# Supplementary material for: Core and periphery structures in protein interaction networks
Source: BMC Bioinformatics. 2009 Apr 29;10(Suppl 4):S8. doi: 10.1186/1471-2105-10-S4-S8 (PMC2681073; doi:10.1186/1471-2105-10-S4-S8)
Supplement: Additional File 1 — Supplemental Table S1. The k-plex cores in yeast protein interaction network and their 1- and 2-peripheries. [file 1471-2105-10-S4-S8-S1.txt]

This file describes the cores that were obtained by KL-like algorithm 									
For each core, the core members, the 1-periphery members, and the 2-periphery members are printed out									
This is a description of the fields:									
core id: This is an number assigned by our program. The cores have been arranged from largest to smallest.									
core size: The number of unique proteins in the core structure.									
member type: A member may be in one of three categories: core, 1-periphery, and 2-periphery. 1-periphery members are directly connected to core members, but are not core members themselves.	Similarly, 2-periphery members are directly connected to 1-periphery members, but are neither 1-periphery members nor core members.								
gene id: yeast gene ID									
gene name: yeast gene name									
BP term: Biological Process GO term, according to Stanford Ontology									
MF term: Molecular Function GO term, according to Stanford Ontology									
CC term: Cellular Component GO term, according to Stanford Ontology	
Total Links: the number of links of the protein
Core links: total links the protein connect to other core members
Other links: the number of links connected to non-core members


Core_ID	Core_size	member_type	Gene_ID	Gene_Name	BP_term	MF_term	CC_term	Total_links	Core_links	Other_links
1	25
		core	YBL027W	RPL19B	translation	structural constituent of ribosome	cytosolic large ribosomal subunit (sensu Eukaryota)	20	20	0
		core	YBL087C	RPL23A	translation	structural constituent of ribosome	cytosolic large ribosomal subunit (sensu Eukaryota)	15	13	2
		core	YBL092W	RPL32	translation	structural constituent of ribosome	cytosolic large ribosomal subunit (sensu Eukaryota)	23	21	2
		core	YBR031W	RPL4A	translation	structural constituent of ribosome	cytosolic large ribosomal subunit (sensu Eukaryota)	17	13	4
		core	YBR084C-A	RPL19A	translation	structural constituent of ribosome	cytosolic large ribosomal subunit (sensu Eukaryota)	20	20	0
		core	YDL136W	RPL35B	translation	structural constituent of ribosome	cytosolic large ribosomal subunit (sensu Eukaryota)	28	23	5
		core	YDL191W	RPL35A	translation	structural constituent of ribosome	cytosolic large ribosomal subunit (sensu Eukaryota)	28	23	5
		core	YDR012W	RPL4B	translation	structural constituent of ribosome	cytoplasm	17	13	4
		core	YER117W	RPL23B	translation	structural constituent of ribosome	cytosolic large ribosomal subunit (sensu Eukaryota)	17	13	4
		core	YGL103W	RPL28	translation	structural constituent of ribosome	nucleus	31	24	7
		core	YGL147C	RPL9A	translation	structural constituent of ribosome	cytosolic large ribosomal subunit (sensu Eukaryota)	16	16	0
		core	YGR034W	RPL26B	translation	structural constituent of ribosome	cytosolic large ribosomal subunit (sensu Eukaryota)	34	24	10
		core	YGR085C	RPL11B	translation	structural constituent of ribosome	cytosolic large ribosomal subunit (sensu Eukaryota)	14	14	0
		core	YIL018W	RPL2B	translation	structural constituent of ribosome	cytosolic large ribosomal subunit (sensu Eukaryota)	33	24	9
		core	YIL133C	RPL16A	translation	structural constituent of ribosome	cytosolic large ribosomal subunit (sensu Eukaryota)	15	12	3
		core	YJL177W	RPL17B	translation	structural constituent of ribosome	cytosolic large ribosomal subunit (sensu Eukaryota)	14	14	0
		core	YKL180W	RPL17A	translation	structural constituent of ribosome	cytoplasm	14	14	0
		core	YLR075W	RPL10	translation	structural constituent of ribosome	cytosolic large ribosomal subunit (sensu Eukaryota)	27	21	6
		core	YLR344W	RPL26A	translation	structural constituent of ribosome	cytosolic large ribosomal subunit (sensu Eukaryota)	33	24	9
		core	YNL067W	RPL9B	translation	structural constituent of ribosome	cytosolic large ribosomal subunit (sensu Eukaryota)	16	16	0
		core	YNL069C	RPL16B	translation	structural constituent of ribosome	cytosolic large ribosomal subunit (sensu Eukaryota)	15	12	3
		core	YOL127W	RPL25	translation	structural constituent of ribosome	cytosolic large ribosomal subunit (sensu Eukaryota)	35	24	11
		core	YOR063W	RPL3	translation	structural constituent of ribosome	cytosolic large ribosomal subunit (sensu Eukaryota)	32	24	8
		core	YPL131W	RPL5	translation	structural constituent of ribosome	cytosolic large ribosomal subunit (sensu Eukaryota)	33	24	9
		core	YPR102C	RPL11A	translation	structural constituent of ribosome	cytosolic large ribosomal subunit (sensu Eukaryota)	15	14	1
		1-periphery	YBR109C	CMD1	endocytosis	protein binding	cytoplasm	58	1	57
		1-periphery	YBR191W	RPL21A	translation	structural constituent of ribosome	cytosolic large ribosomal subunit (sensu Eukaryota)	1	1	0
		1-periphery	YDR361C	BCP1	protein export from nucleus	molecular_function	cytoplasm	1	1	0
		1-periphery	YDR395W	SXM1	mRNA export from nucleus	protein carrier activity	nucleus	14	3	11
		1-periphery	YDR418W	RPL12B	translation	structural constituent of ribosome	cytosolic large ribosomal subunit (sensu Eukaryota)	15	10	5
		1-periphery	YDR471W	RPL27B	translation	structural constituent of ribosome	cytosolic large ribosomal subunit (sensu Eukaryota)	5	2	3
		1-periphery	YDR500C	RPL37B	translation	structural constituent of ribosome	cytosolic large ribosomal subunit (sensu Eukaryota)	3	2	1
		1-periphery	YEL054C	RPL12A	translation	structural constituent of ribosome	cytosolic large ribosomal subunit (sensu Eukaryota)	11	10	1
		1-periphery	YER110C	KAP123	protein import into nucleus	protein carrier activity	cytoplasm	25	1	24
		1-periphery	YFR031C-A	RPL2A	translation	structural constituent of ribosome	cytosolic large ribosomal subunit (sensu Eukaryota)	3	1	2
		1-periphery	YGL031C	RPL24A	translation	structural constituent of ribosome	cytosolic large ribosomal subunit (sensu Eukaryota)	3	3	0
		1-periphery	YGL076C	RPL7A	translation	structural constituent of ribosome	cytosolic large ribosomal subunit (sensu Eukaryota)	3	3	0
		1-periphery	YGL135W	RPL1B	translation	structural constituent of ribosome	cytosolic large ribosomal subunit (sensu Eukaryota)	11	10	1
		1-periphery	YGR148C	RPL24B	translation	structural constituent of ribosome	cytosolic large ribosomal subunit (sensu Eukaryota)	3	3	0
		1-periphery	YHL001W	RPL14B	translation	structural constituent of ribosome	cytosolic large ribosomal subunit (sensu Eukaryota)	7	2	5
		1-periphery	YHR010W	RPL27A	translation	structural constituent of ribosome	cytosolic large ribosomal subunit (sensu Eukaryota)	5	2	3
		1-periphery	YIR012W	SQT1	ribosome biogenesis and assembly	molecular_function	cytoplasm	1	1	0
		1-periphery	YJL189W	RPL39	translation	structural constituent of ribosome	cytosolic large ribosomal subunit (sensu Eukaryota)	7	1	6
		1-periphery	YJR094W-A	RPL43B	translation	structural constituent of ribosome	cytosolic large ribosomal subunit (sensu Eukaryota)	2	1	1
		1-periphery	YKL006W	RPL14A	translation	structural constituent of ribosome	cytosolic large ribosomal subunit (sensu Eukaryota)	7	2	5
		1-periphery	YLR185W	RPL37A	translation	structural constituent of ribosome	cytosolic large ribosomal subunit (sensu Eukaryota)	4	2	2
		1-periphery	YLR340W	RPP0	translational elongation	structural constituent of ribosome	cytosolic large ribosomal subunit (sensu Eukaryota)	16	10	6
		1-periphery	YMR131C	RRB1	ribosome biogenesis and assembly	molecular_function	nucleolus	1	1	0
		1-periphery	YMR308C	PSE1	mRNA export from nucleus	protein carrier activity	cytoplasm	38	1	37
		1-periphery	YNL112W	DBP2	35S primary transcript processing	RNA helicase activity	cytoplasm	6	1	5
		1-periphery	YNL301C	RPL18B	translation	structural constituent of ribosome	cytosolic large ribosomal subunit (sensu Eukaryota)	5	5	0
		1-periphery	YOL120C	RPL18A	translation	structural constituent of ribosome	cytosolic large ribosomal subunit (sensu Eukaryota)	5	5	0
		1-periphery	YOR294W	RRS1	ribosome biogenesis and assembly	molecular_function	nucleus	2	1	1
		1-periphery	YPL079W	RPL21B	translation	structural constituent of ribosome	cytosolic large ribosomal subunit (sensu Eukaryota)	1	1	0
		1-periphery	YPL198W	RPL7B	translation	structural constituent of ribosome	cytosolic large ribosomal subunit (sensu Eukaryota)	3	3	0
		1-periphery	YPL208W	RKM1	response to drug	protein-lysine N-methyltransferase activity	cytoplasm	1	1	0
		1-periphery	YPL220W	RPL1A	translation	structural constituent of ribosome	cytosolic large ribosomal subunit (sensu Eukaryota)	11	10	1
		1-periphery	YPR043W	RPL43A	translation	structural constituent of ribosome	cytosolic large ribosomal subunit (sensu Eukaryota)	4	1	3
		2-periphery	YAL029C	MYO4	intracellular mRNA localization	actin filament binding	mitochondrion	14	0	14
		2-periphery	YAL059W	ECM1	cell wall organization and biogenesis	molecular_function	nucleus	2	0	2
		2-periphery	YAL061W	BDH2	biological_process	"oxidoreductase activity, acting on the CH-OH group of donors, NAD or NADP as acceptor"	cytoplasm	2	0	2
		2-periphery	YAR002W	NUP60	telomere maintenance	structural constituent of nuclear pore	nuclear pore	11	0	11
		2-periphery	YAR064W		biological_process	molecular_function	cellular_component	1	0	1
		2-periphery	YBL004W	UTP20	35S primary transcript processing	snoRNA binding	cytoplasm	14	0	14
		2-periphery	YBL047C	EDE1	endocytosis	ubiquitin binding	cellular bud neck	14	0	14
		2-periphery	YBR011C	IPP1	phosphate metabolic process	inorganic diphosphatase activity	cytosol	9	0	9
		2-periphery	YBR017C	KAP104	protein import into nucleus	nuclear localization sequence binding	cytosol	18	0	18
		2-periphery	YBR050C	REG2	negative regulation of transcription from RNA polymerase II promoter	protein phosphatase type 1 regulator activity	protein phosphatase type 1 complex	3	0	3
		2-periphery	YBR130C	SHE3	intracellular mRNA localization	mRNA binding	cytoplasm	5	0	5
		2-periphery	YBR213W	MET8	response to drug	ferrochelatase activity	cellular_component	1	0	1
		2-periphery	YBR229C	ROT2	chitin- and beta-glucan-containing cell wall biogenesis	alpha-glucosidase activity	mitochondrion	1	0	1
		2-periphery	YCR009C	RVS161	endocytosis	cytoskeletal protein binding	actin cortical patch	12	0	12
		2-periphery	YDL051W	LHP1	tRNA processing	RNA binding	nucleus	16	0	16
		2-periphery	YDL075W	RPL31A	translation	structural constituent of ribosome	cytosolic large ribosomal subunit (sensu Eukaryota)	3	0	3
		2-periphery	YDL081C	RPP1A	translational elongation	structural constituent of ribosome	cytosolic large ribosomal subunit (sensu Eukaryota)	2	0	2
		2-periphery	YDL130W	RPP1B	translational elongation	structural constituent of ribosome	cytosolic large ribosomal subunit (sensu Eukaryota)	3	0	3
		2-periphery	YDL195W	SEC31	ER to Golgi vesicle-mediated transport	structural molecule activity	COPII vesicle coat	12	0	12
		2-periphery	YDL246C	SOR2	hexose metabolic process	"oxidoreductase activity, acting on the CH-OH group of donors, NAD or NADP as acceptor"	cellular_component	4	0	4
		2-periphery	YDR032C	PST2	biological_process	molecular_function	cytoplasm	6	0	6
		2-periphery	YDR155C	CPR1	sporulation (sensu Fungi)	peptidyl-prolyl cis-trans isomerase activity	nucleus	15	0	15
		2-periphery	YDR170C	SEC7	ER to Golgi vesicle-mediated transport	ARF guanyl-nucleotide exchange factor activity	cytosol	13	0	13
		2-periphery	YDR192C	NUP42	mRNA export from nucleus	structural molecule activity	nuclear pore	27	0	27
		2-periphery	YDR195W	REF2	telomere maintenance	RNA binding	nucleus	6	0	6
		2-periphery	YDR231C	COX20	aerobic respiration	unfolded protein binding	mitochondrion	1	0	1
		2-periphery	YDR292C	SRP101	protein targeting to ER	GTP binding	endoplasmic reticulum membrane	3	0	3
		2-periphery	YDR342C	HXT7	hexose transport	glucose transmembrane transporter activity	mitochondrion	8	0	8
		2-periphery	YDR356W	SPC110	microtubule nucleation	structural constituent of cytoskeleton	central plaque of spindle pole body	8	0	8
		2-periphery	YDR381W	YRA1	mRNA export from nucleus	RNA binding	transcription export complex	17	0	17
		2-periphery	YDR382W	RPP2B	translational elongation	structural constituent of ribosome	cytosolic large ribosomal subunit (sensu Eukaryota)	4	0	4
		2-periphery	YDR388W	RVS167	endocytosis	cytoskeletal protein binding	actin cortical patch	57	0	57
		2-periphery	YDR394W	RPT3	ubiquitin-dependent protein catabolic process	ATPase activity	"proteasome regulatory particle, base subcomplex (sensu Eukaryota)"	42	0	42
		2-periphery	YEL034W	HYP2	translational initiation	protein binding	cytoplasm	7	0	7
		2-periphery	YER023W	PRO3	proline biosynthetic process	pyrroline-5-carboxylate reductase activity	cytoplasm	2	0	2
		2-periphery	YER056C-A	RPL34A	translation	structural constituent of ribosome	cytosolic large ribosomal subunit (sensu Eukaryota)	3	0	3
		2-periphery	YER148W	SPT15	transcription from RNA polymerase II promoter	DNA binding	nucleus	31	0	31
		2-periphery	YFL003C	MSH4	meiotic recombination	DNA binding	nuclear chromosome	2	0	2
		2-periphery	YFL010W-A	AUA1	amino acid transport	molecular_function	cellular_component	1	0	1
		2-periphery	YFR002W	NIC96	mRNA export from nucleus	structural molecule activity	nuclear pore	11	0	11
		2-periphery	YFR004W	RPN11	ubiquitin-dependent protein catabolic process	endopeptidase activity	nucleus	14	0	14
		2-periphery	YFR014C	CMK1	protein amino acid phosphorylation	calmodulin-dependent protein kinase activity	cytoplasm	5	0	5
		2-periphery	YFR034C	PHO4	phosphate metabolic process	transcription factor activity	cytoplasm	12	0	12
		2-periphery	YFR054C					1	0	1
		2-periphery	YGL011C	SCL1	ubiquitin-dependent protein catabolic process	endopeptidase activity	mitochondrion	18	0	18
		2-periphery	YGL043W	DST1	RNA elongation from RNA polymerase II promoter	positive transcription elongation factor activity	nucleoplasm	6	0	6
		2-periphery	YGL063W	PUS2	tRNA modification	tRNA-pseudouridine synthase activity	cellular_component	1	0	1
		2-periphery	YGL068W	MNP1	translation	structural constituent of ribosome	mitochondrion	2	0	2
		2-periphery	YGL092W	NUP145	mRNA export from nucleus	RNA binding	nuclear pore	17	0	17
		2-periphery	YGL106W	MLC1	cytokinesis	myosin V binding	cellular bud neck	10	0	10
		2-periphery	YGL172W	NUP49	mRNA export from nucleus	structural molecule activity	nuclear pore	22	0	22
		2-periphery	YGL195W	GCN1	regulation of translational elongation	molecular_function	mitochondrion	24	0	24
		2-periphery	YGL229C	SAP4	G1/S transition of mitotic cell cycle	protein serine/threonine phosphatase activity	cytoplasm	2	0	2
		2-periphery	YGL238W	CSE1	protein export from nucleus	importin-alpha export receptor activity	nuclear envelope	6	0	6
		2-periphery	YGL241W	KAP114	protein import into nucleus	protein carrier activity	cytoplasm	5	0	5
		2-periphery	YGR050C					1	0	1
		2-periphery	YGR119C	NUP57	mRNA export from nucleus	structural molecule activity	nuclear pore	28	0	28
		2-periphery	YGR144W	THI4	mitochondrial genome maintenance	molecular_function	mitochondrion	1	0	1
		2-periphery	YGR218W	CRM1	mRNA export from nucleus	protein carrier activity	nucleus	41	0	41
		2-periphery	YGR253C	PUP2	sporulation (sensu Fungi)	endopeptidase activity	"proteasome core complex, alpha-subunit complex (sensu Eukaryota)"	12	0	12
		2-periphery	YHL030W	ECM29	protein catabolic process	protein binding	cytoplasm	14	0	14
		2-periphery	YHR028C	DAP2	protein processing	dipeptidyl-peptidase and tripeptidyl-peptidase activity	membrane of vacuole with cell cycle-correlated morphology	1	0	1
		2-periphery	YHR152W	SPO12	regulation of exit from mitosis	molecular_function	nucleus	12	0	12
		2-periphery	YHR179W	OYE2	biological_process	NADPH dehydrogenase activity	cytoplasm	12	0	12
		2-periphery	YHR184W	SSP1	spore wall assembly (sensu Fungi)	molecular_function	prospore membrane	2	0	2
		2-periphery	YIL021W	RPB3	transcription from RNA polymerase II promoter	DNA-directed RNA polymerase activity	"DNA-directed RNA polymerase II, core complex"	19	0	19
		2-periphery	YIL035C	CKA1	protein amino acid phosphorylation	protein kinase activity	protein kinase CK2 complex	41	0	41
		2-periphery	YIL052C	RPL34B	translation	structural constituent of ribosome	cytosolic large ribosomal subunit (sensu Eukaryota)	3	0	3
		2-periphery	YIL115C	NUP159	mRNA export from nucleus	structural molecule activity	nuclear pore	10	0	10
		2-periphery	YJL041W	NSP1	mRNA export from nucleus	structural molecule activity	nuclear pore	14	0	14
		2-periphery	YJL138C	TIF2	translational initiation	translation initiation factor activity	cytoplasm	23	0	23
		2-periphery	YJR073C	OPI3	phosphatidylcholine biosynthetic process	phosphatidyl-N-methylethanolamine N-methyltransferase activity	mitochondrion	1	0	1
		2-periphery	YJR132W	NMD5	protein import into nucleus	protein carrier activity	cytoplasm	16	0	16
		2-periphery	YJR159W	SOR1	mannose metabolic process	L-iditol 2-dehydrogenase activity	cellular_component	5	0	5
		2-periphery	YKL067W	YNK1	DNA metabolic process	nucleoside diphosphate kinase activity	mitochondrion	2	0	2
		2-periphery	YKL068W	NUP100	mRNA export from nucleus	structural molecule activity	nuclear pore	30	0	30
		2-periphery	YKL129C	MYO3	cell wall organization and biogenesis	microfilament motor activity	actin cortical patch	19	0	19
		2-periphery	YKL172W	EBP2	ribosome biogenesis and assembly	molecular_function	nucleolus	2	0	2
		2-periphery	YKL175W	ZRT3	cellular zinc ion homeostasis	zinc ion transmembrane transporter activity	vacuolar membrane	1	0	1
		2-periphery	YKL190W	CNB1	cell wall organization and biogenesis	calcium ion binding	cytoplasm	3	0	3
		2-periphery	YKL210W	UBA1	ubiquitin cycle	ubiquitin activating enzyme activity	cytoplasm	7	0	7
		2-periphery	YKL214C	YRA2	poly(A)+ mRNA export from nucleus	RNA binding	nucleus	9	0	9
		2-periphery	YKR025W	RPC37	transcription from RNA polymerase III promoter	DNA-directed RNA polymerase activity	DNA-directed RNA polymerase III complex	3	0	3
		2-periphery	YLL051C	FRE6	biological_process	ferric-chelate reductase activity	"vacuole, cell cycle-correlated morphology"	1	0	1
		2-periphery	YLR029C	RPL15A	translation	structural constituent of ribosome	cytosolic large ribosomal subunit (sensu Eukaryota)	6	0	6
		2-periphery	YLR249W	YEF3	translational elongation	translation elongation factor activity	ribosome	19	0	19
		2-periphery	YLR276C	DBP9	ribosome biogenesis and assembly	ATP-dependent RNA helicase activity	nucleolus	8	0	8
		2-periphery	YLR287C		biological_process	molecular_function	cytoplasm	1	0	1
		2-periphery	YLR293C	GSP1	rRNA processing	GTPase activity	cytoplasm	27	0	27
		2-periphery	YLR347C	KAP95	protein import into nucleus	protein carrier activity	cytoplasm	33	0	33
		2-periphery	YLR386W	VAC14	vacuole inheritance	enzyme activator activity	membrane of vacuole with cell cycle-correlated morphology	5	0	5
		2-periphery	YLR406C	RPL31B	translation	structural constituent of ribosome	cytosolic large ribosomal subunit (sensu Eukaryota)	3	0	3
		2-periphery	YLR433C	CNA1	cell wall organization and biogenesis	calcium-dependent protein serine/threonine phosphatase activity	cytoplasm	7	0	7
		2-periphery	YLR443W	ECM7	cell wall organization and biogenesis	molecular_function	integral to membrane	1	0	1
		2-periphery	YML007W	YAP1	response to drug	transcription factor activity	cytoplasm	5	0	5
		2-periphery	YML057W	CMP2	cell ion homeostasis	calcium-dependent protein serine/threonine phosphatase activity	cytoplasm	8	0	8
		2-periphery	YML092C	PRE8	ubiquitin-dependent protein catabolic process	endopeptidase activity	"proteasome core complex, alpha-subunit complex (sensu Eukaryota)"	18	0	18
		2-periphery	YMR047C	NUP116	mRNA export from nucleus	structural molecule activity	nuclear pore	44	0	44
		2-periphery	YMR080C	NAM7	telomere maintenance	ATP-dependent RNA helicase activity	cytoplasm	14	0	14
		2-periphery	YMR109W	MYO5	cell wall organization and biogenesis	microfilament motor activity	actin cortical patch	22	0	22
		2-periphery	YMR121C	RPL15B	translation	structural constituent of ribosome	cytosolic large ribosomal subunit (sensu Eukaryota)	6	0	6
		2-periphery	YMR153W	NUP53	mRNA export from nucleus	structural molecule activity	nuclear pore	3	0	3
		2-periphery	YMR200W	ROT1	cell wall organization and biogenesis	molecular_function	endoplasmic reticulum	1	0	1
		2-periphery	YMR242C	RPL20A	translation	structural constituent of ribosome	cytosolic large ribosomal subunit (sensu Eukaryota)	5	0	5
		2-periphery	YMR250W	GAD1	response to oxidative stress	glutamate decarboxylase activity	cytoplasm	1	0	1
		2-periphery	YMR290C	HAS1	ribosome biogenesis and assembly	RNA binding	nucleolus	29	0	29
		2-periphery	YMR314W	PRE5	ubiquitin-dependent protein catabolic process	endopeptidase activity	"proteasome core complex, alpha-subunit complex (sensu Eukaryota)"	18	0	18
		2-periphery	YNL066W	SUN4	mitochondrion organization and biogenesis	glucosidase activity	chitin- and beta-glucan-containing cell wall	1	0	1
		2-periphery	YNL079C	TPM1	pseudohyphal growth	actin lateral binding	cellular bud neck contractile ring	2	0	2
		2-periphery	YNL189W	SRP1	nucleocytoplasmic transport	protein carrier activity	cytoplasm	51	0	51
		2-periphery	YNL202W	SPS19	sporulation (sensu Fungi)	"2,4-dienoyl-CoA reductase (NADPH) activity"	peroxisomal matrix	1	0	1
		2-periphery	YNL281W	HCH1	telomere maintenance	chaperone binding	cytoplasm	1	0	1
		2-periphery	YNR035C	ARC35	actin cytoskeleton organization and biogenesis	structural molecule activity	cytosol	8	0	8
		2-periphery	YOL016C	CMK2	protein amino acid phosphorylation	calmodulin-dependent protein kinase activity	cytoplasm	14	0	14
		2-periphery	YOL038W	PRE6	ubiquitin-dependent protein catabolic process	endopeptidase activity	mitochondrion	18	0	18
		2-periphery	YOL039W	RPP2A	translational elongation	structural constituent of ribosome	cytosolic large ribosomal subunit (sensu Eukaryota)	1	0	1
		2-periphery	YOL108C	INO4	positive regulation of transcription from RNA polymerase II promoter	DNA binding	nucleus	9	0	9
		2-periphery	YOR029W					1	0	1
		2-periphery	YOR035C	SHE4	actin cytoskeleton organization and biogenesis	myosin binding	cytoplasm	2	0	2
		2-periphery	YOR098C	NUP1	mRNA export from nucleus	protein binding	nuclear pore	19	0	19
		2-periphery	YOR117W	RPT5	ubiquitin-dependent protein catabolic process	ATPase activity	"proteasome regulatory particle, base subcomplex (sensu Eukaryota)"	15	0	15
		2-periphery	YOR185C	GSP2	nuclear organization and biogenesis	GTPase activity	nucleus	17	0	17
		2-periphery	YOR257W	CDC31	microtubule nucleation	structural constituent of cytoskeleton	nuclear pore	4	0	4
		2-periphery	YOR312C	RPL20B	translation	structural constituent of ribosome	cytosolic large ribosomal subunit (sensu Eukaryota)	4	0	4
		2-periphery	YOR326W	MYO2	vesicle-mediated transport	actin filament binding	cellular bud neck	16	0	16
		2-periphery	YOR358W	HAP5	transcription	DNA binding	nucleus	5	0	5
		2-periphery	YOR362C	PRE10	ubiquitin-dependent protein catabolic process	endopeptidase activity	"proteasome core complex, alpha-subunit complex (sensu Eukaryota)"	20	0	20
		2-periphery	YPL082C	MOT1	35S primary transcript processing	ATPase activity	mitochondrion	12	0	12
		2-periphery	YPL242C	IQG1	actin filament organization	cytoskeletal protein binding	cellular bud neck contractile ring	8	0	8
2	20
		core	YBR017C	KAP104	protein import into nucleus	nuclear localization sequence binding	cytosol	18	13	5
		core	YDR192C	NUP42	mRNA export from nucleus	structural molecule activity	nuclear pore	27	8	19
		core	YDR335W	MSN5	protein export from nucleus	protein binding	nucleus	17	8	9
		core	YER110C	KAP123	protein import into nucleus	protein carrier activity	cytoplasm	25	15	10
		core	YGL092W	NUP145	mRNA export from nucleus	RNA binding	nuclear pore	17	9	8
		core	YGL172W	NUP49	mRNA export from nucleus	structural molecule activity	nuclear pore	22	11	11
		core	YGL195W	GCN1	regulation of translational elongation	molecular_function	mitochondrion	24	10	14
		core	YGR119C	NUP57	mRNA export from nucleus	structural molecule activity	nuclear pore	28	11	17
		core	YGR218W	CRM1	mRNA export from nucleus	protein carrier activity	nucleus	41	12	29
		core	YHL030W	ECM29	protein catabolic process	protein binding	cytoplasm	14	7	7
		core	YJL041W	NSP1	mRNA export from nucleus	structural molecule activity	nuclear pore	14	7	7
		core	YJR132W	NMD5	protein import into nucleus	protein carrier activity	cytoplasm	16	8	8
		core	YKL068W	NUP100	mRNA export from nucleus	structural molecule activity	nuclear pore	30	10	20
		core	YLR293C	GSP1	rRNA processing	GTPase activity	cytoplasm	27	12	15
		core	YLR335W	NUP2	mRNA export from nucleus	structural molecule activity	mitochondrion	18	10	8
		core	YLR347C	KAP95	protein import into nucleus	protein carrier activity	cytoplasm	33	17	16
		core	YMR047C	NUP116	mRNA export from nucleus	structural molecule activity	nuclear pore	44	11	33
		core	YMR308C	PSE1	mRNA export from nucleus	protein carrier activity	cytoplasm	38	14	24
		core	YNL189W	SRP1	nucleocytoplasmic transport	protein carrier activity	cytoplasm	51	15	36
		core	YOR185C	GSP2	nuclear organization and biogenesis	GTPase activity	nucleus	17	8	9
		1-periphery	YAL005C	SSA1	translation	ATPase activity	cytoplasm	18	3	15
		1-periphery	YAL016W	TPD3	translation	protein phosphatase type 2A activity	cytoplasm	14	2	12
		1-periphery	YAL021C	CCR4	response to drug	3'-5'-exoribonuclease activity	cytoplasm	16	1	15
		1-periphery	YAL029C	MYO4	intracellular mRNA localization	actin filament binding	mitochondrion	14	1	13
		1-periphery	YAL047C	SPC72	mitotic sister chromatid segregation	structural constituent of cytoskeleton	outer plaque of spindle pole body	7	1	6
		1-periphery	YAL061W	BDH2	biological_process	"oxidoreductase activity, acting on the CH-OH group of donors, NAD or NADP as acceptor"	cytoplasm	2	1	1
		1-periphery	YAR002W	NUP60	telomere maintenance	structural constituent of nuclear pore	nuclear pore	11	6	5
		1-periphery	YBL003C	HTA2	DNA repair	DNA binding	nuclear nucleosome	10	1	9
		1-periphery	YBL004W	UTP20	35S primary transcript processing	snoRNA binding	cytoplasm	14	6	8
		1-periphery	YBL031W	SHE1	biological_process	molecular_function	microtubule cytoskeleton	1	1	0
		1-periphery	YBL047C	EDE1	endocytosis	ubiquitin binding	cellular bud neck	14	1	13
		1-periphery	YBL079W	NUP170	mRNA export from nucleus	structural molecule activity	nuclear pore	3	1	2
		1-periphery	YBR103W	SIF2	chromatin silencing at telomere	transcription corepressor activity	nucleus	15	1	14
		1-periphery	YBR118W	TEF2	translational elongation	translation elongation factor activity	ribosome	9	1	8
		1-periphery	YBR123C	TFC1	transcription initiation from RNA polymerase III promoter	RNA polymerase III transcription factor activity	transcription factor TFIIIC complex	6	1	5
		1-periphery	YBR142W	MAK5	ribosome biogenesis and assembly	ATP-dependent RNA helicase activity	nucleolus	25	1	24
		1-periphery	YBR216C	YBP1	response to oxidative stress	molecular_function	cytoplasm	3	2	1
		1-periphery	YBR235W		biological_process	ion transmembrane transporter activity	cellular_component	1	1	0
		1-periphery	YCR008W	SAT4	G1/S transition of mitotic cell cycle	protein kinase activity	cellular_component	2	1	1
		1-periphery	YCR038C	BUD5	pseudohyphal growth	signal transducer activity	cellular bud neck	1	1	0
		1-periphery	YDL029W	ARP2	actin filament organization	structural constituent of cytoskeleton	mitochondrion	31	1	30
		1-periphery	YDL055C	PSA1	protein amino acid glycosylation	mannose-1-phosphate guanylyltransferase activity	cytoplasm	1	1	0
		1-periphery	YDL065C	PEX19	protein stabilization	protein binding	cytosol	14	2	12
		1-periphery	YDL088C	ASM4	mRNA export from nucleus	structural molecule activity	nuclear pore	1	1	0
		1-periphery	YDL116W	NUP84	mRNA export from nucleus	structural molecule activity	nuclear pore	11	7	4
		1-periphery	YDL132W	CDC53	G1/S transition of mitotic cell cycle	ubiquitin-protein ligase activity	SCF ubiquitin ligase complex	21	2	19
		1-periphery	YDL189W	RBS1	galactose metabolic process	molecular_function	cytoplasm	1	1	0
		1-periphery	YDL193W	NUS1	secretory pathway	prenyltransferase activity	endoplasmic reticulum	2	2	0
		1-periphery	YDL207W	GLE1	poly(A)+ mRNA export from nucleus	molecular_function	mitochondrion	6	2	4
		1-periphery	YDL229W	SSB1	translation	ATPase activity	soluble fraction	7	1	6
		1-periphery	YDL246C	SOR2	hexose metabolic process	"oxidoreductase activity, acting on the CH-OH group of donors, NAD or NADP as acceptor"	cellular_component	4	1	3
		1-periphery	YDR002W	YRB1	ubiquitin-dependent protein catabolic process	Ran GTPase binding	cytoplasm	4	3	1
		1-periphery	YDR062W	LCB2	sphingolipid biosynthetic process	serine C-palmitoyltransferase activity	membrane fraction	6	1	5
		1-periphery	YDR101C	ARX1	ribosome biogenesis and assembly	molecular_function	cytoplasm	4	2	2
		1-periphery	YDR146C	SWI5	G1-specific transcription in mitotic cell cycle	transcriptional activator activity	cytoplasm	6	1	5
		1-periphery	YDR159W	SAC3	mRNA export from nucleus	protein binding	nuclear pore	1	1	0
		1-periphery	YDR170C	SEC7	ER to Golgi vesicle-mediated transport	ARF guanyl-nucleotide exchange factor activity	cytosol	13	1	12
		1-periphery	YDR207C	UME6	response to drug	DNA binding	nucleus	9	1	8
		1-periphery	YDR227W	SIR4	telomere maintenance	histone binding	nuclear telomere cap complex	14	1	13
		1-periphery	YDR229W	IVY1	secretory pathway	phospholipid binding	membrane of vacuole with cell cycle-correlated morphology	2	1	1
		1-periphery	YDR381W	YRA1	mRNA export from nucleus	RNA binding	transcription export complex	17	1	16
		1-periphery	YDR385W	EFT2	translational elongation	translation elongation factor activity	ribosome	8	1	7
		1-periphery	YDR388W	RVS167	endocytosis	cytoskeletal protein binding	actin cortical patch	57	1	56
		1-periphery	YDR394W	RPT3	ubiquitin-dependent protein catabolic process	ATPase activity	"proteasome regulatory particle, base subcomplex (sensu Eukaryota)"	42	1	41
		1-periphery	YDR395W	SXM1	mRNA export from nucleus	protein carrier activity	nucleus	14	4	10
		1-periphery	YDR423C	CAD1	positive regulation of transcription from RNA polymerase II promoter	RNA polymerase II transcription factor activity	cytoplasm	1	1	0
		1-periphery	YDR490C	PKH1	protein amino acid phosphorylation	protein kinase activity	cytosol	8	1	7
		1-periphery	YDR499W	LCD1	DNA damage checkpoint	protein binding	nuclear chromosome	4	1	3
		1-periphery	YEL043W		biological_process	molecular_function	endoplasmic reticulum	2	1	1
		1-periphery	YER009W	NTF2	protein import into nucleus	Ran GTPase binding	nuclear envelope	9	7	2
		1-periphery	YER011W	TIR1	response to stress	structural constituent of cell wall	chitin- and beta-glucan-containing cell wall	2	1	1
		1-periphery	YER023W	PRO3	proline biosynthetic process	pyrroline-5-carboxylate reductase activity	cytoplasm	2	1	1
		1-periphery	YER040W	GLN3	positive regulation of transcription from RNA polymerase II promoter	transcription factor activity	nucleus	5	1	4
		1-periphery	YER052C	HOM3	response to drug	aspartate kinase activity	cytoplasm	3	1	2
		1-periphery	YER105C	NUP157	mRNA export from nucleus	structural molecule activity	nuclear pore	4	1	3
		1-periphery	YER107C	GLE2	mRNA export from nucleus	structural molecule activity	nuclear pore	5	3	2
		1-periphery	YER148W	SPT15	transcription from RNA polymerase II promoter	DNA binding	nucleus	31	1	30
		1-periphery	YER165W	PAB1	regulation of translational initiation	poly(A) binding	cytoplasm	35	6	29
		1-periphery	YFL038C	YPT1	ER to Golgi vesicle-mediated transport	GTPase activity	mitochondrion	24	1	23
		1-periphery	YFR002W	NIC96	mRNA export from nucleus	structural molecule activity	nuclear pore	11	5	6
		1-periphery	YFR009W	GCN20	regulation of translational elongation	ATPase activity	cytosol	2	1	1
		1-periphery	YFR031C	SMC2	mitotic sister chromatid segregation	ATPase activity	mitochondrion	8	1	7
		1-periphery	YFR034C	PHO4	phosphate metabolic process	transcription factor activity	cytoplasm	12	3	9
		1-periphery	YGL011C	SCL1	ubiquitin-dependent protein catabolic process	endopeptidase activity	mitochondrion	18	1	17
		1-periphery	YGL016W	KAP122	response to drug	protein carrier activity	cytoplasm	8	3	5
		1-periphery	YGL035C	MIG1	negative regulation of transcription from RNA polymerase II promoter by glucose	specific transcriptional repressor activity	cytoplasm	3	1	2
		1-periphery	YGL043W	DST1	RNA elongation from RNA polymerase II promoter	positive transcription elongation factor activity	nucleoplasm	6	1	5
		1-periphery	YGL060W	YBP2	biological_process	molecular_function	cytoplasm	2	1	1
		1-periphery	YGL097W	SRM1	rRNA export from nucleus	signal transducer activity	nucleus	8	4	4
		1-periphery	YGL100W	SEH1	mRNA export from nucleus	structural molecule activity	nuclear pore	13	1	12
		1-periphery	YGL122C	NAB2	mRNA polyadenylation	poly(A) binding	cytoplasm	3	2	1
		1-periphery	YGL170C	SPO74	sporulation (sensu Fungi)	structural molecule activity	spindle pole body	2	2	0
		1-periphery	YGL221C	NIF3	biological_process	molecular_function	cytoplasm	2	1	1
		1-periphery	YGL238W	CSE1	protein export from nucleus	importin-alpha export receptor activity	nuclear envelope	6	6	0
		1-periphery	YGL241W	KAP114	protein import into nucleus	protein carrier activity	cytoplasm	5	2	3
		1-periphery	YGR024C	THG1	tRNA modification	tRNA guanylyltransferase activity	cytoplasm	1	1	0
		1-periphery	YGR056W	RSC1	RNA elongation from RNA polymerase II promoter	DNA-dependent ATPase activity	RSC complex	3	1	2
		1-periphery	YHL009C	YAP3	regulation of transcription from RNA polymerase II promoter	transcription factor activity	nucleus	2	2	0
		1-periphery	YHR082C	KSP1	protein amino acid phosphorylation	protein serine/threonine kinase activity	nucleus	18	1	17
		1-periphery	YHR099W	TRA1	DNA repair	histone acetyltransferase activity	SAGA complex	21	2	19
		1-periphery	YHR108W	GGA2	Golgi to vacuole transport	ubiquitin binding	trans-Golgi network	1	1	0
		1-periphery	YHR129C	ARP1	establishment of mitotic spindle orientation	structural constituent of cytoskeleton	dynactin complex	3	1	2
		1-periphery	YHR152W	SPO12	regulation of exit from mitosis	molecular_function	nucleus	12	1	11
		1-periphery	YHR216W	IMD2	GTP biosynthetic process	IMP dehydrogenase activity	cytoplasm	5	1	4
		1-periphery	YIL061C	SNP1	"nuclear mRNA splicing, via spliceosome"	mRNA binding	snRNP U1	36	1	35
		1-periphery	YIL063C	YRB2	protein export from nucleus	molecular_function	nucleus	4	2	2
		1-periphery	YIL115C	NUP159	mRNA export from nucleus	structural molecule activity	nuclear pore	10	5	5
		1-periphery	YIL128W	MET18	telomere maintenance	RNA polymerase II transcription factor activity	nucleoplasm	6	4	2
		1-periphery	YIL149C	MLP2	mRNA export from nucleus	ribonucleoprotein binding	mitochondrion	3	1	2
		1-periphery	YIR011C	STS1	ubiquitin-dependent protein catabolic process	molecular_function	nucleus	2	1	1
		1-periphery	YJL061W	NUP82	mRNA export from nucleus	structural molecule activity	nuclear pore	8	3	5
		1-periphery	YJL090C	DPB11	nucleotide-excision repair	protein binding	replication fork	3	1	2
		1-periphery	YJL109C	UTP10	ribosome biogenesis and assembly	snoRNA binding	mitochondrion	12	4	8
		1-periphery	YJR042W	NUP85	mRNA export from nucleus	structural molecule activity	nuclear pore	8	5	3
		1-periphery	YJR061W		biological_process	molecular_function	cellular_component	1	1	0
		1-periphery	YJR068W	RFC2	mismatch repair	DNA clamp loader activity	DNA replication factor C complex	13	1	12
		1-periphery	YJR074W	MOG1	protein import into nucleus	Ran GTPase binding	nucleus	2	2	0
		1-periphery	YJR133W	XPT1	XMP salvage	hypoxanthine phosphoribosyltransferase activity	cytoplasm	1	1	0
		1-periphery	YJR134C	SGM1	biological_process	molecular_function	Golgi apparatus	3	1	2
		1-periphery	YJR159W	SOR1	mannose metabolic process	L-iditol 2-dehydrogenase activity	cellular_component	5	2	3
		1-periphery	YKL045W	PRI2	DNA replication	DNA primase activity	nucleus	5	1	4
		1-periphery	YKL057C	NUP120	mRNA export from nucleus	structural molecule activity	nuclear pore	8	5	3
		1-periphery	YKL061W		biological_process	molecular_function	endosome	3	2	1
		1-periphery	YKL108W	SLD2	DNA strand elongation during DNA replication	molecular_function	replication fork	5	1	4
		1-periphery	YKL130C	SHE2	intracellular mRNA localization	mRNA binding	cytoplasm	5	1	4
		1-periphery	YKL205W	LOS1	tRNA export from nucleus	tRNA binding	mitochondrion	4	2	2
		1-periphery	YKL214C	YRA2	poly(A)+ mRNA export from nucleus	RNA binding	nucleus	9	1	8
		1-periphery	YKR082W	NUP133	mRNA export from nucleus	structural molecule activity	nuclear pore	6	6	0
		1-periphery	YLL024C	SSA2	response to stress	ATPase activity	cytoplasm	10	4	6
		1-periphery	YLL026W	HSP104	telomere maintenance	chaperone binding	cytoplasm	13	2	11
		1-periphery	YLL060C	GTT2	response to toxin	glutathione transferase activity	mitochondrion	2	1	1
		1-periphery	YLR131C	ACE2	G1-specific transcription in mitotic cell cycle	transcriptional activator activity	nucleus	3	1	2
		1-periphery	YLR178C	TFS1	regulation of proteolysis	lipid binding	cytoplasm	5	2	3
		1-periphery	YLR208W	SEC13	ER to Golgi vesicle-mediated transport	structural molecule activity	cytoplasm	15	1	14
		1-periphery	YLR249W	YEF3	translational elongation	translation elongation factor activity	ribosome	19	4	15
		1-periphery	YLR276C	DBP9	ribosome biogenesis and assembly	ATP-dependent RNA helicase activity	nucleolus	8	1	7
		1-periphery	YLR386W	VAC14	vacuole inheritance	enzyme activator activity	membrane of vacuole with cell cycle-correlated morphology	5	3	2
		1-periphery	YML007W	YAP1	response to drug	transcription factor activity	cytoplasm	5	4	1
		1-periphery	YML092C	PRE8	ubiquitin-dependent protein catabolic process	endopeptidase activity	"proteasome core complex, alpha-subunit complex (sensu Eukaryota)"	18	3	15
		1-periphery	YML103C	NUP188	mRNA export from nucleus	structural molecule activity	nuclear pore	4	2	2
		1-periphery	YML117W	NAB6	RNA metabolic process	molecular_function	cytoplasm	3	1	2
		1-periphery	YMR001C	CDC5	protein amino acid phosphorylation	protein kinase activity	nucleus	12	2	10
		1-periphery	YMR080C	NAM7	telomere maintenance	ATP-dependent RNA helicase activity	cytoplasm	14	1	13
		1-periphery	YMR124W		biological_process	molecular_function	cytoplasm	1	1	0
		1-periphery	YMR125W	STO1	telomere maintenance	mRNA binding	commitment complex	15	1	14
		1-periphery	YMR139W	RIM11	protein amino acid phosphorylation	protein serine/threonine kinase activity	cytoplasm	15	1	14
		1-periphery	YMR153W	NUP53	mRNA export from nucleus	structural molecule activity	nuclear pore	3	1	2
		1-periphery	YMR180C	CTL1	RNA processing	polynucleotide 5'-phosphatase activity	cytoplasm	1	1	0
		1-periphery	YMR235C	RNA1	protein import into nucleus	Ran GTPase activator activity	nucleus	5	3	2
		1-periphery	YMR239C	RNT1	ribosome biogenesis and assembly	ribonuclease III activity	nucleolus	2	1	1
		1-periphery	YMR255W	GFD1	mRNA export from nucleus	molecular_function	cytoplasm	3	1	2
		1-periphery	YMR294W	JNM1	nuclear migration	structural constituent of cytoskeleton	dynactin complex	6	3	3
		1-periphery	YMR314W	PRE5	ubiquitin-dependent protein catabolic process	endopeptidase activity	"proteasome core complex, alpha-subunit complex (sensu Eukaryota)"	18	1	17
		1-periphery	YNL014W	HEF3	translational elongation	ATPase activity	cytosolic ribosome (sensu Eukaryota)	3	2	1
		1-periphery	YNL049C	SFB2	ER to Golgi vesicle-mediated transport	molecular_function	COPII vesicle coat	4	1	3
		1-periphery	YNL118C	DCP2	mRNA catabolic process	mRNA binding	cytoplasm	7	1	6
		1-periphery	YNL196C	SLZ1	biological_process	molecular_function	cellular_component	1	1	0
		1-periphery	YNL273W	TOF1	mitotic sister chromatid cohesion	molecular_function	nuclear chromosome	2	1	1
		1-periphery	YNL298W	CLA4	protein amino acid phosphorylation	protein serine/threonine kinase activity	actin cap	18	1	17
		1-periphery	YOL021C	DIS3	35S primary transcript processing	3'-5'-exoribonuclease activity	mitochondrion	13	1	12
		1-periphery	YOL038W	PRE6	ubiquitin-dependent protein catabolic process	endopeptidase activity	mitochondrion	18	1	17
		1-periphery	YOL108C	INO4	positive regulation of transcription from RNA polymerase II promoter	DNA binding	nucleus	9	1	8
		1-periphery	YOL123W	HRP1	mRNA cleavage	RNA binding	cytoplasm	8	3	5
		1-periphery	YOL127W	RPL25	translation	structural constituent of ribosome	cytosolic large ribosomal subunit (sensu Eukaryota)	35	2	33
		1-periphery	YOL128C	YGK3	protein amino acid phosphorylation	glycogen synthase kinase 3 activity	cellular_component	4	1	3
		1-periphery	YOL144W	NOP8	ribosome biogenesis and assembly	molecular_function	nucleolus	1	1	0
		1-periphery	YOR098C	NUP1	mRNA export from nucleus	protein binding	nuclear pore	19	7	12
		1-periphery	YOR117W	RPT5	ubiquitin-dependent protein catabolic process	ATPase activity	"proteasome regulatory particle, base subcomplex (sensu Eukaryota)"	15	1	14
		1-periphery	YOR157C	PUP1	ubiquitin-dependent protein catabolic process	endopeptidase activity	"proteasome core complex, beta-subunit complex (sensu Eukaryota)"	14	1	13
		1-periphery	YOR160W	MTR10	protein import into nucleus	nuclear localization sequence binding	cytoplasm	9	4	5
		1-periphery	YOR204W	DED1	translational initiation	RNA helicase activity	cytoplasm	4	1	3
		1-periphery	YOR259C	RPT4	ubiquitin-dependent protein catabolic process	ATPase activity	nucleus	18	1	17
		1-periphery	YOR326W	MYO2	vesicle-mediated transport	actin filament binding	cellular bud neck	16	2	14
		1-periphery	YOR349W	CIN1	post-chaperonin tubulin folding pathway	beta-tubulin binding	cellular_component	6	2	4
		1-periphery	YOR362C	PRE10	ubiquitin-dependent protein catabolic process	endopeptidase activity	"proteasome core complex, alpha-subunit complex (sensu Eukaryota)"	20	2	18
		1-periphery	YOR371C	GPB1	invasive growth (sensu Saccharomyces)	signal transducer activity	cytoplasm	3	1	2
		1-periphery	YPL082C	MOT1	35S primary transcript processing	ATPase activity	mitochondrion	12	2	10
		1-periphery	YPL093W	NOG1	ribosome biogenesis and assembly	GTP binding	nucleolus	7	2	5
		1-periphery	YPL111W	CAR1	arginine catabolic process to ornithine	zinc ion binding	cytosol	3	1	2
		1-periphery	YPL120W	VPS30	protein targeting to vacuole	molecular_function	membrane fraction	4	1	3
		1-periphery	YPL125W	KAP120	protein import into nucleus	structural constituent of nuclear pore	cytoplasm	4	4	0
		1-periphery	YPL153C	RAD53	DNA repair	DNA replication origin binding	nucleus	22	2	20
		1-periphery	YPL169C	MEX67	mRNA export from nucleus	protein binding	cytoplasm	5	2	3
		1-periphery	YPL178W	CBC2	telomere maintenance	RNA cap binding	commitment complex	11	1	10
		1-periphery	YPR111W	DBF20	protein amino acid phosphorylation	protein serine/threonine kinase activity	cytoplasm	7	1	6
		1-periphery	YPR181C	SEC23	ER to Golgi vesicle-mediated transport	GTPase activator activity	cytoplasm	18	2	16
		2-periphery	YAL001C	TFC3	transcription initiation from RNA polymerase III promoter	RNA polymerase III transcription factor activity	mitochondrion	2	0	2
		2-periphery	YAL003W	EFB1	translational elongation	translation elongation factor activity	ribosome	4	0	4
		2-periphery	YAL040C	CLN3	G1/S transition of mitotic cell cycle	cyclin-dependent protein kinase regulator activity	nucleus	12	0	12
		2-periphery	YAL041W	CDC24	pseudohyphal growth	signal transducer activity	nucleus	13	0	13
		2-periphery	YAL055W	PEX22	"protein import into peroxisome matrix, receptor recycling"	protein anchor	integral to peroxisomal membrane	5	0	5
		2-periphery	YAL059W	ECM1	cell wall organization and biogenesis	molecular_function	nucleus	2	0	2
		2-periphery	YAL060W	BDH1	glucose catabolic process to butanediol	"(R,R)-butanediol dehydrogenase activity"	cytoplasm	1	0	1
		2-periphery	YAR018C	KIN3	chromosome segregation	protein kinase activity	cellular_component	10	0	10
		2-periphery	YAR019C	CDC15	protein amino acid phosphorylation	protein kinase activity	cellular bud neck	25	0	25
		2-periphery	YBL002W	HTB2	chromatin assembly or disassembly	DNA binding	nuclear nucleosome	22	0	22
		2-periphery	YBL005W	PDR3	response to drug	DNA binding	cytoplasm	4	0	4
		2-periphery	YBL007C	SLA1	cell wall organization and biogenesis	"protein binding, bridging"	actin cortical patch	20	0	20
		2-periphery	YBL027W	RPL19B	translation	structural constituent of ribosome	cytosolic large ribosomal subunit (sensu Eukaryota)	20	0	20
		2-periphery	YBL035C	POL12	DNA replication initiation	alpha DNA polymerase activity	nucleus	3	0	3
		2-periphery	YBL039C	URA7	phospholipid biosynthetic process	CTP synthase activity	cytosol	4	0	4
		2-periphery	YBL041W	PRE7	ubiquitin-dependent protein catabolic process	endopeptidase activity	"proteasome core complex, beta-subunit complex (sensu Eukaryota)"	18	0	18
		2-periphery	YBL075C	SSA3	response to stress	ATPase activity	cytosol	4	0	4
		2-periphery	YBL087C	RPL23A	translation	structural constituent of ribosome	cytosolic large ribosomal subunit (sensu Eukaryota)	15	0	15
		2-periphery	YBL092W	RPL32	translation	structural constituent of ribosome	cytosolic large ribosomal subunit (sensu Eukaryota)	23	0	23
		2-periphery	YBL103C	RTG3	transcription initiation from RNA polymerase II promoter	specific RNA polymerase II transcription factor activity	cytoplasm	3	0	3
		2-periphery	YBL105C	PKC1	cell wall organization and biogenesis	protein kinase C activity	cytoplasm	16	0	16
		2-periphery	YBR009C	HHF1	chromatin assembly or disassembly	DNA binding	nuclear nucleosome	25	0	25
		2-periphery	YBR010W	HHT1	chromatin assembly or disassembly	DNA binding	nucleus	18	0	18
		2-periphery	YBR011C	IPP1	phosphate metabolic process	inorganic diphosphatase activity	cytosol	9	0	9
		2-periphery	YBR031W	RPL4A	translation	structural constituent of ribosome	cytosolic large ribosomal subunit (sensu Eukaryota)	17	0	17
		2-periphery	YBR049C	REB1	regulation of transcription from RNA polymerase II promoter	RNA polymerase II transcription factor activity	nucleus	3	0	3
		2-periphery	YBR055C	PRP6	"nuclear mRNA splicing, via spliceosome"	"RNA splicing factor activity, transesterification mechanism"	U4/U6 x U5 tri-snRNP complex	12	0	12
		2-periphery	YBR080C	SEC18	ER to Golgi vesicle-mediated transport	ATPase activity	cytoplasm	5	0	5
		2-periphery	YBR081C	SPT7	histone acetylation	structural molecule activity	mitochondrion	14	0	14
		2-periphery	YBR084C-A	RPL19A	translation	structural constituent of ribosome	cytosolic large ribosomal subunit (sensu Eukaryota)	20	0	20
		2-periphery	YBR087W	RFC5	mismatch repair	DNA clamp loader activity	DNA replication factor C complex	9	0	9
		2-periphery	YBR088C	POL30	chromatin silencing at telomere	DNA polymerase processivity factor activity	nucleus	12	0	12
		2-periphery	YBR089C-A	NHP6B	positive regulation of transcription from RNA polymerase II promoter	chromatin binding	nuclear chromatin	8	0	8
		2-periphery	YBR102C	EXO84	exocytosis	protein binding	cellular bud neck	5	0	5
		2-periphery	YBR108W		biological_process	molecular_function	lipid raft	2	0	2
		2-periphery	YBR109C	CMD1	endocytosis	protein binding	cytoplasm	58	0	58
		2-periphery	YBR112C	CYC8	telomere maintenance	transcription coactivator activity	nucleus	8	0	8
		2-periphery	YBR119W	MUD1	"nuclear mRNA splicing, via spliceosome"	RNA binding	snRNP U1	11	0	11
		2-periphery	YBR128C	ATG14	autophagy	molecular_function	membrane fraction	1	0	1
		2-periphery	YBR130C	SHE3	intracellular mRNA localization	mRNA binding	cytoplasm	5	0	5
		2-periphery	YBR136W	MEC1	telomere maintenance	protein kinase activity	nucleus	4	0	4
		2-periphery	YBR143C	SUP45	cytokinesis	"translation release factor activity, codon specific"	cytosol	2	0	2
		2-periphery	YBR145W	ADH5	NADH oxidation	alcohol dehydrogenase activity	cytoplasm	3	0	3
		2-periphery	YBR154C	RPB5	transcription from RNA polymerase II promoter	DNA-directed RNA polymerase activity	DNA-directed RNA polymerase III complex	17	0	17
		2-periphery	YBR155W	CNS1	protein folding	Hsp70 protein binding	cytoplasm	4	0	4
		2-periphery	YBR160W	CDC28	protein amino acid phosphorylation	cyclin-dependent protein kinase activity	cytoplasm	103	0	103
		2-periphery	YBR173C	UMP1	ubiquitin-dependent protein catabolic process	molecular_function	cytoplasm	2	0	2
		2-periphery	YBR193C	MED8	transcription from RNA polymerase II promoter	RNA polymerase II transcription mediator activity	mediator complex	14	0	14
		2-periphery	YBR198C	TAF5	transcription initiation from RNA polymerase II promoter	general RNA polymerase II transcription factor activity	SAGA complex	35	0	35
		2-periphery	YBR200W	BEM1	establishment of cell polarity (sensu Fungi)	protein binding	cellular bud neck	18	0	18
		2-periphery	YBR202W	CDC47	DNA replication initiation	chromatin binding	cytoplasm	5	0	5
		2-periphery	YBR205W	KTR3	cell wall organization and biogenesis	mannosyltransferase activity	membrane fraction	1	0	1
		2-periphery	YBR208C	"DUR1,2"	allantoin catabolic process	allophanate hydrolase activity	cytoplasm	3	0	3
		2-periphery	YBR211C	AME1	attachment of spindle microtubules to kinetochore	molecular_function	spindle pole body	1	0	1
		2-periphery	YBR233W	PBP2	biological_process	molecular_function	cytoplasm	1	0	1
		2-periphery	YBR234C	ARC40	actin filament organization	structural constituent of cytoskeleton	Arp2/3 protein complex	10	0	10
		2-periphery	YBR237W	PRP5	U2-type nuclear mRNA branch site recognition	"RNA splicing factor activity, transesterification mechanism"	spliceosome	8	0	8
		2-periphery	YBR245C	ISW1	chromatin remodeling	ATPase activity	ISW1 complex	18	0	18
		2-periphery	YBR264C	YPT10	Golgi organization and biogenesis	GTPase activity	cytoplasm	13	0	13
		2-periphery	YBR272C	HSM3	mismatch repair	molecular_function	cytoplasm	4	0	4
		2-periphery	YBR280C	SAF1	SCF-dependent proteasomal ubiquitin-dependent protein catabolic process	ubiquitin-protein ligase activity	SCF ubiquitin ligase complex	2	0	2
		2-periphery	YBR286W	APE3	telomere maintenance	aminopeptidase activity	"vacuole, cell cycle-correlated morphology"	1	0	1
		2-periphery	YCL011C	GBP2	telomere maintenance	RNA binding	nucleus	7	0	7
		2-periphery	YCL036W	GFD2	biological_process	molecular_function	cellular_component	1	0	1
		2-periphery	YCR009C	RVS161	endocytosis	cytoskeletal protein binding	actin cortical patch	12	0	12
		2-periphery	YCR033W	SNT1	histone deacetylation	NAD-dependent histone deacetylase activity	histone deacetylase complex	8	0	8
		2-periphery	YCR035C	RRP43	35S primary transcript processing	3'-5'-exoribonuclease activity	nuclear exosome (RNase complex)	7	0	7
		2-periphery	YCR042C	TAF2	transcription initiation from RNA polymerase II promoter	general RNA polymerase II transcription factor activity	transcription factor TFIID complex	7	0	7
		2-periphery	YCR057C	PWP2	ribosome biogenesis and assembly	snoRNA binding	cytoplasm	44	0	44
		2-periphery	YCR077C	PAT1	chromosome segregation	molecular_function	cytosolic small ribosomal subunit (sensu Eukaryota)	14	0	14
		2-periphery	YCR088W	ABP1	establishment of cell polarity (sensu Fungi)	protein binding	cytoplasm	23	0	23
		2-periphery	YCR091W	KIN82	protein amino acid phosphorylation	protein kinase activity	cellular_component	4	0	4
		2-periphery	YCR093W	CDC39	regulation of transcription from RNA polymerase II promoter	3'-5'-exoribonuclease activity	cytoplasm	18	0	18
		2-periphery	YCR099C		biological_process	molecular_function	cellular_component	2	0	2
		2-periphery	YDL003W	MCD1	mitotic sister chromatid cohesion	molecular_function	nucleus	6	0	6
		2-periphery	YDL007W	RPT2	ubiquitin-dependent protein catabolic process	ATPase activity	nucleus	16	0	16
		2-periphery	YDL019C	OSH2	endocytosis	phosphatidylinositol binding	endoplasmic reticulum	10	0	10
		2-periphery	YDL031W	DBP10	ribosome biogenesis and assembly	ATP-dependent RNA helicase activity	nucleolus	10	0	10
		2-periphery	YDL042C	SIR2	chromatin silencing at telomere	NAD-dependent histone deacetylase activity	nucleolus	7	0	7
		2-periphery	YDL047W	SIT4	telomere maintenance	protein serine/threonine phosphatase activity	cytoplasm	20	0	20
		2-periphery	YDL051W	LHP1	tRNA processing	RNA binding	nucleus	16	0	16
		2-periphery	YDL052C	SLC1	sphingolipid biosynthetic process	1-acylglycerol-3-phosphate O-acyltransferase activity	lipid particle	1	0	1
		2-periphery	YDL059C	RAD59	telomere maintenance via recombination	protein binding	nucleus	13	0	13
		2-periphery	YDL084W	SUB2	"nuclear mRNA splicing, via spliceosome"	protein binding	nucleus	3	0	3
		2-periphery	YDL087C	LUC7	mRNA splice site selection	mRNA binding	snRNP U1	6	0	6
		2-periphery	YDL097C	RPN6	ubiquitin-dependent protein catabolic process	structural molecule activity	"proteasome regulatory particle, lid subcomplex (sensu Eukaryota)"	17	0	17
		2-periphery	YDL101C	DUN1	telomere maintenance	protein kinase activity	nucleus	19	0	19
		2-periphery	YDL106C	PHO2	transcription	transcription factor activity	nucleus	4	0	4
		2-periphery	YDL111C	RRP42	35S primary transcript processing	3'-5'-exoribonuclease activity	nuclear exosome (RNase complex)	7	0	7
		2-periphery	YDL127W	PCL2	cell cycle	cyclin-dependent protein kinase regulator activity	cyclin-dependent protein kinase holoenzyme complex	4	0	4
		2-periphery	YDL134C	PPH21	translation	protein phosphatase type 2A activity	protein phosphatase type 2A complex	9	0	9
		2-periphery	YDL136W	RPL35B	translation	structural constituent of ribosome	cytosolic large ribosomal subunit (sensu Eukaryota)	28	0	28
		2-periphery	YDL140C	RPO21	transcription from RNA polymerase II promoter	DNA-directed RNA polymerase activity	mitochondrion	31	0	31
		2-periphery	YDL145C	COP1	ER to Golgi vesicle-mediated transport	molecular_function	COPI vesicle coat	26	0	26
		2-periphery	YDL147W	RPN5	ubiquitin-dependent protein catabolic process	molecular_function	"proteasome regulatory particle, lid subcomplex (sensu Eukaryota)"	26	0	26
		2-periphery	YDL165W	CDC36	regulation of transcription from RNA polymerase II promoter	ubiquitin-protein ligase activity	cytoplasm	11	0	11
		2-periphery	YDL179W	PCL9	cell cycle	cyclin-dependent protein kinase regulator activity	cyclin-dependent protein kinase holoenzyme complex	2	0	2
		2-periphery	YDL185W	TFP1	vacuolar acidification	"hydrogen ion transporting ATPase activity, rotational mechanism"	membrane of vacuole with cell cycle-correlated morphology	25	0	25
		2-periphery	YDL188C	PPH22	translation	protein phosphatase type 2A activity	"condensed nuclear chromosome, pericentric region"	25	0	25
		2-periphery	YDL191W	RPL35A	translation	structural constituent of ribosome	cytosolic large ribosomal subunit (sensu Eukaryota)	28	0	28
		2-periphery	YDL192W	ARF1	telomere maintenance	GTPase activity	cytosol	11	0	11
		2-periphery	YDL195W	SEC31	ER to Golgi vesicle-mediated transport	structural molecule activity	COPII vesicle coat	12	0	12
		2-periphery	YDR012W	RPL4B	translation	structural constituent of ribosome	cytoplasm	17	0	17
		2-periphery	YDR052C	DBF4	DNA replication initiation	DNA replication origin binding	Dbf4-dependent protein kinase complex	5	0	5
		2-periphery	YDR054C	CDC34	G1/S transition of mitotic cell cycle	ubiquitin-protein ligase activity	cytoplasm	8	0	8
		2-periphery	YDR071C	PAA1	establishment and/or maintenance of chromatin architecture	aralkylamine N-acetyltransferase activity	cytoplasm	4	0	4
		2-periphery	YDR123C	INO2	positive regulation of transcription from RNA polymerase II promoter	specific RNA polymerase II transcription factor activity	nucleus	2	0	2
		2-periphery	YDR127W	ARO1	aromatic amino acid family biosynthetic process	3-dehydroquinate dehydratase activity	cytoplasm	2	0	2
		2-periphery	YDR128W		biological_process	molecular_function	membrane of vacuole with cell cycle-correlated morphology	6	0	6
		2-periphery	YDR139C	RUB1	protein neddylation	protein tag	cytoplasm	8	0	8
		2-periphery	YDR145W	TAF12	transcription initiation from RNA polymerase II promoter	general RNA polymerase II transcription factor activity	SAGA complex	18	0	18
		2-periphery	YDR148C	KGD2	tricarboxylic acid cycle	dihydrolipoyllysine-residue succinyltransferase activity	mitochondrion	4	0	4
		2-periphery	YDR155C	CPR1	sporulation (sensu Fungi)	peptidyl-prolyl cis-trans isomerase activity	nucleus	15	0	15
		2-periphery	YDR167W	TAF10	transcription initiation from RNA polymerase II promoter	general RNA polymerase II transcription factor activity	SAGA complex	35	0	35
		2-periphery	YDR172W	SUP35	"mRNA catabolic process, deadenylation-dependent decay"	translation release factor activity	cytosol	7	0	7
		2-periphery	YDR176W	NGG1	response to drug	transcription cofactor activity	SAGA complex	23	0	23
		2-periphery	YDR190C	RVB1	regulation of transcription from RNA polymerase II promoter	ATPase activity	nucleus	6	0	6
		2-periphery	YDR194C	MSS116	RNA splicing	RNA binding	mitochondrion	9	0	9
		2-periphery	YDR216W	ADR1	transcription	transcription factor activity	nucleus	10	0	10
		2-periphery	YDR217C	RAD9	DNA repair	protein binding	nucleus	1	0	1
		2-periphery	YDR224C	HTB1	chromatin assembly or disassembly	DNA binding	nuclear nucleosome	15	0	15
		2-periphery	YDR225W	HTA1	DNA repair	DNA binding	nuclear nucleosome	18	0	18
		2-periphery	YDR228C	PCF11	mRNA cleavage	protein binding	mRNA cleavage factor complex	12	0	12
		2-periphery	YDR243C	PRP28	cis assembly of U2-type pre-catalytic spliceosome	"RNA splicing factor activity, transesterification mechanism"	spliceosome	11	0	11
		2-periphery	YDR244W	PEX5	"protein import into peroxisome matrix, docking"	"protein binding, bridging"	cytosol	8	0	8
		2-periphery	YDR265W	PEX10	protein import into peroxisome matrix	protein binding	peroxisomal membrane	6	0	6
		2-periphery	YDR267C	CIA1	biological_process	molecular_function	cytoplasm	4	0	4
		2-periphery	YDR277C	MTH1	signal transduction	molecular_function	cellular_component	3	0	3
		2-periphery	YDR280W	RRP45	35S primary transcript processing	3'-5'-exoribonuclease activity	nuclear exosome (RNase complex)	9	0	9
		2-periphery	YDR285W	ZIP1	synapsis	chromatin binding	transverse filament	2	0	2
		2-periphery	YDR300C	PRO1	telomere maintenance	glutamate 5-kinase activity	cytoplasm	1	0	1
		2-periphery	YDR309C	GIC2	establishment of cell polarity (sensu Fungi)	small GTPase regulator activity	cellular bud tip	16	0	16
		2-periphery	YDR328C	SKP1	cytokinesis	protein binding	cytoplasm	39	0	39
		2-periphery	YDR329C	PEX3	protein import into peroxisome membrane	protein binding	peroxisomal membrane	3	0	3
		2-periphery	YDR362C	TFC6	transcription initiation from RNA polymerase III promoter	RNA polymerase III transcription factor activity	transcription factor TFIIIC complex	3	0	3
		2-periphery	YDR386W	MUS81	DNA repair	endonuclease activity	nucleus	7	0	7
		2-periphery	YDR392W	SPT3	sporulation (sensu Fungi)	transcription cofactor activity	SAGA complex	15	0	15
		2-periphery	YDR418W	RPL12B	translation	structural constituent of ribosome	cytosolic large ribosomal subunit (sensu Eukaryota)	15	0	15
		2-periphery	YDR427W	RPN9	ubiquitin-dependent protein catabolic process	structural molecule activity	"proteasome regulatory particle, lid subcomplex (sensu Eukaryota)"	16	0	16
		2-periphery	YDR432W	NPL3	pseudohyphal growth	mRNA binding	cytoplasm	23	0	23
		2-periphery	YDR443C	SSN2	telomere maintenance	general RNA polymerase II transcription factor activity	transcription factor complex	9	0	9
		2-periphery	YDR448W	ADA2	histone acetylation	transcription coactivator activity	SAGA complex	26	0	26
		2-periphery	YDR477W	SNF1	protein amino acid phosphorylation	AMP-activated protein kinase activity	cytoplasm	33	0	33
		2-periphery	YDR502C	SAM2	methionine metabolic process	methionine adenosyltransferase activity	cellular_component	2	0	2
		2-periphery	YDR507C	GIN4	protein amino acid phosphorylation	protein kinase activity	cellular bud neck	13	0	13
		2-periphery	YDR515W	SLF1	cellular copper ion homeostasis	RNA binding	cytoplasm	1	0	1
		2-periphery	YDR523C	SPS1	protein amino acid phosphorylation	protein serine/threonine kinase activity	cytoplasm	13	0	13
		2-periphery	YEL009C	GCN4	regulation of transcription from RNA polymerase II promoter	DNA binding	nucleus	13	0	13
		2-periphery	YEL013W	VAC8	protein targeting to vacuole	protein binding	"vacuole, cell cycle-correlated morphology"	7	0	7
		2-periphery	YEL015W	EDC3	deadenylation-independent decapping	molecular_function	cytoplasmic mRNA processing body	5	0	5
		2-periphery	YEL024W	RIP1	aerobic respiration	ubiquinol-cytochrome-c reductase activity	mitochondrion	8	0	8
		2-periphery	YEL034W	HYP2	translational initiation	protein binding	cytoplasm	7	0	7
		2-periphery	YEL037C	RAD23	ER-associated protein catabolic process	"protein binding, bridging"	mitochondrion	29	0	29
		2-periphery	YEL054C	RPL12A	translation	structural constituent of ribosome	cytosolic large ribosomal subunit (sensu Eukaryota)	11	0	11
		2-periphery	YER007W	PAC2	post-chaperonin tubulin folding pathway	alpha-tubulin binding	cellular_component	2	0	2
		2-periphery	YER012W	PRE1	sporulation (sensu Fungi)	endopeptidase activity	nucleus	34	0	34
		2-periphery	YER013W	PRP22	U2-dependent spliceosome disassembly	"RNA splicing factor activity, transesterification mechanism"	spliceosome	13	0	13
		2-periphery	YER020W	GPA2	sporulation (sensu Fungi)	GTPase activity	mitochondrion	7	0	7
		2-periphery	YER021W	RPN3	ubiquitin-dependent protein catabolic process	molecular_function	"proteasome regulatory particle, lid subcomplex (sensu Eukaryota)"	9	0	9
		2-periphery	YER031C	YPT31	vesicle-mediated transport	GTPase activity	mitochondrial outer membrane	19	0	19
		2-periphery	YER032W	FIR1	mRNA polyadenylation	molecular_function	cellular bud neck	6	0	6
		2-periphery	YER036C	ARB1	ribosome biogenesis and assembly	"ATPase activity, uncoupled"	cytoplasm	2	0	2
		2-periphery	YER056C-A	RPL34A	translation	structural constituent of ribosome	cytosolic large ribosomal subunit (sensu Eukaryota)	3	0	3
		2-periphery	YER068W	MOT2	telomere maintenance	ubiquitin-protein ligase activity	cytoplasm	9	0	9
		2-periphery	YER082C	UTP7	ribosome biogenesis and assembly	snoRNA binding	small nucleolar ribonucleoprotein complex	20	0	20
		2-periphery	YER089C	PTC2	G1/S transition of mitotic cell cycle	protein phosphatase type 2C activity	cytoplasm	2	0	2
		2-periphery	YER094C	PUP3	ubiquitin-dependent protein catabolic process	endopeptidase activity	"proteasome core complex, beta-subunit complex (sensu Eukaryota)"	16	0	16
		2-periphery	YER099C	PRS2	histidine biosynthetic process	ribose phosphate diphosphokinase activity	cytoplasm	4	0	4
		2-periphery	YER111C	SWI4	G1/S transition of mitotic cell cycle	DNA binding	nucleus	6	0	6
		2-periphery	YER114C	BOI2	establishment of cell polarity (sensu Fungi)	phospholipid binding	cellular bud neck	10	0	10
		2-periphery	YER117W	RPL23B	translation	structural constituent of ribosome	cytosolic large ribosomal subunit (sensu Eukaryota)	17	0	17
		2-periphery	YER127W	LCP5	ribosome biogenesis and assembly	RNA binding	small nucleolar ribonucleoprotein complex	4	0	4
		2-periphery	YER132C	PMD1	sporulation	molecular_function	cytoplasm	2	0	2
		2-periphery	YER133W	GLC7	35S primary transcript processing	protein phosphatase type 1 activity	nucleolus	38	0	38
		2-periphery	YER136W	GDI1	vesicle-mediated transport	Rab GDP-dissociation inhibitor activity	membrane fraction	13	0	13
		2-periphery	YER144C	UBP5	protein deubiquitination	ubiquitin-specific protease activity	cellular bud neck	2	0	2
		2-periphery	YER151C	UBP3	response to drug	ubiquitin-specific protease activity	cytoplasm	3	0	3
		2-periphery	YER157W	COG3	ER to Golgi vesicle-mediated transport	protein transporter activity	soluble fraction	10	0	10
		2-periphery	YER159C	BUR6	positive regulation of transcription from RNA polymerase II promoter	transcription coactivator activity	nucleus	2	0	2
		2-periphery	YER167W	BCK2	G1/S transition of mitotic cell cycle	molecular_function	cytoplasm	2	0	2
		2-periphery	YER171W	RAD3	transcription initiation from RNA polymerase II promoter	general RNA polymerase II transcription factor activity	holo TFIIH complex	14	0	14
		2-periphery	YER172C	BRR2	U2-type spliceosome conformational change to release U4 and U1	"RNA splicing factor activity, transesterification mechanism"	U4/U6 x U5 tri-snRNP complex	18	0	18
		2-periphery	YER173W	RAD24	meiotic recombination	DNA clamp loader activity	nucleus	10	0	10
		2-periphery	YER179W	DMC1	meiosis	single-stranded DNA binding	nucleus	11	0	11
		2-periphery	YFL002C	SPB4	ribosome biogenesis and assembly	ATP-dependent RNA helicase activity	nucleolus	8	0	8
		2-periphery	YFL005W	SEC4	cytokinesis	GTPase activity	mitochondrion	16	0	16
		2-periphery	YFL007W	BLM10	protein catabolic process	proteasome activator activity	nucleus	1	0	1
		2-periphery	YFL008W	SMC1	mitotic sister chromatid segregation	ATPase activity	nuclear cohesin complex	9	0	9
		2-periphery	YFL009W	CDC4	meiosis	ubiquitin-protein ligase activity	nucleus	8	0	8
		2-periphery	YFL028C	CAF16	"regulation of transcription, DNA-dependent"	ATPase activity	cytoplasm	3	0	3
		2-periphery	YFL034C-B	MOB2	protein amino acid phosphorylation	protein kinase activator activity	nucleus	2	0	2
		2-periphery	YFL037W	TUB2	mitotic sister chromatid segregation	structural constituent of cytoskeleton	spindle pole body	8	0	8
		2-periphery	YFL039C	ACT1	cell wall organization and biogenesis	structural constituent of cytoskeleton	actin cortical patch	37	0	37
		2-periphery	YFR004W	RPN11	ubiquitin-dependent protein catabolic process	endopeptidase activity	nucleus	14	0	14
		2-periphery	YFR050C	PRE4	ubiquitin-dependent protein catabolic process	endopeptidase activity	"proteasome core complex, beta-subunit complex (sensu Eukaryota)"	19	0	19
		2-periphery	YFR052W	RPN12	ubiquitin-dependent protein catabolic process	endopeptidase activity	"proteasome regulatory particle, lid subcomplex (sensu Eukaryota)"	18	0	18
		2-periphery	YGL003C	CDH1	telomere maintenance	ubiquitin-protein ligase activity	cytoplasm	10	0	10
		2-periphery	YGL004C	RPN14	ubiquitin-dependent protein catabolic process	molecular_function	cytoplasm	10	0	10
		2-periphery	YGL026C	TRP5	tryptophan biosynthetic process	tryptophan synthase activity	cytoplasm	2	0	2
		2-periphery	YGL044C	RNA15	mRNA cleavage	RNA binding	mRNA cleavage factor complex	5	0	5
		2-periphery	YGL048C	RPT6	ubiquitin-dependent protein catabolic process	ATPase activity	nucleus	25	0	25
		2-periphery	YGL049C	TIF4632	translational initiation	translation initiation factor activity	ribosome	9	0	9
		2-periphery	YGL061C	DUO1	mitotic spindle organization and biogenesis in nucleus	structural constituent of cytoskeleton	spindle pole body	19	0	19
		2-periphery	YGL070C	RPB9	telomere maintenance	DNA-directed RNA polymerase activity	"DNA-directed RNA polymerase II, core complex"	9	0	9
		2-periphery	YGL076C	RPL7A	translation	structural constituent of ribosome	cytosolic large ribosomal subunit (sensu Eukaryota)	3	0	3
		2-periphery	YGL099W	LSG1	ribosome biogenesis and assembly	GTPase activity	cytoplasm	8	0	8
		2-periphery	YGL103W	RPL28	translation	structural constituent of ribosome	nucleus	31	0	31
		2-periphery	YGL105W	ARC1	tRNA export from nucleus	tRNA binding	cytoplasm	4	0	4
		2-periphery	YGL106W	MLC1	cytokinesis	myosin V binding	cellular bud neck	10	0	10
		2-periphery	YGL111W	NSA1	ribosome biogenesis and assembly	molecular_function	nucleus	2	0	2
		2-periphery	YGL112C	TAF6	transcription initiation from RNA polymerase II promoter	general RNA polymerase II transcription factor activity	SAGA complex	21	0	21
		2-periphery	YGL120C	PRP43	ribosome biogenesis and assembly	"RNA splicing factor activity, transesterification mechanism"	mitochondrion	32	0	32
		2-periphery	YGL121C	GPG1	signal transduction	signal transducer activity	cellular_component	3	0	3
		2-periphery	YGL135W	RPL1B	translation	structural constituent of ribosome	cytosolic large ribosomal subunit (sensu Eukaryota)	11	0	11
		2-periphery	YGL137W	SEC27	ER to Golgi vesicle-mediated transport	molecular_function	COPI vesicle coat	59	0	59
		2-periphery	YGL147C	RPL9A	translation	structural constituent of ribosome	cytosolic large ribosomal subunit (sensu Eukaryota)	16	0	16
		2-periphery	YGL153W	PEX14	"protein import into peroxisome matrix, docking"	"protein binding, bridging"	peroxisomal membrane	8	0	8
		2-periphery	YGL161C	YIP5	vesicle-mediated transport	Rab GTPase binding	Golgi apparatus	15	0	15
		2-periphery	YGL178W	MPT5	cell wall organization and biogenesis	mRNA binding	cytoplasm	7	0	7
		2-periphery	YGL181W	GTS1	sporulation (sensu Fungi)	transcription coactivator activity	cytoplasm	8	0	8
		2-periphery	YGL190C	CDC55	translation	protein phosphatase type 2A activity	nucleus	14	0	14
		2-periphery	YGL194C	HOS2	"regulation of transcription, DNA-dependent"	NAD-dependent histone deacetylase activity	histone deacetylase complex	6	0	6
		2-periphery	YGL198W	YIP4	vesicle-mediated transport	Rab GTPase binding	Golgi apparatus	14	0	14
		2-periphery	YGL200C	EMP24	ER to Golgi vesicle-mediated transport	molecular_function	endoplasmic reticulum	25	0	25
		2-periphery	YGL210W	YPT32	vesicle-mediated transport	GTPase activity	mitochondrial outer membrane	12	0	12
		2-periphery	YGR013W	SNU71	"nuclear mRNA splicing, via spliceosome"	RNA binding	snRNP U1	12	0	12
		2-periphery	YGR014W	MSB2	establishment of cell polarity (sensu Fungi)	osmosensor activity	integral to plasma membrane	3	0	3
		2-periphery	YGR034W	RPL26B	translation	structural constituent of ribosome	cytosolic large ribosomal subunit (sensu Eukaryota)	34	0	34
		2-periphery	YGR047C	TFC4	transcription initiation from RNA polymerase III promoter	RNA polymerase III transcription factor activity	transcription factor TFIIIC complex	5	0	5
		2-periphery	YGR072W	UPF3	telomere maintenance	molecular_function	cytoplasm	2	0	2
		2-periphery	YGR074W	SMD1	"nuclear mRNA splicing, via spliceosome"	"RNA splicing factor activity, transesterification mechanism"	U4/U6 x U5 tri-snRNP complex	9	0	9
		2-periphery	YGR085C	RPL11B	translation	structural constituent of ribosome	cytosolic large ribosomal subunit (sensu Eukaryota)	14	0	14
		2-periphery	YGR086C	PIL1	endocytosis	protein kinase inhibitor activity	cytoplasm	8	0	8
		2-periphery	YGR090W	UTP22	35S primary transcript processing	snoRNA binding	nucleus	12	0	12
		2-periphery	YGR092W	DBF2	protein amino acid phosphorylation	protein serine/threonine kinase activity	cellular bud neck	23	0	23
		2-periphery	YGR095C	RRP46	35S primary transcript processing	3'-5'-exoribonuclease activity	nuclear exosome (RNase complex)	9	0	9
		2-periphery	YGR098C	ESP1	mitotic sister chromatid segregation	cysteine-type endopeptidase activity	cytoplasm	2	0	2
		2-periphery	YGR118W	RPS23A	translation	structural constituent of ribosome	cytosolic small ribosomal subunit (sensu Eukaryota)	11	0	11
		2-periphery	YGR120C	COG2	ER to Golgi vesicle-mediated transport	protein binding	soluble fraction	10	0	10
		2-periphery	YGR134W	CAF130	regulation of transcription from RNA polymerase II promoter	molecular_function	CCR4-NOT complex	7	0	7
		2-periphery	YGR135W	PRE9	ubiquitin-dependent protein catabolic process	endopeptidase activity	"proteasome core complex, alpha-subunit complex (sensu Eukaryota)"	18	0	18
		2-periphery	YGR158C	MTR3	35S primary transcript processing	3'-5'-exoribonuclease activity	nuclear exosome (RNase complex)	8	0	8
		2-periphery	YGR159C	NSR1	telomere maintenance	RNA binding	nucleus	6	0	6
		2-periphery	YGR162W	TIF4631	ribosome biogenesis and assembly	translation initiation factor activity	mitochondrion	19	0	19
		2-periphery	YGR172C	YIP1	ER to Golgi vesicle-mediated transport	molecular_function	endoplasmic reticulum membrane	11	0	11
		2-periphery	YGR178C	PBP1	mRNA polyadenylation	molecular_function	cytoplasm	1	0	1
		2-periphery	YGR191W	HIP1	manganese ion transport	L-histidine transmembrane transporter activity	plasma membrane	9	0	9
		2-periphery	YGR195W	SKI6	35S primary transcript processing	NOT 3'-5'-exoribonuclease activity	nuclear exosome (RNase complex)	10	0	10
		2-periphery	YGR232W	NAS6	proteolysis	molecular_function	proteasome regulatory particle (sensu Eukaryota)	5	0	5
		2-periphery	YGR246C	BRF1	transcription initiation from RNA polymerase III promoter	RNA polymerase III transcription factor activity	transcription factor TFIIIB complex	6	0	6
		2-periphery	YGR250C		biological_process	RNA binding	cytoplasm	5	0	5
		2-periphery	YGR252W	GCN5	histone acetylation	transcription coactivator activity	SAGA complex	16	0	16
		2-periphery	YGR253C	PUP2	sporulation (sensu Fungi)	endopeptidase activity	"proteasome core complex, alpha-subunit complex (sensu Eukaryota)"	12	0	12
		2-periphery	YGR262C	BUD32	telomere maintenance	protein serine/threonine kinase activity	cytoplasm	5	0	5
		2-periphery	YGR268C	HUA1	actin cortical patch assembly	molecular_function	cytoplasm	5	0	5
		2-periphery	YGR270W	YTA7	telomere maintenance	ATPase activity	nucleus	2	0	2
		2-periphery	YGR274C	TAF1	protein amino acid phosphorylation	general RNA polymerase II transcription factor activity	transcription factor TFIID complex	18	0	18
		2-periphery	YGR281W	YOR1	telomere maintenance	xenobiotic-transporting ATPase activity	plasma membrane	2	0	2
		2-periphery	YGR296W	YRF1-3	telomere maintenance via recombination	DNA helicase activity	nucleus	2	0	2
		2-periphery	YHL011C	PRS3	telomere maintenance	ribose phosphate diphosphokinase activity	cytoplasm	5	0	5
		2-periphery	YHL034C	SBP1	35S primary transcript processing	snoRNA binding	nucleolus	11	0	11
		2-periphery	YHR005C	GPA1	response to drug	GTPase activity	plasma membrane	7	0	7
		2-periphery	YHR015W	MIP6	mRNA export from nucleus	RNA binding	nuclear pore	4	0	4
		2-periphery	YHR016C	YSC84	endocytosis	molecular_function	actin cortical patch	14	0	14
		2-periphery	YHR020W		tRNA aminoacylation for protein translation	proline-tRNA ligase activity	ribosome	2	0	2
		2-periphery	YHR023W	MYO1	cytokinesis	microfilament motor activity	cellular bud neck	10	0	10
		2-periphery	YHR027C	RPN1	ubiquitin-dependent protein catabolic process	endopeptidase activity	cytoplasm	17	0	17
		2-periphery	YHR030C	SLT2	cell wall organization and biogenesis	MAP kinase activity	cytoplasm	40	0	40
		2-periphery	YHR061C	GIC1	establishment of cell polarity (sensu Fungi)	small GTPase regulator activity	cellular bud neck	12	0	12
		2-periphery	YHR069C	RRP4	35S primary transcript processing	RNA binding	nuclear exosome (RNase complex)	9	0	9
		2-periphery	YHR073W	OSH3	endocytosis	phosphatidylinositol binding	cytoplasm	1	0	1
		2-periphery	YHR077C	NMD2	telomere maintenance	protein binding	cytoplasm	8	0	8
		2-periphery	YHR081W	LRP1	telomere maintenance	molecular_function	nuclear exosome (RNase complex)	3	0	3
		2-periphery	YHR086W	NAM8	"nuclear mRNA splicing, via spliceosome"	RNA binding	snRNP U1	15	0	15
		2-periphery	YHR089C	GAR1	ribosome biogenesis and assembly	RNA binding	nucleolus	9	0	9
		2-periphery	YHR090C	YNG2	DNA repair	methylated histone residue binding	nucleus	3	0	3
		2-periphery	YHR098C	SFB3	ER to Golgi vesicle-mediated transport	molecular_function	endoplasmic reticulum	4	0	4
		2-periphery	YHR107C	CDC12	cell wall organization and biogenesis	GTPase activity	cytoplasm	17	0	17
		2-periphery	YHR114W	BZZ1	endocytosis	molecular_function	cytoplasm	10	0	10
		2-periphery	YHR128W	FUR1	pyrimidine salvage	uracil phosphoribosyltransferase activity	intracellular	2	0	2
		2-periphery	YHR135C	YCK1	protein amino acid phosphorylation	casein kinase I activity	mitochondrion	43	0	43
		2-periphery	YHR144C	DCD1	pyrimidine nucleotide metabolic process	dCMP deaminase activity	cytoplasm	1	0	1
		2-periphery	YHR165C	PRP8	"nuclear mRNA splicing, via spliceosome"	"RNA splicing factor activity, transesterification mechanism"	U4/U6 x U5 tri-snRNP complex	19	0	19
		2-periphery	YHR169W	DBP8	ribosome biogenesis and assembly	ATP-dependent RNA helicase activity	nucleolus	13	0	13
		2-periphery	YHR170W	NMD3	ribosome biogenesis and assembly	protein binding	cytosol	4	0	4
		2-periphery	YHR172W	SPC97	microtubule nucleation	structural constituent of cytoskeleton	outer plaque of spindle pole body	5	0	5
		2-periphery	YHR179W	OYE2	biological_process	NADPH dehydrogenase activity	cytoplasm	12	0	12
		2-periphery	YHR186C	KOG1	regulation of cell growth	molecular_function	mitochondrion	5	0	5
		2-periphery	YHR191C	CTF8	telomere maintenance	molecular_function	DNA replication factor C complex	6	0	6
		2-periphery	YHR193C	EGD2	cotranslational protein folding	unfolded protein binding	nascent polypeptide-associated complex	5	0	5
		2-periphery	YHR200W	RPN10	ubiquitin-dependent protein catabolic process	endopeptidase activity	proteasome complex (sensu Eukaryota)	26	0	26
		2-periphery	YHR205W	SCH9	protein amino acid phosphorylation	protein serine/threonine kinase activity	cytoplasm	3	0	3
		2-periphery	YIL004C	BET1	ER to Golgi vesicle-mediated transport	SNAP receptor activity	endoplasmic reticulum membrane	22	0	22
		2-periphery	YIL016W	SNL1	protein folding	chaperone regulator activity	mitochondrion	12	0	12
		2-periphery	YIL018W	RPL2B	translation	structural constituent of ribosome	cytosolic large ribosomal subunit (sensu Eukaryota)	33	0	33
		2-periphery	YIL035C	CKA1	protein amino acid phosphorylation	protein kinase activity	protein kinase CK2 complex	41	0	41
		2-periphery	YIL046W	MET30	protein ubiquitination	protein binding	nucleus	13	0	13
		2-periphery	YIL052C	RPL34B	translation	structural constituent of ribosome	cytosolic large ribosomal subunit (sensu Eukaryota)	3	0	3
		2-periphery	YIL062C	ARC15	mitochondrion inheritance	structural molecule activity	mitochondrial envelope	5	0	5
		2-periphery	YIL070C	MAM33	response to drug	molecular_function	mitochondrion	4	0	4
		2-periphery	YIL106W	MOB1	protein amino acid phosphorylation	kinase regulator activity	cellular bud neck	8	0	8
		2-periphery	YIL109C	SEC24	ER to Golgi vesicle-mediated transport	protein binding	COPII vesicle coat	13	0	13
		2-periphery	YIL112W	HOS4	histone deacetylation	NAD-dependent histone deacetylase activity	histone deacetylase complex	11	0	11
		2-periphery	YIL123W	SIM1	microtubule cytoskeleton organization and biogenesis	molecular_function	chitin- and beta-glucan-containing cell wall	1	0	1
		2-periphery	YIL126W	STH1	RNA elongation from RNA polymerase II promoter	ATPase activity	RSC complex	6	0	6
		2-periphery	YIL129C	TAO3	cell morphogenesis	molecular_function	mitochondrion	2	0	2
		2-periphery	YIL133C	RPL16A	translation	structural constituent of ribosome	cytosolic large ribosomal subunit (sensu Eukaryota)	15	0	15
		2-periphery	YIL144W	TID3	chromosome segregation	structural constituent of cytoskeleton	condensed nuclear chromosome kinetochore	6	0	6
		2-periphery	YIL147C	SLN1	protein amino acid phosphorylation	osmosensor activity	plasma membrane	4	0	4
		2-periphery	YIL148W	RPL40A	translation	structural constituent of ribosome	cytosolic large ribosomal subunit (sensu Eukaryota)	27	0	27
		2-periphery	YIR001C	SGN1	mRNA metabolic process	poly(A) binding	cytoplasm	12	0	12
		2-periphery	YIR008C	PRI1	DNA replication	DNA primase activity	alpha DNA polymerase:primase complex	4	0	4
		2-periphery	YIR009W	MSL1	"nuclear mRNA splicing, via spliceosome"	RNA binding	snRNP U2	7	0	7
		2-periphery	YIR038C	GTT1	glutathione metabolic process	glutathione transferase activity	mitochondrion	2	0	2
		2-periphery	YJL001W	PRE3	sporulation (sensu Fungi)	endopeptidase activity	"proteasome core complex, beta-subunit complex (sensu Eukaryota)"	13	0	13
		2-periphery	YJL002C	OST1	protein amino acid N-linked glycosylation	dolichyl-diphosphooligosaccharide-protein glycotransferase activity	oligosaccharyl transferase complex	13	0	13
		2-periphery	YJL008C	CCT8	protein folding	unfolded protein binding	cytoplasm	8	0	8
		2-periphery	YJL039C	NUP192	nuclear pore organization and biogenesis	structural constituent of nuclear pore	nuclear pore	1	0	1
		2-periphery	YJL047C	RTT101	ubiquitin-dependent protein catabolic process	protein binding	cytoplasm	5	0	5
		2-periphery	YJL048C	UBX6	ubiquitin-dependent protein catabolic process	molecular_function	nucleus	2	0	2
		2-periphery	YJL050W	MTR4	ribosome biogenesis and assembly	ATP-dependent RNA helicase activity	nucleus	3	0	3
		2-periphery	YJL069C	UTP18	ribosome biogenesis and assembly	snoRNA binding	nucleolus	14	0	14
		2-periphery	YJL074C	SMC3	sporulation (sensu Fungi)	ATPase activity	nucleus	5	0	5
		2-periphery	YJL081C	ARP4	DNA repair	chromatin binding	nucleus	11	0	11
		2-periphery	YJL085W	EXO70	cytokinesis	protein binding	exocyst	1	0	1
		2-periphery	YJL095W	BCK1	protein amino acid phosphorylation	MAP kinase kinase kinase activity	intracellular	18	0	18
		2-periphery	YJL115W	ASF1	chromatin silencing at telomere	histone binding	chromatin assembly complex	6	0	6
		2-periphery	YJL124C	LSM1	mRNA catabolic process	RNA binding	cytoplasmic mRNA processing body	15	0	15
		2-periphery	YJL128C	PBS2	protein amino acid phosphorylation	MAP kinase kinase activity	cytoplasm	11	0	11
		2-periphery	YJL149W		biological_process	molecular_function	SCF ubiquitin ligase complex	2	0	2
		2-periphery	YJL168C	SET2	sporulation (sensu Fungi)	histone methyltransferase activity	nucleus	2	0	2
		2-periphery	YJL177W	RPL17B	translation	structural constituent of ribosome	cytosolic large ribosomal subunit (sensu Eukaryota)	14	0	14
		2-periphery	YJL187C	SWE1	regulation of cell size	protein kinase activity	nucleus	16	0	16
		2-periphery	YJL189W	RPL39	translation	structural constituent of ribosome	cytosolic large ribosomal subunit (sensu Eukaryota)	7	0	7
		2-periphery	YJL210W	PEX2	protein import into peroxisome matrix	protein binding	peroxisomal membrane	1	0	1
		2-periphery	YJR022W	LSM8	"nuclear mRNA splicing, via spliceosome"	RNA binding	nucleus	35	0	35
		2-periphery	YJR032W	CPR7	response to stress	unfolded protein binding	cytosol	6	0	6
		2-periphery	YJR053W	BFA1	regulation of exit from mitosis	GTPase activator activity	spindle pole body	4	0	4
		2-periphery	YJR059W	PTK2	G1/S transition of mitotic cell cycle	protein kinase activity	cytoplasm	16	0	16
		2-periphery	YJR064W	CCT5	protein folding	unfolded protein binding	cytoplasm	20	0	20
		2-periphery	YJR065C	ARP3	actin filament organization	structural constituent of cytoskeleton	Arp2/3 protein complex	10	0	10
		2-periphery	YJR066W	TOR1	ribosome biogenesis and assembly	protein binding	plasma membrane	11	0	11
		2-periphery	YJR077C	MIR1	phosphate transport	inorganic phosphate transmembrane transporter activity	mitochondrion	2	0	2
		2-periphery	YJR083C	ACF4	actin cytoskeleton organization and biogenesis	molecular_function	cellular_component	1	0	1
		2-periphery	YJR090C	GRR1	response to DNA damage stimulus	protein binding	cytoplasm	6	0	6
		2-periphery	YJR094C	IME1	meiosis	transcription regulator activity	nucleus	3	0	3
		2-periphery	YJR115W		biological_process	molecular_function	cellular_component	2	0	2
		2-periphery	YJR148W	BAT2	branched chain family amino acid biosynthetic process	branched-chain-amino-acid transaminase activity	cytoplasm	2	0	2
		2-periphery	YKL012W	PRP40	"nuclear mRNA splicing, via spliceosome"	RNA binding	snRNP U1	6	0	6
		2-periphery	YKL013C	ARC19	mitochondrion inheritance	structural molecule activity	Arp2/3 protein complex	8	0	8
		2-periphery	YKL014C	URB1	rRNA processing	molecular_function	nucleolus	1	0	1
		2-periphery	YKL058W	TOA2	transcription initiation from RNA polymerase II promoter	general RNA polymerase II transcription factor activity	transcription factor TFIIA complex	4	0	4
		2-periphery	YKL073W	LHS1	response to unfolded protein	unfolded protein binding	endoplasmic reticulum lumen	4	0	4
		2-periphery	YKL074C	MUD2	U2-type nuclear mRNA branch site recognition	"RNA splicing factor activity, transesterification mechanism"	commitment complex	7	0	7
		2-periphery	YKL078W	DHR2	ribosome biogenesis and assembly	RNA helicase activity	nucleolus	9	0	9
		2-periphery	YKL081W	TEF4	translational elongation	translation elongation factor activity	mitochondrion	7	0	7
		2-periphery	YKL104C	GFA1	cell wall chitin biosynthetic process	glutamine-fructose-6-phosphate transaminase (isomerizing) activity	cellular_component	7	0	7
		2-periphery	YKL126W	YPK1	protein amino acid phosphorylation	protein serine/threonine kinase activity	cytosol	3	0	3
		2-periphery	YKL129C	MYO3	cell wall organization and biogenesis	microfilament motor activity	actin cortical patch	19	0	19
		2-periphery	YKL145W	RPT1	ubiquitin-dependent protein catabolic process	ATPase activity	"proteasome regulatory particle, base subcomplex (sensu Eukaryota)"	29	0	29
		2-periphery	YKL166C	TPK3	protein amino acid phosphorylation	cAMP-dependent protein kinase activity	cytoplasm	28	0	28
		2-periphery	YKL168C	KKQ8	biological_process	protein kinase activity	cytoplasm	11	0	11
		2-periphery	YKL180W	RPL17A	translation	structural constituent of ribosome	cytoplasm	14	0	14
		2-periphery	YKL203C	TOR2	ribosome biogenesis and assembly	protein binding	mitochondrion	9	0	9
		2-periphery	YKR001C	VPS1	protein targeting to vacuole	GTPase activity	cytoplasm	6	0	6
		2-periphery	YKR014C	YPT52	endocytosis	GTPase activity	late endosome	16	0	16
		2-periphery	YKR024C	DBP7	ribosome biogenesis and assembly	ATP-dependent RNA helicase activity	nucleolus	9	0	9
		2-periphery	YKR029C	SET3	histone deacetylation	methylated histone residue binding	histone deacetylase complex	5	0	5
		2-periphery	YKR036C	CAF4	"regulation of transcription, DNA-dependent"	protein binding	mitochondrion	11	0	11
		2-periphery	YKR048C	NAP1	budding cell bud growth	histone binding	cytoplasm	13	0	13
		2-periphery	YKR084C	HBS1	translation	molecular_function	cytoplasm	3	0	3
		2-periphery	YKR086W	PRP16	formation of catalytic U2-type spliceosome for second transesterification step	"RNA splicing factor activity, transesterification mechanism"	spliceosome	10	0	10
		2-periphery	YKR101W	SIR1	chromatin silencing at silent mating-type cassette	DNA binding	chromatin silencing complex	4	0	4
		2-periphery	YLL008W	DRS1	ribosome biogenesis and assembly	ATP-dependent RNA helicase activity	nucleolus	14	0	14
		2-periphery	YLR016C	PML1	"nuclear mRNA splicing, via spliceosome"	molecular_function	cytoplasm	1	0	1
		2-periphery	YLR026C	SED5	ER to Golgi vesicle-mediated transport	SNAP receptor activity	cis-Golgi network	25	0	25
		2-periphery	YLR045C	STU2	microtubule nucleation	structural constituent of cytoskeleton	spindle pole body	4	0	4
		2-periphery	YLR055C	SPT8	positive regulation of transcription from RNA polymerase II promoter	transcription cofactor activity	nucleus	13	0	13
		2-periphery	YLR071C	RGR1	transcription from RNA polymerase II promoter	RNA polymerase II transcription mediator activity	mediator complex	7	0	7
		2-periphery	YLR074C	BUD20	ribosome biogenesis and assembly	molecular_function	nucleus	45	0	45
		2-periphery	YLR075W	RPL10	translation	structural constituent of ribosome	cytosolic large ribosomal subunit (sensu Eukaryota)	27	0	27
		2-periphery	YLR076C					1	0	1
		2-periphery	YLR078C	BOS1	ER to Golgi vesicle-mediated transport	SNAP receptor activity	endoplasmic reticulum membrane	21	0	21
		2-periphery	YLR079W	SIC1	G1/S transition of mitotic cell cycle	cyclin-dependent protein kinase inhibitor activity	cytoplasm	6	0	6
		2-periphery	YLR086W	SMC4	mitotic sister chromatid segregation	ATPase activity	nuclear condensin complex	4	0	4
		2-periphery	YLR096W	KIN2	exocytosis	protein kinase activity	plasma membrane	16	0	16
		2-periphery	YLR106C	MDN1	rRNA processing	ATPase activity	nucleus	3	0	3
		2-periphery	YLR119W	SRN2	protein targeting to vacuole	protein binding	endosome	3	0	3
		2-periphery	YLR132C		"nuclear mRNA splicing, via spliceosome"	molecular_function	cytoplasm	1	0	1
		2-periphery	YLR144C	ACF2	actin cytoskeleton organization and biogenesis	"glucan 1,3-beta-glucosidase activity"	intracellular	1	0	1
		2-periphery	YLR147C	SMD3	"nuclear mRNA splicing, via spliceosome"	"RNA splicing factor activity, transesterification mechanism"	U4/U6 x U5 tri-snRNP complex	26	0	26
		2-periphery	YLR153C	ACS2	histone acetylation	acetate-CoA ligase activity	nucleus	1	0	1
		2-periphery	YLR180W	SAM1	methionine metabolic process	methionine adenosyltransferase activity	cytoplasm	4	0	4
		2-periphery	YLR182W	SWI6	meiosis	protein binding	cytoplasm	8	0	8
		2-periphery	YLR212C	TUB4	microtubule nucleation	structural constituent of cytoskeleton	outer plaque of spindle pole body	13	0	13
		2-periphery	YLR216C	CPR6	protein folding	unfolded protein binding	cytoplasm	15	0	15
		2-periphery	YLR229C	CDC42	pseudohyphal growth	GTPase activity	plasma membrane	24	0	24
		2-periphery	YLR240W	VPS34	telomere maintenance	protein kinase activity	membrane fraction	3	0	3
		2-periphery	YLR243W		biological_process	signal sequence binding	cellular_component	3	0	3
		2-periphery	YLR262C	YPT6	"retrograde transport, endosome to Golgi"	GTPase activity	Golgi apparatus	23	0	23
		2-periphery	YLR268W	SEC22	ER to Golgi vesicle-mediated transport	SNAP receptor activity	endoplasmic reticulum	28	0	28
		2-periphery	YLR288C	MEC3	chromatin silencing at telomere	DNA binding	nucleus	7	0	7
		2-periphery	YLR298C	YHC1	"nuclear mRNA splicing, via spliceosome"	mRNA binding	snRNP U1	8	0	8
		2-periphery	YLR306W	UBC12	protein neddylation	NEDD8 conjugating enzyme activity	cellular_component	2	0	2
		2-periphery	YLR310C	CDC25	replicative cell aging	Ras guanyl-nucleotide exchange factor activity	cytoplasm	13	0	13
		2-periphery	YLR340W	RPP0	translational elongation	structural constituent of ribosome	cytosolic large ribosomal subunit (sensu Eukaryota)	16	0	16
		2-periphery	YLR342W	FKS1	endocytosis	"1,3-beta-glucan synthase activity"	mitochondrion	5	0	5
		2-periphery	YLR344W	RPL26A	translation	structural constituent of ribosome	cytosolic large ribosomal subunit (sensu Eukaryota)	33	0	33
		2-periphery	YLR352W		biological_process	molecular_function	cellular_component	2	0	2
		2-periphery	YLR357W	RSC2	telomere maintenance	DNA-dependent ATPase activity	RSC complex	2	0	2
		2-periphery	YLR359W	ADE13	'de novo' IMP biosynthetic process	adenylosuccinate lyase activity	cellular_component	1	0	1
		2-periphery	YLR360W	VPS38	late endosome to vacuole transport	molecular_function	cellular_component	2	0	2
		2-periphery	YLR362W	STE11	protein amino acid phosphorylation	MAP kinase kinase kinase activity	cytoplasm	24	0	24
		2-periphery	YLR363C	NMD4	"mRNA catabolic process, nonsense-mediated decay"	molecular_function	cytoplasm	1	0	1
		2-periphery	YLR370C	ARC18	actin filament organization	structural constituent of cytoskeleton	Arp2/3 protein complex	6	0	6
		2-periphery	YLR398C	SKI2	mRNA catabolic process	RNA helicase activity	cytoplasm	8	0	8
		2-periphery	YLR409C	UTP21	ribosome biogenesis and assembly	snoRNA binding	nucleus	19	0	19
		2-periphery	YLR422W		biological_process	molecular_function	cytoplasm	1	0	1
		2-periphery	YLR427W	MAG2	DNA dealkylation	molecular_function	cytoplasm	5	0	5
		2-periphery	YLR429W	CRN1	actin filament organization	"protein binding, bridging"	actin cortical patch	9	0	9
		2-periphery	YLR432W	IMD3	GTP biosynthetic process	IMP dehydrogenase activity	cytoplasm	7	0	7
		2-periphery	YLR433C	CNA1	cell wall organization and biogenesis	calcium-dependent protein serine/threonine phosphatase activity	cytoplasm	7	0	7
		2-periphery	YLR436C	ECM30	cell wall organization and biogenesis	molecular_function	cytoplasm	1	0	1
		2-periphery	YLR442C	SIR3	double-strand break repair via nonhomologous end joining	histone binding	mitochondrion	9	0	9
		2-periphery	YLR466W	YRF1-4	telomere maintenance via recombination	DNA helicase activity	nucleus	1	0	1
		2-periphery	YML001W	YPT7	telomere maintenance	GTPase activity	"vacuole, cell cycle-correlated morphology"	16	0	16
		2-periphery	YML012W	ERV25	ER to Golgi vesicle-mediated transport	molecular_function	ER to Golgi transport vesicle	8	0	8
		2-periphery	YML016C	PPZ1	cellular sodium ion homeostasis	protein serine/threonine phosphatase activity	cytoplasm	7	0	7
		2-periphery	YML031W	NDC1	protein import into nucleus	structural constituent of cytoskeleton	nuclear pore	1	0	1
		2-periphery	YML042W	CAT2	carnitine metabolic process	carnitine O-acetyltransferase activity	mitochondrion	2	0	2
		2-periphery	YML046W	PRP39	nuclear mRNA 5'-splice site recognition	"RNA splicing factor activity, transesterification mechanism"	snRNP U1	8	0	8
		2-periphery	YML056C	IMD4	biological_process	IMP dehydrogenase activity	cytoplasm	9	0	9
		2-periphery	YML057W	CMP2	cell ion homeostasis	calcium-dependent protein serine/threonine phosphatase activity	cytoplasm	8	0	8
		2-periphery	YML064C	TEM1	regulation of exit from mitosis	protein binding	spindle pole body	35	0	35
		2-periphery	YML074C	FPR3	meiotic recombination checkpoint	peptidyl-prolyl cis-trans isomerase activity	nucleolus	13	0	13
		2-periphery	YML088W	UFO1	ubiquitin-dependent protein catabolic process	protein binding	cytoplasm	3	0	3
		2-periphery	YML099C	ARG81	arginine metabolic process	transcription cofactor activity	nucleus	4	0	4
		2-periphery	YML109W	ZDS2	establishment of cell polarity (sensu Fungi)	molecular_function	nucleus	20	0	20
		2-periphery	YML123C	PHO84	phosphate transport	manganese ion transmembrane transporter activity	integral to plasma membrane	6	0	6
		2-periphery	YMR012W	CLU1	translational initiation	molecular_function	cytoplasm	5	0	5
		2-periphery	YMR026C	PEX12	protein import into peroxisome matrix	protein binding	integral to peroxisomal membrane	5	0	5
		2-periphery	YMR042W	ARG80	positive regulation of transcription from RNA polymerase II promoter	DNA binding	nucleus	5	0	5
		2-periphery	YMR049C	ERB1	rRNA processing	molecular_function	nucleus	53	0	53
		2-periphery	YMR061W	RNA14	mRNA cleavage	RNA binding	nucleus	10	0	10
		2-periphery	YMR078C	CTF18	mitotic sister chromatid cohesion	molecular_function	mitochondrion	8	0	8
		2-periphery	YMR104C	YPK2	protein amino acid phosphorylation	protein kinase activity	cytoplasm	9	0	9
		2-periphery	YMR109W	MYO5	cell wall organization and biogenesis	microfilament motor activity	actin cortical patch	22	0	22
		2-periphery	YMR129W	POM152	mRNA export from nucleus	structural molecule activity	mitochondrion	2	0	2
		2-periphery	YMR146C	TIF34	translational initiation	translation initiation factor activity	multi-eIF complex	11	0	11
		2-periphery	YMR154C	RIM13	protein processing	cysteine-type endopeptidase activity	cellular_component	1	0	1
		2-periphery	YMR192W	GYL1	ER to Golgi vesicle-mediated transport	protein binding	cytoplasm	5	0	5
		2-periphery	YMR199W	CLN1	regulation of cyclin-dependent protein kinase activity	cyclin-dependent protein kinase regulator activity	cytoplasm	16	0	16
		2-periphery	YMR216C	SKY1	response to drug	protein kinase activity	cytoplasm	3	0	3
		2-periphery	YMR219W	ESC1	chromatin silencing at telomere	molecular_function	nucleus	1	0	1
		2-periphery	YMR236W	TAF9	transcription initiation from RNA polymerase II promoter	general RNA polymerase II transcription factor activity	SAGA complex	16	0	16
		2-periphery	YMR268C	PRP24	spliceosome assembly	"RNA splicing factor activity, transesterification mechanism"	snRNP U6	9	0	9
		2-periphery	YMR270C	RRN9	transcription from RNA polymerase I promoter	RNA polymerase I transcription factor activity	RNA polymerase I upstream activating factor complex	3	0	3
		2-periphery	YMR273C	ZDS1	mRNA export from nucleus	protein binding	cytoplasm	10	0	10
		2-periphery	YMR276W	DSK2	ER-associated protein catabolic process	"protein binding, bridging"	nucleus	9	0	9
		2-periphery	YMR284W	YKU70	telomere maintenance	RNA binding	nuclear envelope	3	0	3
		2-periphery	YMR287C	DSS1	RNA catabolic process	exoribonuclease II activity	mitochondrion	1	0	1
		2-periphery	YMR288W	HSH155	spliceosome assembly	mRNA binding	snRNP U2	2	0	2
		2-periphery	YMR290C	HAS1	ribosome biogenesis and assembly	RNA binding	nucleolus	29	0	29
		2-periphery	YMR291W		biological_process	protein kinase activity	cytoplasm	7	0	7
		2-periphery	YMR296C	LCB1	sphingolipid biosynthetic process	serine C-palmitoyltransferase activity	membrane fraction	1	0	1
		2-periphery	YMR297W	PRC1	vacuolar protein catabolic process	carboxypeptidase C activity	cytoplasm	4	0	4
		2-periphery	YMR303C	ADH2	NADH oxidation	alcohol dehydrogenase activity	cytoplasm	6	0	6
		2-periphery	YMR304W	UBP15	protein deubiquitination	ubiquitin-specific protease activity	cytoplasm	5	0	5
		2-periphery	YMR319C	FET4	copper ion import	iron ion transmembrane transporter activity	plasma membrane	2	0	2
		2-periphery	YNL004W	HRB1	poly(A)+ mRNA export from nucleus	RNA binding	cytoplasm	5	0	5
		2-periphery	YNL007C	SIS1	protein folding	unfolded protein binding	cytosolic small ribosomal subunit (sensu Eukaryota)	5	0	5
		2-periphery	YNL016W	PUB1	"mRNA catabolic process, nonsense-mediated decay"	mRNA binding	cytoplasm	12	0	12
		2-periphery	YNL025C	SSN8	telomere maintenance	general RNA polymerase II transcription factor activity	transcription factor complex	17	0	17
		2-periphery	YNL030W	HHF2	chromatin assembly or disassembly	DNA binding	nuclear nucleosome	7	0	7
		2-periphery	YNL031C	HHT2	chromatin assembly or disassembly	DNA binding	nuclear nucleosome	7	0	7
		2-periphery	YNL039W	BDP1	transcription initiation from RNA polymerase III promoter	RNA polymerase III transcription factor activity	transcription factor TFIIIB complex	3	0	3
		2-periphery	YNL061W	NOP2	ribosome biogenesis and assembly	S-adenosylmethionine-dependent methyltransferase activity	nucleolus	10	0	10
		2-periphery	YNL064C	YDJ1	response to drug	unfolded protein binding	cytosol	5	0	5
		2-periphery	YNL067W	RPL9B	translation	structural constituent of ribosome	cytosolic large ribosomal subunit (sensu Eukaryota)	16	0	16
		2-periphery	YNL069C	RPL16B	translation	structural constituent of ribosome	cytosolic large ribosomal subunit (sensu Eukaryota)	15	0	15
		2-periphery	YNL078W	NIS1	regulation of mitosis	molecular_function	nucleus	2	0	2
		2-periphery	YNL084C	END3	endocytosis	"protein binding, bridging"	actin cortical patch	4	0	4
		2-periphery	YNL086W		biological_process	molecular_function	endosome	2	0	2
		2-periphery	YNL094W	APP1	actin cytoskeleton organization and biogenesis	molecular_function	actin cortical patch	12	0	12
		2-periphery	YNL110C	NOP15	ribosome biogenesis and assembly	molecular_function	nucleus	12	0	12
		2-periphery	YNL112W	DBP2	35S primary transcript processing	RNA helicase activity	cytoplasm	6	0	6
		2-periphery	YNL126W	SPC98	microtubule nucleation	structural constituent of cytoskeleton	outer plaque of spindle pole body	4	0	4
		2-periphery	YNL135C	FPR1	establishment and/or maintenance of chromatin architecture	peptidyl-prolyl cis-trans isomerase activity	cytoplasm	10	0	10
		2-periphery	YNL138W	SRV2	pseudohyphal growth	cytoskeletal protein binding	actin cortical patch	8	0	8
		2-periphery	YNL154C	YCK2	protein amino acid phosphorylation	casein kinase I activity	plasma membrane	16	0	16
		2-periphery	YNL161W	CBK1	regulation of exit from mitosis	protein kinase activity	cytoplasm	11	0	11
		2-periphery	YNL175C	NOP13	ribosome biogenesis and assembly	RNA binding	nucleolus	12	0	12
		2-periphery	YNL188W	KAR1	spindle pole body duplication in nuclear envelope	protein binding	half bridge of spindle pole body	3	0	3
		2-periphery	YNL201C	PSY2	response to drug	molecular_function	nucleus	5	0	5
		2-periphery	YNL209W	SSB2	translation	ATPase activity	cytoplasm	4	0	4
		2-periphery	YNL214W	PEX17	"protein import into peroxisome matrix, docking"	protein binding	peroxisomal membrane	6	0	6
		2-periphery	YNL216W	RAP1	chromatin silencing at telomere	DNA binding	nucleus	7	0	7
		2-periphery	YNL229C	URE2	telomere maintenance	transcription corepressor activity	cytosol	3	0	3
		2-periphery	YNL232W	CSL4	35S primary transcript processing	3'-5'-exoribonuclease activity	nuclear exosome (RNase complex)	2	0	2
		2-periphery	YNL243W	SLA2	telomere maintenance	"protein binding, bridging"	actin cortical patch	11	0	11
		2-periphery	YNL244C	SUI1	translational initiation	translation initiation factor activity	multi-eIF complex	14	0	14
		2-periphery	YNL251C	NRD1	"transcription termination from Pol II promoter, RNA polymerase(A)-independent"	RNA binding	nucleus	12	0	12
		2-periphery	YNL262W	POL2	chromatin silencing at telomere	epsilon DNA polymerase activity	replication fork	8	0	8
		2-periphery	YNL263C	YIF1	ER to Golgi vesicle-mediated transport	molecular_function	endoplasmic reticulum membrane	14	0	14
		2-periphery	YNL271C	BNI1	pseudohyphal growth	cytoskeletal regulatory protein binding	cellular bud neck	14	0	14
		2-periphery	YNL287W	SEC21	ER to Golgi vesicle-mediated transport	molecular_function	endosome	15	0	15
		2-periphery	YNL288W	CAF40	regulation of transcription from RNA polymerase II promoter	molecular_function	CCR4-NOT complex	10	0	10
		2-periphery	YNL289W	PCL1	cell cycle	cyclin-dependent protein kinase regulator activity	cyclin-dependent protein kinase holoenzyme complex	5	0	5
		2-periphery	YNL290W	RFC3	mismatch repair	ATPase activity	nucleus	10	0	10
		2-periphery	YNL304W	YPT11	mitochondrion inheritance	GTPase activity	cellular bud neck	5	0	5
		2-periphery	YNL307C	MCK1	protein amino acid phosphorylation	glycogen synthase kinase 3 activity	soluble fraction	10	0	10
		2-periphery	YNL311C	SKP2	ubiquitin-dependent protein catabolic process	protein binding	ribosome	6	0	6
		2-periphery	YNL317W	PFS2	mRNA cleavage	RNA binding	mRNA cleavage and polyadenylation specificity factor complex	29	0	29
		2-periphery	YNL322C	KRE1	cell wall organization and biogenesis	structural constituent of cell wall	chitin- and beta-glucan-containing cell wall	1	0	1
		2-periphery	YNR011C	PRP2	U2-type catalytic spliceosome formation for first transesterification step	"RNA splicing factor activity, transesterification mechanism"	nucleus	9	0	9
		2-periphery	YNR034W	SOL1	tRNA export from nucleus	molecular_function	cytoplasm	2	0	2
		2-periphery	YNR035C	ARC35	actin cytoskeleton organization and biogenesis	structural molecule activity	cytosol	8	0	8
		2-periphery	YNR047W		response to pheromone	protein kinase activity	cytoplasm	14	0	14
		2-periphery	YNR052C	POP2	regulation of transcription from RNA polymerase II promoter	3'-5'-exoribonuclease activity	cytoplasm	12	0	12
		2-periphery	YNR064C		response to toxin	epoxide hydrolase activity	soluble fraction	1	0	1
		2-periphery	YOL001W	PHO80	telomere maintenance	cyclin-dependent protein kinase regulator activity	cyclin-dependent protein kinase holoenzyme complex	3	0	3
		2-periphery	YOL004W	SIN3	telomere maintenance	histone deacetylase activity	histone deacetylase complex	16	0	16
		2-periphery	YOL006C	TOP1	regulation of transcription from RNA polymerase II promoter	DNA topoisomerase type I activity	nucleus	3	0	3
		2-periphery	YOL016C	CMK2	protein amino acid phosphorylation	calmodulin-dependent protein kinase activity	cytoplasm	14	0	14
		2-periphery	YOL041C	NOP12	rRNA metabolic process	RNA binding	nucleolus	9	0	9
		2-periphery	YOL054W	PSH1	RNA elongation from RNA polymerase II promoter	molecular_function	nucleus	2	0	2
		2-periphery	YOL061W	PRS5	telomere maintenance	ribose phosphate diphosphokinase activity	cytoplasm	4	0	4
		2-periphery	YOL067C	RTG1	transcription initiation from RNA polymerase II promoter	transcription coactivator activity	cytoplasm	2	0	2
		2-periphery	YOL068C	HST1	telomere maintenance	NAD-dependent histone deacetylase activity	nucleus	8	0	8
		2-periphery	YOL069W	NUF2	chromosome segregation	structural constituent of cytoskeleton	spindle pole body	4	0	4
		2-periphery	YOL086C	ADH1	NADH oxidation	alcohol dehydrogenase activity	cytosol	7	0	7
		2-periphery	YOL094C	RFC4	mismatch repair	DNA clamp loader activity	DNA replication factor C complex	10	0	10
		2-periphery	YOL113W	SKM1	protein amino acid phosphorylation	protein serine/threonine kinase activity	plasma membrane	8	0	8
		2-periphery	YOL115W	PAP2	mitotic sister chromatid cohesion	polynucleotide adenylyltransferase activity	nucleus	7	0	7
		2-periphery	YOL133W	HRT1	G1/S transition of mitotic cell cycle	ubiquitin-protein ligase activity	cytoplasm	8	0	8
		2-periphery	YOL139C	CDC33	translational initiation	translation initiation factor activity	cytoplasm	10	0	10
		2-periphery	YOL142W	RRP40	35S primary transcript processing	RNA binding	nuclear exosome (RNase complex)	4	0	4
		2-periphery	YOL147C	PEX11	peroxisome organization and biogenesis	molecular_function	peroxisomal membrane	1	0	1
		2-periphery	YOL148C	SPT20	histone acetylation	transcription cofactor activity	SAGA complex	14	0	14
		2-periphery	YOL149W	DCP1	mRNA catabolic process	mRNA binding	cytoplasmic mRNA processing body	13	0	13
		2-periphery	YOR001W	RRP6	ribosome biogenesis and assembly	3'-5'-exoribonuclease activity	nuclear exosome (RNase complex)	2	0	2
		2-periphery	YOR014W	RTS1	translation	protein phosphatase type 2A activity	cytoplasm	3	0	3
		2-periphery	YOR027W	STI1	protein folding	chaperone activator activity	cytoplasm	12	0	12
		2-periphery	YOR035C	SHE4	actin cytoskeleton organization and biogenesis	myosin binding	cytoplasm	2	0	2
		2-periphery	YOR036W	PEP12	Golgi to vacuole transport	SNAP receptor activity	Golgi apparatus	23	0	23
		2-periphery	YOR046C	DBP5	mRNA export from nucleus	RNA helicase activity	cytoplasm	3	0	3
		2-periphery	YOR047C	STD1	regulation of transcription from RNA polymerase II promoter	protein kinase activator activity	nucleus	3	0	3
		2-periphery	YOR057W	SGT1	protein complex assembly	chaperone binding	ubiquitin ligase complex	4	0	4
		2-periphery	YOR063W	RPL3	translation	structural constituent of ribosome	cytosolic large ribosomal subunit (sensu Eukaryota)	32	0	32
		2-periphery	YOR076C	SKI7	mRNA catabolic process	protein binding	cytoplasm	8	0	8
		2-periphery	YOR089C	VPS21	endocytosis	GTPase activity	mitochondrion	16	0	16
		2-periphery	YOR110W	TFC7	transcription initiation from RNA polymerase III promoter	RNA polymerase III transcription factor activity	transcription factor TFIIIC complex	2	0	2
		2-periphery	YOR116C	RPO31	transcription from RNA polymerase III promoter	DNA-directed RNA polymerase activity	DNA-directed RNA polymerase III complex	18	0	18
		2-periphery	YOR122C	PFY1	response to osmotic stress	actin monomer binding	cellular bud neck contractile ring	6	0	6
		2-periphery	YOR127W	RGA1	pseudohyphal growth	signal transducer activity	intracellular	6	0	6
		2-periphery	YOR133W	EFT1	translational elongation	translation elongation factor activity	ribosome	4	0	4
		2-periphery	YOR136W	IDH2	tricarboxylic acid cycle	isocitrate dehydrogenase (NAD+) activity	mitochondrion	6	0	6
		2-periphery	YOR144C	ELG1	telomere maintenance	molecular_function	cytoplasm	4	0	4
		2-periphery	YOR151C	RPB2	transcription from RNA polymerase II promoter	DNA-directed RNA polymerase activity	mitochondrion	16	0	16
		2-periphery	YOR181W	LAS17	endocytosis	cytoskeletal protein binding	cytoplasm	27	0	27
		2-periphery	YOR191W	RIS1	chromatin assembly or disassembly	DNA-dependent ATPase activity	nucleus	2	0	2
		2-periphery	YOR194C	TOA1	transcription initiation from RNA polymerase II promoter	general RNA polymerase II transcription factor activity	transcription factor TFIIA complex	4	0	4
		2-periphery	YOR195W	SLK19	meiosis	molecular_function	condensed nuclear chromosome kinetochore	2	0	2
		2-periphery	YOR212W	STE4	invasive growth (sensu Saccharomyces)	signal transducer activity	plasma membrane	19	0	19
		2-periphery	YOR217W	RFC1	DNA repair	DNA clamp loader activity	DNA replication factor C complex	8	0	8
		2-periphery	YOR244W	ESA1	DNA repair	H4/H2A histone acetyltransferase activity	NuA4 histone acetyltransferase complex	7	0	7
		2-periphery	YOR261C	RPN8	ubiquitin-dependent protein catabolic process	molecular_function	"proteasome regulatory particle, lid subcomplex (sensu Eukaryota)"	13	0	13
		2-periphery	YOR272W	YTM1	ribosome biogenesis and assembly	molecular_function	nucleus	15	0	15
		2-periphery	YOR284W	HUA2	actin cortical patch assembly	molecular_function	cytoplasm	5	0	5
		2-periphery	YOR319W	HSH49	"nuclear mRNA splicing, via spliceosome"	RNA binding	snRNP U2	8	0	8
		2-periphery	YOR337W	TEA1	transcription	DNA binding	nucleus	1	0	1
		2-periphery	YOR344C	TYE7	transcription	transcription factor activity	nucleus	1	0	1
		2-periphery	YOR370C	MRS6	intracellular protein transport	Rab escort protein activity	cytoplasm	9	0	9
		2-periphery	YOR373W	NUD1	microtubule nucleation	structural constituent of cytoskeleton	spindle pole body	3	0	3
		2-periphery	YPL004C	LSP1	endocytosis	protein kinase inhibitor activity	cytoplasm	6	0	6
		2-periphery	YPL007C	TFC8	transcription initiation from RNA polymerase III promoter	RNA polymerase III transcription factor activity	transcription factor TFIIIC complex	1	0	1
		2-periphery	YPL031C	PHO85	telomere maintenance	cyclin-dependent protein kinase activity	nucleus	28	0	28
		2-periphery	YPL042C	SSN3	telomere maintenance	general RNA polymerase II transcription factor activity	transcription factor complex	13	0	13
		2-periphery	YPL043W	NOP4	ribosome biogenesis and assembly	RNA binding	nucleolus	34	0	34
		2-periphery	YPL048W	CAM1	regulation of translational elongation	translation elongation factor activity	cytosolic ribosome (sensu Eukaryota)	2	0	2
		2-periphery	YPL085W	SEC16	vesicle-mediated transport	structural molecule activity	endoplasmic reticulum membrane	6	0	6
		2-periphery	YPL106C	SSE1	telomere maintenance	ATP binding	cytoplasm	5	0	5
		2-periphery	YPL115C	BEM3	pseudohyphal growth	signal transducer activity	intracellular	6	0	6
		2-periphery	YPL122C	TFB2	transcription initiation from RNA polymerase II promoter	general RNA polymerase II transcription factor activity	holo TFIIH complex	4	0	4
		2-periphery	YPL124W	SPC29	microtubule nucleation	structural constituent of cytoskeleton	central plaque of spindle pole body	4	0	4
		2-periphery	YPL127C	HHO1	"regulation of transcription, DNA-dependent"	DNA binding	nucleus	1	0	1
		2-periphery	YPL131W	RPL5	translation	structural constituent of ribosome	cytosolic large ribosomal subunit (sensu Eukaryota)	33	0	33
		2-periphery	YPL139C	UME1	histone deacetylation	histone deacetylase activity	nucleus	5	0	5
		2-periphery	YPL140C	MKK2	protein amino acid phosphorylation	MAP kinase kinase activity	intracellular	18	0	18
		2-periphery	YPL158C		biological_process	molecular_function	cellular bud neck	1	0	1
		2-periphery	YPL174C	NIP100	establishment of mitotic spindle orientation	protein binding	spindle pole body	7	0	7
		2-periphery	YPL181W	CTI6	histone deacetylation	histone deacetylase activity	nucleus	7	0	7
		2-periphery	YPL187W	MF(ALPHA)1	pheromone-dependent signal transduction during conjugation with cellular fusion	mating pheromone activity	extracellular region	4	0	4
		2-periphery	YPL190C	NAB3	regulation of transcription from RNA polymerase II promoter	poly(A) binding	nucleus	13	0	13
		2-periphery	YPL198W	RPL7B	translation	structural constituent of ribosome	cytosolic large ribosomal subunit (sensu Eukaryota)	3	0	3
		2-periphery	YPL204W	HRR25	DNA repair	casein kinase activity	nucleus	37	0	37
		2-periphery	YPL218W	SAR1	ER to Golgi vesicle-mediated transport	GTPase activity	COPII vesicle coat	10	0	10
		2-periphery	YPL220W	RPL1A	translation	structural constituent of ribosome	cytosolic large ribosomal subunit (sensu Eukaryota)	11	0	11
		2-periphery	YPL240C	HSP82	response to stress	unfolded protein binding	cytoplasm	20	0	20
		2-periphery	YPL248C	GAL4	positive regulation of transcription by galactose	transcription factor activity	nucleus	16	0	16
		2-periphery	YPL249C	GYP5	ER to Golgi vesicle-mediated transport	Rab GTPase activator activity	cytosol	1	0	1
		2-periphery	YPL249C-A	RPL36B	translation	structural constituent of ribosome	cytosolic large ribosomal subunit (sensu Eukaryota)	3	0	3
		2-periphery	YPL254W	HFI1	telomere maintenance	transcription coactivator activity	SAGA complex	13	0	13
		2-periphery	YPL256C	CLN2	regulation of cyclin-dependent protein kinase activity	cyclin-dependent protein kinase regulator activity	cytoplasm	19	0	19
		2-periphery	YPR017C	DSS4	secretory pathway	guanyl-nucleotide exchange factor activity	membrane fraction	3	0	3
		2-periphery	YPR019W	CDC54	DNA replication initiation	chromatin binding	cytoplasm	2	0	2
		2-periphery	YPR023C	EAF3	DNA repair	histone deacetylase activity	NuA4 histone acetyltransferase complex	2	0	2
		2-periphery	YPR055W	SEC8	cytokinesis	protein binding	cellular bud tip	3	0	3
		2-periphery	YPR057W	BRR1	spliceosome assembly	RNA binding	small nuclear ribonucleoprotein complex	1	0	1
		2-periphery	YPR072W	NOT5	regulation of transcription from RNA polymerase II promoter	ubiquitin-protein ligase activity	cytoplasm	11	0	11
		2-periphery	YPR080W	TEF1	translational elongation	translation elongation factor activity	mitochondrion	6	0	6
		2-periphery	YPR086W	SUA7	transcription initiation from RNA polymerase II promoter	general RNA polymerase II transcription factor activity	nucleoplasm	9	0	9
		2-periphery	YPR088C	SRP54	protein targeting to ER	signal sequence binding	"signal recognition particle, endoplasmic reticulum targeting"	6	0	6
		2-periphery	YPR102C	RPL11A	translation	structural constituent of ribosome	cytosolic large ribosomal subunit (sensu Eukaryota)	15	0	15
		2-periphery	YPR103W	PRE2	ubiquitin-dependent protein catabolic process	endopeptidase activity	"proteasome core complex, beta-subunit complex (sensu Eukaryota)"	16	0	16
		2-periphery	YPR107C	YTH1	mRNA cleavage	RNA binding	mRNA cleavage and polyadenylation specificity factor complex	9	0	9
		2-periphery	YPR108W	RPN7	ubiquitin-dependent protein catabolic process	structural molecule activity	"proteasome regulatory particle, lid subcomplex (sensu Eukaryota)"	10	0	10
		2-periphery	YPR118W		methionine salvage	ribose isomerase activity	cytoplasm	1	0	1
		2-periphery	YPR119W	CLB2	G2/M transition of mitotic cell cycle	cyclin-dependent protein kinase regulator activity	cytoplasm	36	0	36
		2-periphery	YPR132W	RPS23B	translation	structural constituent of ribosome	cytosolic small ribosomal subunit (sensu Eukaryota)	11	0	11
		2-periphery	YPR152C	URN1	biological_process	molecular_function	nucleus	1	0	1
		2-periphery	YPR154W	PIN3	actin cytoskeleton organization and biogenesis	molecular_function	cytoplasm	8	0	8
		2-periphery	YPR159W	KRE6	cell wall organization and biogenesis	glucosidase activity	integral to membrane	3	0	3
		2-periphery	YPR160W	GPH1	glycogen catabolic process	glycogen phosphorylase activity	cytoplasm	6	0	6
		2-periphery	YPR161C	SGV1	protein amino acid phosphorylation	cyclin-dependent protein kinase activity	nucleus	4	0	4
		2-periphery	YPR171W	BSP1	actin cortical patch distribution	"protein binding, bridging"	membrane fraction	5	0	5
		2-periphery	YPR173C	VPS4	protein retention in Golgi	ATPase activity	cytoplasm	6	0	6
		2-periphery	YPR178W	PRP4	"nuclear mRNA splicing, via spliceosome"	"RNA splicing factor activity, transesterification mechanism"	U4/U6 x U5 tri-snRNP complex	23	0	23
		2-periphery	YPR180W	AOS1	protein sumoylation	SUMO activating enzyme activity	nucleus	4	0	4
		2-periphery	YPR188C	MLC2	"cytokinesis, contractile ring contraction"	myosin II binding	cellular bud neck contractile ring	4	0	4
3	17
		core	YBL004W	UTP20	35S primary transcript processing	snoRNA binding	cytoplasm	14	8	6
		core	YBR017C	KAP104	protein import into nucleus	nuclear localization sequence binding	cytosol	18	7	11
		core	YER009W	NTF2	protein import into nucleus	Ran GTPase binding	nuclear envelope	9	5	4
		core	YER110C	KAP123	protein import into nucleus	protein carrier activity	cytoplasm	25	13	12
		core	YGL195W	GCN1	regulation of translational elongation	molecular_function	mitochondrion	24	14	10
		core	YGL238W	CSE1	protein export from nucleus	importin-alpha export receptor activity	nuclear envelope	6	6	0
		core	YGR218W	CRM1	mRNA export from nucleus	protein carrier activity	nucleus	41	6	35
		core	YHL030W	ECM29	protein catabolic process	protein binding	cytoplasm	14	10	4
		core	YJL109C	UTP10	ribosome biogenesis and assembly	snoRNA binding	mitochondrion	12	6	6
		core	YJR132W	NMD5	protein import into nucleus	protein carrier activity	cytoplasm	16	10	6
		core	YLR249W	YEF3	translational elongation	translation elongation factor activity	ribosome	19	6	13
		core	YLR293C	GSP1	rRNA processing	GTPase activity	cytoplasm	27	12	15
		core	YLR335W	NUP2	mRNA export from nucleus	structural molecule activity	mitochondrion	18	5	13
		core	YLR347C	KAP95	protein import into nucleus	protein carrier activity	cytoplasm	33	12	21
		core	YMR308C	PSE1	mRNA export from nucleus	protein carrier activity	cytoplasm	38	9	29
		core	YNL189W	SRP1	nucleocytoplasmic transport	protein carrier activity	cytoplasm	51	15	36
		core	YOR185C	GSP2	nuclear organization and biogenesis	GTPase activity	nucleus	17	10	7
		1-periphery	YAL005C	SSA1	translation	ATPase activity	cytoplasm	18	2	16
		1-periphery	YAL016W	TPD3	translation	protein phosphatase type 2A activity	cytoplasm	14	3	11
		1-periphery	YAL021C	CCR4	response to drug	3'-5'-exoribonuclease activity	cytoplasm	16	1	15
		1-periphery	YAL029C	MYO4	intracellular mRNA localization	actin filament binding	mitochondrion	14	2	12
		1-periphery	YAL047C	SPC72	mitotic sister chromatid segregation	structural constituent of cytoskeleton	outer plaque of spindle pole body	7	1	6
		1-periphery	YAL061W	BDH2	biological_process	"oxidoreductase activity, acting on the CH-OH group of donors, NAD or NADP as acceptor"	cytoplasm	2	1	1
		1-periphery	YAR002W	NUP60	telomere maintenance	structural constituent of nuclear pore	nuclear pore	11	5	6
		1-periphery	YBL003C	HTA2	DNA repair	DNA binding	nuclear nucleosome	10	1	9
		1-periphery	YBL031W	SHE1	biological_process	molecular_function	microtubule cytoskeleton	1	1	0
		1-periphery	YBR103W	SIF2	chromatin silencing at telomere	transcription corepressor activity	nucleus	15	1	14
		1-periphery	YBR118W	TEF2	translational elongation	translation elongation factor activity	ribosome	9	1	8
		1-periphery	YBR142W	MAK5	ribosome biogenesis and assembly	ATP-dependent RNA helicase activity	nucleolus	25	1	24
		1-periphery	YBR235W		biological_process	ion transmembrane transporter activity	cellular_component	1	1	0
		1-periphery	YCR038C	BUD5	pseudohyphal growth	signal transducer activity	cellular bud neck	1	1	0
		1-periphery	YCR057C	PWP2	ribosome biogenesis and assembly	snoRNA binding	cytoplasm	44	2	42
		1-periphery	YDL029W	ARP2	actin filament organization	structural constituent of cytoskeleton	mitochondrion	31	1	30
		1-periphery	YDL055C	PSA1	protein amino acid glycosylation	mannose-1-phosphate guanylyltransferase activity	cytoplasm	1	1	0
		1-periphery	YDL088C	ASM4	mRNA export from nucleus	structural molecule activity	nuclear pore	1	1	0
		1-periphery	YDL132W	CDC53	G1/S transition of mitotic cell cycle	ubiquitin-protein ligase activity	SCF ubiquitin ligase complex	21	3	18
		1-periphery	YDL189W	RBS1	galactose metabolic process	molecular_function	cytoplasm	1	1	0
		1-periphery	YDL193W	NUS1	secretory pathway	prenyltransferase activity	endoplasmic reticulum	2	2	0
		1-periphery	YDL229W	SSB1	translation	ATPase activity	soluble fraction	7	1	6
		1-periphery	YDL246C	SOR2	hexose metabolic process	"oxidoreductase activity, acting on the CH-OH group of donors, NAD or NADP as acceptor"	cellular_component	4	1	3
		1-periphery	YDR002W	YRB1	ubiquitin-dependent protein catabolic process	Ran GTPase binding	cytoplasm	4	3	1
		1-periphery	YDR062W	LCB2	sphingolipid biosynthetic process	serine C-palmitoyltransferase activity	membrane fraction	6	1	5
		1-periphery	YDR170C	SEC7	ER to Golgi vesicle-mediated transport	ARF guanyl-nucleotide exchange factor activity	cytosol	13	1	12
		1-periphery	YDR192C	NUP42	mRNA export from nucleus	structural molecule activity	nuclear pore	27	6	21
		1-periphery	YDR227W	SIR4	telomere maintenance	histone binding	nuclear telomere cap complex	14	1	13
		1-periphery	YDR229W	IVY1	secretory pathway	phospholipid binding	membrane of vacuole with cell cycle-correlated morphology	2	1	1
		1-periphery	YDR335W	MSN5	protein export from nucleus	protein binding	nucleus	17	2	15
		1-periphery	YDR381W	YRA1	mRNA export from nucleus	RNA binding	transcription export complex	17	1	16
		1-periphery	YDR385W	EFT2	translational elongation	translation elongation factor activity	ribosome	8	1	7
		1-periphery	YDR388W	RVS167	endocytosis	cytoskeletal protein binding	actin cortical patch	57	1	56
		1-periphery	YDR394W	RPT3	ubiquitin-dependent protein catabolic process	ATPase activity	"proteasome regulatory particle, base subcomplex (sensu Eukaryota)"	42	1	41
		1-periphery	YDR499W	LCD1	DNA damage checkpoint	protein binding	nuclear chromosome	4	1	3
		1-periphery	YEL043W		biological_process	molecular_function	endoplasmic reticulum	2	1	1
		1-periphery	YER011W	TIR1	response to stress	structural constituent of cell wall	chitin- and beta-glucan-containing cell wall	2	1	1
		1-periphery	YER023W	PRO3	proline biosynthetic process	pyrroline-5-carboxylate reductase activity	cytoplasm	2	1	1
		1-periphery	YER036C	ARB1	ribosome biogenesis and assembly	"ATPase activity, uncoupled"	cytoplasm	2	1	1
		1-periphery	YER040W	GLN3	positive regulation of transcription from RNA polymerase II promoter	transcription factor activity	nucleus	5	1	4
		1-periphery	YER052C	HOM3	response to drug	aspartate kinase activity	cytoplasm	3	1	2
		1-periphery	YER082C	UTP7	ribosome biogenesis and assembly	snoRNA binding	small nucleolar ribonucleoprotein complex	20	1	19
		1-periphery	YER107C	GLE2	mRNA export from nucleus	structural molecule activity	nuclear pore	5	1	4
		1-periphery	YER148W	SPT15	transcription from RNA polymerase II promoter	DNA binding	nucleus	31	1	30
		1-periphery	YER165W	PAB1	regulation of translational initiation	poly(A) binding	cytoplasm	35	1	34
		1-periphery	YFL038C	YPT1	ER to Golgi vesicle-mediated transport	GTPase activity	mitochondrion	24	2	22
		1-periphery	YFR002W	NIC96	mRNA export from nucleus	structural molecule activity	nuclear pore	11	1	10
		1-periphery	YFR009W	GCN20	regulation of translational elongation	ATPase activity	cytosol	2	1	1
		1-periphery	YFR034C	PHO4	phosphate metabolic process	transcription factor activity	cytoplasm	12	2	10
		1-periphery	YGL011C	SCL1	ubiquitin-dependent protein catabolic process	endopeptidase activity	mitochondrion	18	1	17
		1-periphery	YGL016W	KAP122	response to drug	protein carrier activity	cytoplasm	8	2	6
		1-periphery	YGL043W	DST1	RNA elongation from RNA polymerase II promoter	positive transcription elongation factor activity	nucleoplasm	6	1	5
		1-periphery	YGL092W	NUP145	mRNA export from nucleus	RNA binding	nuclear pore	17	4	13
		1-periphery	YGL097W	SRM1	rRNA export from nucleus	signal transducer activity	nucleus	8	4	4
		1-periphery	YGL122C	NAB2	mRNA polyadenylation	poly(A) binding	cytoplasm	3	1	2
		1-periphery	YGL172W	NUP49	mRNA export from nucleus	structural molecule activity	nuclear pore	22	7	15
		1-periphery	YGL221C	NIF3	biological_process	molecular_function	cytoplasm	2	1	1
		1-periphery	YGL241W	KAP114	protein import into nucleus	protein carrier activity	cytoplasm	5	3	2
		1-periphery	YGR024C	THG1	tRNA modification	tRNA guanylyltransferase activity	cytoplasm	1	1	0
		1-periphery	YGR119C	NUP57	mRNA export from nucleus	structural molecule activity	nuclear pore	28	7	21
		1-periphery	YGR281W	YOR1	telomere maintenance	xenobiotic-transporting ATPase activity	plasma membrane	2	1	1
		1-periphery	YHL009C	YAP3	regulation of transcription from RNA polymerase II promoter	transcription factor activity	nucleus	2	1	1
		1-periphery	YHR082C	KSP1	protein amino acid phosphorylation	protein serine/threonine kinase activity	nucleus	18	1	17
		1-periphery	YHR099W	TRA1	DNA repair	histone acetyltransferase activity	SAGA complex	21	4	17
		1-periphery	YHR108W	GGA2	Golgi to vacuole transport	ubiquitin binding	trans-Golgi network	1	1	0
		1-periphery	YHR129C	ARP1	establishment of mitotic spindle orientation	structural constituent of cytoskeleton	dynactin complex	3	1	2
		1-periphery	YHR152W	SPO12	regulation of exit from mitosis	molecular_function	nucleus	12	1	11
		1-periphery	YHR216W	IMD2	GTP biosynthetic process	IMP dehydrogenase activity	cytoplasm	5	1	4
		1-periphery	YIL061C	SNP1	"nuclear mRNA splicing, via spliceosome"	mRNA binding	snRNP U1	36	1	35
		1-periphery	YIL063C	YRB2	protein export from nucleus	molecular_function	nucleus	4	3	1
		1-periphery	YIL115C	NUP159	mRNA export from nucleus	structural molecule activity	nuclear pore	10	3	7
		1-periphery	YIL128W	MET18	telomere maintenance	RNA polymerase II transcription factor activity	nucleoplasm	6	4	2
		1-periphery	YIL149C	MLP2	mRNA export from nucleus	ribonucleoprotein binding	mitochondrion	3	1	2
		1-periphery	YIR011C	STS1	ubiquitin-dependent protein catabolic process	molecular_function	nucleus	2	1	1
		1-periphery	YJL041W	NSP1	mRNA export from nucleus	structural molecule activity	nuclear pore	14	5	9
		1-periphery	YJL069C	UTP18	ribosome biogenesis and assembly	snoRNA binding	nucleolus	14	1	13
		1-periphery	YJL090C	DPB11	nucleotide-excision repair	protein binding	replication fork	3	1	2
		1-periphery	YJR061W		biological_process	molecular_function	cellular_component	1	1	0
		1-periphery	YJR068W	RFC2	mismatch repair	DNA clamp loader activity	DNA replication factor C complex	13	1	12
		1-periphery	YJR074W	MOG1	protein import into nucleus	Ran GTPase binding	nucleus	2	2	0
		1-periphery	YJR133W	XPT1	XMP salvage	hypoxanthine phosphoribosyltransferase activity	cytoplasm	1	1	0
		1-periphery	YJR134C	SGM1	biological_process	molecular_function	Golgi apparatus	3	1	2
		1-periphery	YJR159W	SOR1	mannose metabolic process	L-iditol 2-dehydrogenase activity	cellular_component	5	2	3
		1-periphery	YKL045W	PRI2	DNA replication	DNA primase activity	nucleus	5	1	4
		1-periphery	YKL068W	NUP100	mRNA export from nucleus	structural molecule activity	nuclear pore	30	7	23
		1-periphery	YKL108W	SLD2	DNA strand elongation during DNA replication	molecular_function	replication fork	5	1	4
		1-periphery	YKL130C	SHE2	intracellular mRNA localization	mRNA binding	cytoplasm	5	1	4
		1-periphery	YKL205W	LOS1	tRNA export from nucleus	tRNA binding	mitochondrion	4	1	3
		1-periphery	YKL214C	YRA2	poly(A)+ mRNA export from nucleus	RNA binding	nucleus	9	1	8
		1-periphery	YKR014C	YPT52	endocytosis	GTPase activity	late endosome	16	1	15
		1-periphery	YKR086W	PRP16	formation of catalytic U2-type spliceosome for second transesterification step	"RNA splicing factor activity, transesterification mechanism"	spliceosome	10	1	9
		1-periphery	YLL060C	GTT2	response to toxin	glutathione transferase activity	mitochondrion	2	1	1
		1-periphery	YLR074C	BUD20	ribosome biogenesis and assembly	molecular_function	nucleus	45	1	44
		1-periphery	YLR131C	ACE2	G1-specific transcription in mitotic cell cycle	transcriptional activator activity	nucleus	3	1	2
		1-periphery	YLR262C	YPT6	"retrograde transport, endosome to Golgi"	GTPase activity	Golgi apparatus	23	1	22
		1-periphery	YLR276C	DBP9	ribosome biogenesis and assembly	ATP-dependent RNA helicase activity	nucleolus	8	1	7
		1-periphery	YLR386W	VAC14	vacuole inheritance	enzyme activator activity	membrane of vacuole with cell cycle-correlated morphology	5	4	1
		1-periphery	YML007W	YAP1	response to drug	transcription factor activity	cytoplasm	5	3	2
		1-periphery	YML092C	PRE8	ubiquitin-dependent protein catabolic process	endopeptidase activity	"proteasome core complex, alpha-subunit complex (sensu Eukaryota)"	18	1	17
		1-periphery	YML117W	NAB6	RNA metabolic process	molecular_function	cytoplasm	3	1	2
		1-periphery	YMR001C	CDC5	protein amino acid phosphorylation	protein kinase activity	nucleus	12	2	10
		1-periphery	YMR047C	NUP116	mRNA export from nucleus	structural molecule activity	nuclear pore	44	7	37
		1-periphery	YMR080C	NAM7	telomere maintenance	ATP-dependent RNA helicase activity	cytoplasm	14	1	13
		1-periphery	YMR124W		biological_process	molecular_function	cytoplasm	1	1	0
		1-periphery	YMR125W	STO1	telomere maintenance	mRNA binding	commitment complex	15	1	14
		1-periphery	YMR153W	NUP53	mRNA export from nucleus	structural molecule activity	nuclear pore	3	1	2
		1-periphery	YMR180C	CTL1	RNA processing	polynucleotide 5'-phosphatase activity	cytoplasm	1	1	0
		1-periphery	YMR235C	RNA1	protein import into nucleus	Ran GTPase activator activity	nucleus	5	2	3
		1-periphery	YMR239C	RNT1	ribosome biogenesis and assembly	ribonuclease III activity	nucleolus	2	1	1
		1-periphery	YMR288W	HSH155	spliceosome assembly	mRNA binding	snRNP U2	2	1	1
		1-periphery	YMR314W	PRE5	ubiquitin-dependent protein catabolic process	endopeptidase activity	"proteasome core complex, alpha-subunit complex (sensu Eukaryota)"	18	1	17
		1-periphery	YNL014W	HEF3	translational elongation	ATPase activity	cytosolic ribosome (sensu Eukaryota)	3	2	1
		1-periphery	YNL118C	DCP2	mRNA catabolic process	mRNA binding	cytoplasm	7	1	6
		1-periphery	YNL196C	SLZ1	biological_process	molecular_function	cellular_component	1	1	0
		1-periphery	YOL021C	DIS3	35S primary transcript processing	3'-5'-exoribonuclease activity	mitochondrion	13	1	12
		1-periphery	YOL038W	PRE6	ubiquitin-dependent protein catabolic process	endopeptidase activity	mitochondrion	18	1	17
		1-periphery	YOL108C	INO4	positive regulation of transcription from RNA polymerase II promoter	DNA binding	nucleus	9	1	8
		1-periphery	YOL123W	HRP1	mRNA cleavage	RNA binding	cytoplasm	8	1	7
		1-periphery	YOL127W	RPL25	translation	structural constituent of ribosome	cytosolic large ribosomal subunit (sensu Eukaryota)	35	2	33
		1-periphery	YOL128C	YGK3	protein amino acid phosphorylation	glycogen synthase kinase 3 activity	cellular_component	4	1	3
		1-periphery	YOR098C	NUP1	mRNA export from nucleus	protein binding	nuclear pore	19	7	12
		1-periphery	YOR117W	RPT5	ubiquitin-dependent protein catabolic process	ATPase activity	"proteasome regulatory particle, base subcomplex (sensu Eukaryota)"	15	1	14
		1-periphery	YOR160W	MTR10	protein import into nucleus	nuclear localization sequence binding	cytoplasm	9	1	8
		1-periphery	YOR259C	RPT4	ubiquitin-dependent protein catabolic process	ATPase activity	nucleus	18	1	17
		1-periphery	YOR326W	MYO2	vesicle-mediated transport	actin filament binding	cellular bud neck	16	2	14
		1-periphery	YOR349W	CIN1	post-chaperonin tubulin folding pathway	beta-tubulin binding	cellular_component	6	3	3
		1-periphery	YOR362C	PRE10	ubiquitin-dependent protein catabolic process	endopeptidase activity	"proteasome core complex, alpha-subunit complex (sensu Eukaryota)"	20	1	19
		1-periphery	YOR371C	GPB1	invasive growth (sensu Saccharomyces)	signal transducer activity	cytoplasm	3	1	2
		1-periphery	YPL043W	NOP4	ribosome biogenesis and assembly	RNA binding	nucleolus	34	1	33
		1-periphery	YPL082C	MOT1	35S primary transcript processing	ATPase activity	mitochondrion	12	3	9
		1-periphery	YPL111W	CAR1	arginine catabolic process to ornithine	zinc ion binding	cytosol	3	1	2
		1-periphery	YPL120W	VPS30	protein targeting to vacuole	molecular_function	membrane fraction	4	1	3
		1-periphery	YPL153C	RAD53	DNA repair	DNA replication origin binding	nucleus	22	2	20
		1-periphery	YPL178W	CBC2	telomere maintenance	RNA cap binding	commitment complex	11	1	10
		1-periphery	YPR080W	TEF1	translational elongation	translation elongation factor activity	mitochondrion	6	1	5
		1-periphery	YPR180W	AOS1	protein sumoylation	SUMO activating enzyme activity	nucleus	4	1	3
		2-periphery	YAL003W	EFB1	translational elongation	translation elongation factor activity	ribosome	4	0	4
		2-periphery	YAL035W	FUN12	translational initiation	GTPase activity	mitochondrion	7	0	7
		2-periphery	YAL040C	CLN3	G1/S transition of mitotic cell cycle	cyclin-dependent protein kinase regulator activity	nucleus	12	0	12
		2-periphery	YAL059W	ECM1	cell wall organization and biogenesis	molecular_function	nucleus	2	0	2
		2-periphery	YAL060W	BDH1	glucose catabolic process to butanediol	"(R,R)-butanediol dehydrogenase activity"	cytoplasm	1	0	1
		2-periphery	YAR018C	KIN3	chromosome segregation	protein kinase activity	cellular_component	10	0	10
		2-periphery	YAR019C	CDC15	protein amino acid phosphorylation	protein kinase activity	cellular bud neck	25	0	25
		2-periphery	YBL002W	HTB2	chromatin assembly or disassembly	DNA binding	nuclear nucleosome	22	0	22
		2-periphery	YBL005W	PDR3	response to drug	DNA binding	cytoplasm	4	0	4
		2-periphery	YBL007C	SLA1	cell wall organization and biogenesis	"protein binding, bridging"	actin cortical patch	20	0	20
		2-periphery	YBL008W	HIR1	regulation of transcription from RNA polymerase II promoter	transcription corepressor activity	nucleus	8	0	8
		2-periphery	YBL026W	LSM2	"nuclear mRNA splicing, via spliceosome"	RNA binding	nucleolus	16	0	16
		2-periphery	YBL027W	RPL19B	translation	structural constituent of ribosome	cytosolic large ribosomal subunit (sensu Eukaryota)	20	0	20
		2-periphery	YBL035C	POL12	DNA replication initiation	alpha DNA polymerase activity	nucleus	3	0	3
		2-periphery	YBL039C	URA7	phospholipid biosynthetic process	CTP synthase activity	cytosol	4	0	4
		2-periphery	YBL041W	PRE7	ubiquitin-dependent protein catabolic process	endopeptidase activity	"proteasome core complex, beta-subunit complex (sensu Eukaryota)"	18	0	18
		2-periphery	YBL044W		biological_process	molecular_function	cellular_component	2	0	2
		2-periphery	YBL047C	EDE1	endocytosis	ubiquitin binding	cellular bud neck	14	0	14
		2-periphery	YBL075C	SSA3	response to stress	ATPase activity	cytosol	4	0	4
		2-periphery	YBL079W	NUP170	mRNA export from nucleus	structural molecule activity	nuclear pore	3	0	3
		2-periphery	YBL087C	RPL23A	translation	structural constituent of ribosome	cytosolic large ribosomal subunit (sensu Eukaryota)	15	0	15
		2-periphery	YBL092W	RPL32	translation	structural constituent of ribosome	cytosolic large ribosomal subunit (sensu Eukaryota)	23	0	23
		2-periphery	YBL103C	RTG3	transcription initiation from RNA polymerase II promoter	specific RNA polymerase II transcription factor activity	cytoplasm	3	0	3
		2-periphery	YBL105C	PKC1	cell wall organization and biogenesis	protein kinase C activity	cytoplasm	16	0	16
		2-periphery	YBR009C	HHF1	chromatin assembly or disassembly	DNA binding	nuclear nucleosome	25	0	25
		2-periphery	YBR010W	HHT1	chromatin assembly or disassembly	DNA binding	nucleus	18	0	18
		2-periphery	YBR011C	IPP1	phosphate metabolic process	inorganic diphosphatase activity	cytosol	9	0	9
		2-periphery	YBR031W	RPL4A	translation	structural constituent of ribosome	cytosolic large ribosomal subunit (sensu Eukaryota)	17	0	17
		2-periphery	YBR049C	REB1	regulation of transcription from RNA polymerase II promoter	RNA polymerase II transcription factor activity	nucleus	3	0	3
		2-periphery	YBR055C	PRP6	"nuclear mRNA splicing, via spliceosome"	"RNA splicing factor activity, transesterification mechanism"	U4/U6 x U5 tri-snRNP complex	12	0	12
		2-periphery	YBR080C	SEC18	ER to Golgi vesicle-mediated transport	ATPase activity	cytoplasm	5	0	5
		2-periphery	YBR081C	SPT7	histone acetylation	structural molecule activity	mitochondrion	14	0	14
		2-periphery	YBR084C-A	RPL19A	translation	structural constituent of ribosome	cytosolic large ribosomal subunit (sensu Eukaryota)	20	0	20
		2-periphery	YBR087W	RFC5	mismatch repair	DNA clamp loader activity	DNA replication factor C complex	9	0	9
		2-periphery	YBR088C	POL30	chromatin silencing at telomere	DNA polymerase processivity factor activity	nucleus	12	0	12
		2-periphery	YBR089C-A	NHP6B	positive regulation of transcription from RNA polymerase II promoter	chromatin binding	nuclear chromatin	8	0	8
		2-periphery	YBR102C	EXO84	exocytosis	protein binding	cellular bud neck	5	0	5
		2-periphery	YBR108W		biological_process	molecular_function	lipid raft	2	0	2
		2-periphery	YBR109C	CMD1	endocytosis	protein binding	cytoplasm	58	0	58
		2-periphery	YBR112C	CYC8	telomere maintenance	transcription coactivator activity	nucleus	8	0	8
		2-periphery	YBR119W	MUD1	"nuclear mRNA splicing, via spliceosome"	RNA binding	snRNP U1	11	0	11
		2-periphery	YBR123C	TFC1	transcription initiation from RNA polymerase III promoter	RNA polymerase III transcription factor activity	transcription factor TFIIIC complex	6	0	6
		2-periphery	YBR128C	ATG14	autophagy	molecular_function	membrane fraction	1	0	1
		2-periphery	YBR130C	SHE3	intracellular mRNA localization	mRNA binding	cytoplasm	5	0	5
		2-periphery	YBR136W	MEC1	telomere maintenance	protein kinase activity	nucleus	4	0	4
		2-periphery	YBR143C	SUP45	cytokinesis	"translation release factor activity, codon specific"	cytosol	2	0	2
		2-periphery	YBR145W	ADH5	NADH oxidation	alcohol dehydrogenase activity	cytoplasm	3	0	3
		2-periphery	YBR154C	RPB5	transcription from RNA polymerase II promoter	DNA-directed RNA polymerase activity	DNA-directed RNA polymerase III complex	17	0	17
		2-periphery	YBR160W	CDC28	protein amino acid phosphorylation	cyclin-dependent protein kinase activity	cytoplasm	103	0	103
		2-periphery	YBR173C	UMP1	ubiquitin-dependent protein catabolic process	molecular_function	cytoplasm	2	0	2
		2-periphery	YBR193C	MED8	transcription from RNA polymerase II promoter	RNA polymerase II transcription mediator activity	mediator complex	14	0	14
		2-periphery	YBR198C	TAF5	transcription initiation from RNA polymerase II promoter	general RNA polymerase II transcription factor activity	SAGA complex	35	0	35
		2-periphery	YBR200W	BEM1	establishment of cell polarity (sensu Fungi)	protein binding	cellular bud neck	18	0	18
		2-periphery	YBR202W	CDC47	DNA replication initiation	chromatin binding	cytoplasm	5	0	5
		2-periphery	YBR205W	KTR3	cell wall organization and biogenesis	mannosyltransferase activity	membrane fraction	1	0	1
		2-periphery	YBR208C	"DUR1,2"	allantoin catabolic process	allophanate hydrolase activity	cytoplasm	3	0	3
		2-periphery	YBR211C	AME1	attachment of spindle microtubules to kinetochore	molecular_function	spindle pole body	1	0	1
		2-periphery	YBR216C	YBP1	response to oxidative stress	molecular_function	cytoplasm	3	0	3
		2-periphery	YBR233W	PBP2	biological_process	molecular_function	cytoplasm	1	0	1
		2-periphery	YBR234C	ARC40	actin filament organization	structural constituent of cytoskeleton	Arp2/3 protein complex	10	0	10
		2-periphery	YBR237W	PRP5	U2-type nuclear mRNA branch site recognition	"RNA splicing factor activity, transesterification mechanism"	spliceosome	8	0	8
		2-periphery	YBR245C	ISW1	chromatin remodeling	ATPase activity	ISW1 complex	18	0	18
		2-periphery	YBR264C	YPT10	Golgi organization and biogenesis	GTPase activity	cytoplasm	13	0	13
		2-periphery	YBR272C	HSM3	mismatch repair	molecular_function	cytoplasm	4	0	4
		2-periphery	YBR280C	SAF1	SCF-dependent proteasomal ubiquitin-dependent protein catabolic process	ubiquitin-protein ligase activity	SCF ubiquitin ligase complex	2	0	2
		2-periphery	YCL011C	GBP2	telomere maintenance	RNA binding	nucleus	7	0	7
		2-periphery	YCL036W	GFD2	biological_process	molecular_function	cellular_component	1	0	1
		2-periphery	YCL059C	KRR1	ribosome biogenesis and assembly	snoRNA binding	nucleolus	5	0	5
		2-periphery	YCR008W	SAT4	G1/S transition of mitotic cell cycle	protein kinase activity	cellular_component	2	0	2
		2-periphery	YCR009C	RVS161	endocytosis	cytoskeletal protein binding	actin cortical patch	12	0	12
		2-periphery	YCR033W	SNT1	histone deacetylation	NAD-dependent histone deacetylase activity	histone deacetylase complex	8	0	8
		2-periphery	YCR035C	RRP43	35S primary transcript processing	3'-5'-exoribonuclease activity	nuclear exosome (RNase complex)	7	0	7
		2-periphery	YCR042C	TAF2	transcription initiation from RNA polymerase II promoter	general RNA polymerase II transcription factor activity	transcription factor TFIID complex	7	0	7
		2-periphery	YCR077C	PAT1	chromosome segregation	molecular_function	cytosolic small ribosomal subunit (sensu Eukaryota)	14	0	14
		2-periphery	YCR088W	ABP1	establishment of cell polarity (sensu Fungi)	protein binding	cytoplasm	23	0	23
		2-periphery	YCR091W	KIN82	protein amino acid phosphorylation	protein kinase activity	cellular_component	4	0	4
		2-periphery	YCR093W	CDC39	regulation of transcription from RNA polymerase II promoter	3'-5'-exoribonuclease activity	cytoplasm	18	0	18
		2-periphery	YDL003W	MCD1	mitotic sister chromatid cohesion	molecular_function	nucleus	6	0	6
		2-periphery	YDL007W	RPT2	ubiquitin-dependent protein catabolic process	ATPase activity	nucleus	16	0	16
		2-periphery	YDL014W	NOP1	ribosome biogenesis and assembly	methyltransferase activity	nucleolus	13	0	13
		2-periphery	YDL019C	OSH2	endocytosis	phosphatidylinositol binding	endoplasmic reticulum	10	0	10
		2-periphery	YDL031W	DBP10	ribosome biogenesis and assembly	ATP-dependent RNA helicase activity	nucleolus	10	0	10
		2-periphery	YDL042C	SIR2	chromatin silencing at telomere	NAD-dependent histone deacetylase activity	nucleolus	7	0	7
		2-periphery	YDL047W	SIT4	telomere maintenance	protein serine/threonine phosphatase activity	cytoplasm	20	0	20
		2-periphery	YDL051W	LHP1	tRNA processing	RNA binding	nucleus	16	0	16
		2-periphery	YDL052C	SLC1	sphingolipid biosynthetic process	1-acylglycerol-3-phosphate O-acyltransferase activity	lipid particle	1	0	1
		2-periphery	YDL059C	RAD59	telomere maintenance via recombination	protein binding	nucleus	13	0	13
		2-periphery	YDL065C	PEX19	protein stabilization	protein binding	cytosol	14	0	14
		2-periphery	YDL084W	SUB2	"nuclear mRNA splicing, via spliceosome"	protein binding	nucleus	3	0	3
		2-periphery	YDL087C	LUC7	mRNA splice site selection	mRNA binding	snRNP U1	6	0	6
		2-periphery	YDL097C	RPN6	ubiquitin-dependent protein catabolic process	structural molecule activity	"proteasome regulatory particle, lid subcomplex (sensu Eukaryota)"	17	0	17
		2-periphery	YDL101C	DUN1	telomere maintenance	protein kinase activity	nucleus	19	0	19
		2-periphery	YDL106C	PHO2	transcription	transcription factor activity	nucleus	4	0	4
		2-periphery	YDL111C	RRP42	35S primary transcript processing	3'-5'-exoribonuclease activity	nuclear exosome (RNase complex)	7	0	7
		2-periphery	YDL116W	NUP84	mRNA export from nucleus	structural molecule activity	nuclear pore	11	0	11
		2-periphery	YDL127W	PCL2	cell cycle	cyclin-dependent protein kinase regulator activity	cyclin-dependent protein kinase holoenzyme complex	4	0	4
		2-periphery	YDL134C	PPH21	translation	protein phosphatase type 2A activity	protein phosphatase type 2A complex	9	0	9
		2-periphery	YDL136W	RPL35B	translation	structural constituent of ribosome	cytosolic large ribosomal subunit (sensu Eukaryota)	28	0	28
		2-periphery	YDL140C	RPO21	transcription from RNA polymerase II promoter	DNA-directed RNA polymerase activity	mitochondrion	31	0	31
		2-periphery	YDL147W	RPN5	ubiquitin-dependent protein catabolic process	molecular_function	"proteasome regulatory particle, lid subcomplex (sensu Eukaryota)"	26	0	26
		2-periphery	YDL148C	NOP14	ribosome biogenesis and assembly	snoRNA binding	mitochondrion	1	0	1
		2-periphery	YDL165W	CDC36	regulation of transcription from RNA polymerase II promoter	ubiquitin-protein ligase activity	cytoplasm	11	0	11
		2-periphery	YDL179W	PCL9	cell cycle	cyclin-dependent protein kinase regulator activity	cyclin-dependent protein kinase holoenzyme complex	2	0	2
		2-periphery	YDL185W	TFP1	vacuolar acidification	"hydrogen ion transporting ATPase activity, rotational mechanism"	membrane of vacuole with cell cycle-correlated morphology	25	0	25
		2-periphery	YDL188C	PPH22	translation	protein phosphatase type 2A activity	"condensed nuclear chromosome, pericentric region"	25	0	25
		2-periphery	YDL191W	RPL35A	translation	structural constituent of ribosome	cytosolic large ribosomal subunit (sensu Eukaryota)	28	0	28
		2-periphery	YDL192W	ARF1	telomere maintenance	GTPase activity	cytosol	11	0	11
		2-periphery	YDL207W	GLE1	poly(A)+ mRNA export from nucleus	molecular_function	mitochondrion	6	0	6
		2-periphery	YDL213C	NOP6	rRNA processing	RNA binding	nucleolus	4	0	4
		2-periphery	YDR012W	RPL4B	translation	structural constituent of ribosome	cytoplasm	17	0	17
		2-periphery	YDR027C	VPS54	telomere maintenance	molecular_function	mitochondrion	5	0	5
		2-periphery	YDR036C	EHD3	endocytosis	3-hydroxyisobutyryl-CoA hydrolase activity	mitochondrion	2	0	2
		2-periphery	YDR052C	DBF4	DNA replication initiation	DNA replication origin binding	Dbf4-dependent protein kinase complex	5	0	5
		2-periphery	YDR054C	CDC34	G1/S transition of mitotic cell cycle	ubiquitin-protein ligase activity	cytoplasm	8	0	8
		2-periphery	YDR060W	MAK21	ribosome biogenesis and assembly	molecular_function	Noc1p-Noc2p complex	3	0	3
		2-periphery	YDR071C	PAA1	establishment and/or maintenance of chromatin architecture	aralkylamine N-acetyltransferase activity	cytoplasm	4	0	4
		2-periphery	YDR101C	ARX1	ribosome biogenesis and assembly	molecular_function	cytoplasm	4	0	4
		2-periphery	YDR123C	INO2	positive regulation of transcription from RNA polymerase II promoter	specific RNA polymerase II transcription factor activity	nucleus	2	0	2
		2-periphery	YDR127W	ARO1	aromatic amino acid family biosynthetic process	3-dehydroquinate dehydratase activity	cytoplasm	2	0	2
		2-periphery	YDR137W	RGP1	"retrograde transport, endosome to Golgi"	guanyl-nucleotide exchange factor activity	Golgi apparatus	2	0	2
		2-periphery	YDR139C	RUB1	protein neddylation	protein tag	cytoplasm	8	0	8
		2-periphery	YDR145W	TAF12	transcription initiation from RNA polymerase II promoter	general RNA polymerase II transcription factor activity	SAGA complex	18	0	18
		2-periphery	YDR146C	SWI5	G1-specific transcription in mitotic cell cycle	transcriptional activator activity	cytoplasm	6	0	6
		2-periphery	YDR148C	KGD2	tricarboxylic acid cycle	dihydrolipoyllysine-residue succinyltransferase activity	mitochondrion	4	0	4
		2-periphery	YDR155C	CPR1	sporulation (sensu Fungi)	peptidyl-prolyl cis-trans isomerase activity	nucleus	15	0	15
		2-periphery	YDR159W	SAC3	mRNA export from nucleus	protein binding	nuclear pore	1	0	1
		2-periphery	YDR167W	TAF10	transcription initiation from RNA polymerase II promoter	general RNA polymerase II transcription factor activity	SAGA complex	35	0	35
		2-periphery	YDR172W	SUP35	"mRNA catabolic process, deadenylation-dependent decay"	translation release factor activity	cytosol	7	0	7
		2-periphery	YDR174W	HMO1	telomere maintenance	single-stranded DNA binding	cytoplasm	4	0	4
		2-periphery	YDR175C	RSM24	translation	structural constituent of ribosome	mitochondrion	1	0	1
		2-periphery	YDR176W	NGG1	response to drug	transcription cofactor activity	SAGA complex	23	0	23
		2-periphery	YDR188W	CCT6	protein folding	unfolded protein binding	cytoplasm	22	0	22
		2-periphery	YDR190C	RVB1	regulation of transcription from RNA polymerase II promoter	ATPase activity	nucleus	6	0	6
		2-periphery	YDR194C	MSS116	RNA splicing	RNA binding	mitochondrion	9	0	9
		2-periphery	YDR207C	UME6	response to drug	DNA binding	nucleus	9	0	9
		2-periphery	YDR216W	ADR1	transcription	transcription factor activity	nucleus	10	0	10
		2-periphery	YDR217C	RAD9	DNA repair	protein binding	nucleus	1	0	1
		2-periphery	YDR224C	HTB1	chromatin assembly or disassembly	DNA binding	nuclear nucleosome	15	0	15
		2-periphery	YDR225W	HTA1	DNA repair	DNA binding	nuclear nucleosome	18	0	18
		2-periphery	YDR228C	PCF11	mRNA cleavage	protein binding	mRNA cleavage factor complex	12	0	12
		2-periphery	YDR243C	PRP28	cis assembly of U2-type pre-catalytic spliceosome	"RNA splicing factor activity, transesterification mechanism"	spliceosome	11	0	11
		2-periphery	YDR267C	CIA1	biological_process	molecular_function	cytoplasm	4	0	4
		2-periphery	YDR277C	MTH1	signal transduction	molecular_function	cellular_component	3	0	3
		2-periphery	YDR280W	RRP45	35S primary transcript processing	3'-5'-exoribonuclease activity	nuclear exosome (RNase complex)	9	0	9
		2-periphery	YDR285W	ZIP1	synapsis	chromatin binding	transverse filament	2	0	2
		2-periphery	YDR299W	BFR2	ER to Golgi vesicle-mediated transport	molecular_function	nucleolus	2	0	2
		2-periphery	YDR300C	PRO1	telomere maintenance	glutamate 5-kinase activity	cytoplasm	1	0	1
		2-periphery	YDR324C	UTP4	ribosome biogenesis and assembly	snoRNA binding	small nucleolar ribonucleoprotein complex	12	0	12
		2-periphery	YDR328C	SKP1	cytokinesis	protein binding	cytoplasm	39	0	39
		2-periphery	YDR362C	TFC6	transcription initiation from RNA polymerase III promoter	RNA polymerase III transcription factor activity	transcription factor TFIIIC complex	3	0	3
		2-periphery	YDR365C	ESF1	ribosome biogenesis and assembly	RNA binding	nucleus	2	0	2
		2-periphery	YDR386W	MUS81	DNA repair	endonuclease activity	nucleus	7	0	7
		2-periphery	YDR390C	UBA2	protein sumoylation	SUMO activating enzyme activity	nucleus	4	0	4
		2-periphery	YDR392W	SPT3	sporulation (sensu Fungi)	transcription cofactor activity	SAGA complex	15	0	15
		2-periphery	YDR395W	SXM1	mRNA export from nucleus	protein carrier activity	nucleus	14	0	14
		2-periphery	YDR418W	RPL12B	translation	structural constituent of ribosome	cytosolic large ribosomal subunit (sensu Eukaryota)	15	0	15
		2-periphery	YDR423C	CAD1	positive regulation of transcription from RNA polymerase II promoter	RNA polymerase II transcription factor activity	cytoplasm	1	0	1
		2-periphery	YDR427W	RPN9	ubiquitin-dependent protein catabolic process	structural molecule activity	"proteasome regulatory particle, lid subcomplex (sensu Eukaryota)"	16	0	16
		2-periphery	YDR432W	NPL3	pseudohyphal growth	mRNA binding	cytoplasm	23	0	23
		2-periphery	YDR443C	SSN2	telomere maintenance	general RNA polymerase II transcription factor activity	transcription factor complex	9	0	9
		2-periphery	YDR448W	ADA2	histone acetylation	transcription coactivator activity	SAGA complex	26	0	26
		2-periphery	YDR449C	UTP6	ribosome biogenesis and assembly	snoRNA binding	small nucleolar ribonucleoprotein complex	2	0	2
		2-periphery	YDR477W	SNF1	protein amino acid phosphorylation	AMP-activated protein kinase activity	cytoplasm	33	0	33
		2-periphery	YDR484W	VPS52	Golgi to vacuole transport	protein binding	Golgi apparatus	4	0	4
		2-periphery	YDR490C	PKH1	protein amino acid phosphorylation	protein kinase activity	cytosol	8	0	8
		2-periphery	YDR496C	PUF6	ribosome biogenesis and assembly	mRNA binding	nucleus	1	0	1
		2-periphery	YDR502C	SAM2	methionine metabolic process	methionine adenosyltransferase activity	cellular_component	2	0	2
		2-periphery	YDR510W	SMT3	protein sumoylation	protein tag	nucleus	7	0	7
		2-periphery	YDR515W	SLF1	cellular copper ion homeostasis	RNA binding	cytoplasm	1	0	1
		2-periphery	YDR523C	SPS1	protein amino acid phosphorylation	protein serine/threonine kinase activity	cytoplasm	13	0	13
		2-periphery	YEL009C	GCN4	regulation of transcription from RNA polymerase II promoter	DNA binding	nucleus	13	0	13
		2-periphery	YEL013W	VAC8	protein targeting to vacuole	protein binding	"vacuole, cell cycle-correlated morphology"	7	0	7
		2-periphery	YEL015W	EDC3	deadenylation-independent decapping	molecular_function	cytoplasmic mRNA processing body	5	0	5
		2-periphery	YEL024W	RIP1	aerobic respiration	ubiquinol-cytochrome-c reductase activity	mitochondrion	8	0	8
		2-periphery	YEL034W	HYP2	translational initiation	protein binding	cytoplasm	7	0	7
		2-periphery	YEL037C	RAD23	ER-associated protein catabolic process	"protein binding, bridging"	mitochondrion	29	0	29
		2-periphery	YEL054C	RPL12A	translation	structural constituent of ribosome	cytosolic large ribosomal subunit (sensu Eukaryota)	11	0	11
		2-periphery	YER006W	NUG1	ribosome biogenesis and assembly	GTPase activity	nucleus	13	0	13
		2-periphery	YER007W	PAC2	post-chaperonin tubulin folding pathway	alpha-tubulin binding	cellular_component	2	0	2
		2-periphery	YER012W	PRE1	sporulation (sensu Fungi)	endopeptidase activity	nucleus	34	0	34
		2-periphery	YER013W	PRP22	U2-dependent spliceosome disassembly	"RNA splicing factor activity, transesterification mechanism"	spliceosome	13	0	13
		2-periphery	YER020W	GPA2	sporulation (sensu Fungi)	GTPase activity	mitochondrion	7	0	7
		2-periphery	YER021W	RPN3	ubiquitin-dependent protein catabolic process	molecular_function	"proteasome regulatory particle, lid subcomplex (sensu Eukaryota)"	9	0	9
		2-periphery	YER031C	YPT31	vesicle-mediated transport	GTPase activity	mitochondrial outer membrane	19	0	19
		2-periphery	YER032W	FIR1	mRNA polyadenylation	molecular_function	cellular bud neck	6	0	6
		2-periphery	YER068W	MOT2	telomere maintenance	ubiquitin-protein ligase activity	cytoplasm	9	0	9
		2-periphery	YER089C	PTC2	G1/S transition of mitotic cell cycle	protein phosphatase type 2C activity	cytoplasm	2	0	2
		2-periphery	YER094C	PUP3	ubiquitin-dependent protein catabolic process	endopeptidase activity	"proteasome core complex, beta-subunit complex (sensu Eukaryota)"	16	0	16
		2-periphery	YER105C	NUP157	mRNA export from nucleus	structural molecule activity	nuclear pore	4	0	4
		2-periphery	YER111C	SWI4	G1/S transition of mitotic cell cycle	DNA binding	nucleus	6	0	6
		2-periphery	YER117W	RPL23B	translation	structural constituent of ribosome	cytosolic large ribosomal subunit (sensu Eukaryota)	17	0	17
		2-periphery	YER126C	NSA2	ribosome biogenesis and assembly	molecular_function	nucleus	4	0	4
		2-periphery	YER127W	LCP5	ribosome biogenesis and assembly	RNA binding	small nucleolar ribonucleoprotein complex	4	0	4
		2-periphery	YER136W	GDI1	vesicle-mediated transport	Rab GDP-dissociation inhibitor activity	membrane fraction	13	0	13
		2-periphery	YER151C	UBP3	response to drug	ubiquitin-specific protease activity	cytoplasm	3	0	3
		2-periphery	YER155C	BEM2	cell wall organization and biogenesis	signal transducer activity	mitochondrion	18	0	18
		2-periphery	YER157W	COG3	ER to Golgi vesicle-mediated transport	protein transporter activity	soluble fraction	10	0	10
		2-periphery	YER159C	BUR6	positive regulation of transcription from RNA polymerase II promoter	transcription coactivator activity	nucleus	2	0	2
		2-periphery	YER167W	BCK2	G1/S transition of mitotic cell cycle	molecular_function	cytoplasm	2	0	2
		2-periphery	YER171W	RAD3	transcription initiation from RNA polymerase II promoter	general RNA polymerase II transcription factor activity	holo TFIIH complex	14	0	14
		2-periphery	YER172C	BRR2	U2-type spliceosome conformational change to release U4 and U1	"RNA splicing factor activity, transesterification mechanism"	U4/U6 x U5 tri-snRNP complex	18	0	18
		2-periphery	YER173W	RAD24	meiotic recombination	DNA clamp loader activity	nucleus	10	0	10
		2-periphery	YFL002C	SPB4	ribosome biogenesis and assembly	ATP-dependent RNA helicase activity	nucleolus	8	0	8
		2-periphery	YFL005W	SEC4	cytokinesis	GTPase activity	mitochondrion	16	0	16
		2-periphery	YFL006W					1	0	1
		2-periphery	YFL007W	BLM10	protein catabolic process	proteasome activator activity	nucleus	1	0	1
		2-periphery	YFL009W	CDC4	meiosis	ubiquitin-protein ligase activity	nucleus	8	0	8
		2-periphery	YFL028C	CAF16	"regulation of transcription, DNA-dependent"	ATPase activity	cytoplasm	3	0	3
		2-periphery	YFL034C-B	MOB2	protein amino acid phosphorylation	protein kinase activator activity	nucleus	2	0	2
		2-periphery	YFL037W	TUB2	mitotic sister chromatid segregation	structural constituent of cytoskeleton	spindle pole body	8	0	8
		2-periphery	YFL039C	ACT1	cell wall organization and biogenesis	structural constituent of cytoskeleton	actin cortical patch	37	0	37
		2-periphery	YFR004W	RPN11	ubiquitin-dependent protein catabolic process	endopeptidase activity	nucleus	14	0	14
		2-periphery	YFR031C	SMC2	mitotic sister chromatid segregation	ATPase activity	mitochondrion	8	0	8
		2-periphery	YFR050C	PRE4	ubiquitin-dependent protein catabolic process	endopeptidase activity	"proteasome core complex, beta-subunit complex (sensu Eukaryota)"	19	0	19
		2-periphery	YFR052W	RPN12	ubiquitin-dependent protein catabolic process	endopeptidase activity	"proteasome regulatory particle, lid subcomplex (sensu Eukaryota)"	18	0	18
		2-periphery	YGL003C	CDH1	telomere maintenance	ubiquitin-protein ligase activity	cytoplasm	10	0	10
		2-periphery	YGL004C	RPN14	ubiquitin-dependent protein catabolic process	molecular_function	cytoplasm	10	0	10
		2-periphery	YGL026C	TRP5	tryptophan biosynthetic process	tryptophan synthase activity	cytoplasm	2	0	2
		2-periphery	YGL035C	MIG1	negative regulation of transcription from RNA polymerase II promoter by glucose	specific transcriptional repressor activity	cytoplasm	3	0	3
		2-periphery	YGL044C	RNA15	mRNA cleavage	RNA binding	mRNA cleavage factor complex	5	0	5
		2-periphery	YGL048C	RPT6	ubiquitin-dependent protein catabolic process	ATPase activity	nucleus	25	0	25
		2-periphery	YGL049C	TIF4632	translational initiation	translation initiation factor activity	ribosome	9	0	9
		2-periphery	YGL060W	YBP2	biological_process	molecular_function	cytoplasm	2	0	2
		2-periphery	YGL068W	MNP1	translation	structural constituent of ribosome	mitochondrion	2	0	2
		2-periphery	YGL070C	RPB9	telomere maintenance	DNA-directed RNA polymerase activity	"DNA-directed RNA polymerase II, core complex"	9	0	9
		2-periphery	YGL076C	RPL7A	translation	structural constituent of ribosome	cytosolic large ribosomal subunit (sensu Eukaryota)	3	0	3
		2-periphery	YGL100W	SEH1	mRNA export from nucleus	structural molecule activity	nuclear pore	13	0	13
		2-periphery	YGL103W	RPL28	translation	structural constituent of ribosome	nucleus	31	0	31
		2-periphery	YGL105W	ARC1	tRNA export from nucleus	tRNA binding	cytoplasm	4	0	4
		2-periphery	YGL106W	MLC1	cytokinesis	myosin V binding	cellular bud neck	10	0	10
		2-periphery	YGL111W	NSA1	ribosome biogenesis and assembly	molecular_function	nucleus	2	0	2
		2-periphery	YGL112C	TAF6	transcription initiation from RNA polymerase II promoter	general RNA polymerase II transcription factor activity	SAGA complex	21	0	21
		2-periphery	YGL120C	PRP43	ribosome biogenesis and assembly	"RNA splicing factor activity, transesterification mechanism"	mitochondrion	32	0	32
		2-periphery	YGL121C	GPG1	signal transduction	signal transducer activity	cellular_component	3	0	3
		2-periphery	YGL135W	RPL1B	translation	structural constituent of ribosome	cytosolic large ribosomal subunit (sensu Eukaryota)	11	0	11
		2-periphery	YGL137W	SEC27	ER to Golgi vesicle-mediated transport	molecular_function	COPI vesicle coat	59	0	59
		2-periphery	YGL147C	RPL9A	translation	structural constituent of ribosome	cytosolic large ribosomal subunit (sensu Eukaryota)	16	0	16
		2-periphery	YGL161C	YIP5	vesicle-mediated transport	Rab GTPase binding	Golgi apparatus	15	0	15
		2-periphery	YGL170C	SPO74	sporulation (sensu Fungi)	structural molecule activity	spindle pole body	2	0	2
		2-periphery	YGL171W	ROK1	35S primary transcript processing	ATPase activity	nucleolus	10	0	10
		2-periphery	YGL178W	MPT5	cell wall organization and biogenesis	mRNA binding	cytoplasm	7	0	7
		2-periphery	YGL181W	GTS1	sporulation (sensu Fungi)	transcription coactivator activity	cytoplasm	8	0	8
		2-periphery	YGL190C	CDC55	translation	protein phosphatase type 2A activity	nucleus	14	0	14
		2-periphery	YGL194C	HOS2	"regulation of transcription, DNA-dependent"	NAD-dependent histone deacetylase activity	histone deacetylase complex	6	0	6
		2-periphery	YGL198W	YIP4	vesicle-mediated transport	Rab GTPase binding	Golgi apparatus	14	0	14
		2-periphery	YGL210W	YPT32	vesicle-mediated transport	GTPase activity	mitochondrial outer membrane	12	0	12
		2-periphery	YGR013W	SNU71	"nuclear mRNA splicing, via spliceosome"	RNA binding	snRNP U1	12	0	12
		2-periphery	YGR034W	RPL26B	translation	structural constituent of ribosome	cytosolic large ribosomal subunit (sensu Eukaryota)	34	0	34
		2-periphery	YGR056W	RSC1	RNA elongation from RNA polymerase II promoter	DNA-dependent ATPase activity	RSC complex	3	0	3
		2-periphery	YGR072W	UPF3	telomere maintenance	molecular_function	cytoplasm	2	0	2
		2-periphery	YGR074W	SMD1	"nuclear mRNA splicing, via spliceosome"	"RNA splicing factor activity, transesterification mechanism"	U4/U6 x U5 tri-snRNP complex	9	0	9
		2-periphery	YGR085C	RPL11B	translation	structural constituent of ribosome	cytosolic large ribosomal subunit (sensu Eukaryota)	14	0	14
		2-periphery	YGR090W	UTP22	35S primary transcript processing	snoRNA binding	nucleus	12	0	12
		2-periphery	YGR092W	DBF2	protein amino acid phosphorylation	protein serine/threonine kinase activity	cellular bud neck	23	0	23
		2-periphery	YGR095C	RRP46	35S primary transcript processing	3'-5'-exoribonuclease activity	nuclear exosome (RNase complex)	9	0	9
		2-periphery	YGR098C	ESP1	mitotic sister chromatid segregation	cysteine-type endopeptidase activity	cytoplasm	2	0	2
		2-periphery	YGR100W	MDR1	intracellular protein transport	Rab GTPase activator activity	cytoplasm	1	0	1
		2-periphery	YGR103W	NOP7	ribosome biogenesis and assembly	molecular_function	nucleus	12	0	12
		2-periphery	YGR118W	RPS23A	translation	structural constituent of ribosome	cytosolic small ribosomal subunit (sensu Eukaryota)	11	0	11
		2-periphery	YGR120C	COG2	ER to Golgi vesicle-mediated transport	protein binding	soluble fraction	10	0	10
		2-periphery	YGR134W	CAF130	regulation of transcription from RNA polymerase II promoter	molecular_function	CCR4-NOT complex	7	0	7
		2-periphery	YGR135W	PRE9	ubiquitin-dependent protein catabolic process	endopeptidase activity	"proteasome core complex, alpha-subunit complex (sensu Eukaryota)"	18	0	18
		2-periphery	YGR145W	ENP2	ribosome biogenesis and assembly	molecular_function	nucleolus	2	0	2
		2-periphery	YGR158C	MTR3	35S primary transcript processing	3'-5'-exoribonuclease activity	nuclear exosome (RNase complex)	8	0	8
		2-periphery	YGR159C	NSR1	telomere maintenance	RNA binding	nucleus	6	0	6
		2-periphery	YGR162W	TIF4631	ribosome biogenesis and assembly	translation initiation factor activity	mitochondrion	19	0	19
		2-periphery	YGR172C	YIP1	ER to Golgi vesicle-mediated transport	molecular_function	endoplasmic reticulum membrane	11	0	11
		2-periphery	YGR173W	RBG2	biological_process	GTP binding	cytoplasm	2	0	2
		2-periphery	YGR178C	PBP1	mRNA polyadenylation	molecular_function	cytoplasm	1	0	1
		2-periphery	YGR195W	SKI6	35S primary transcript processing	NOT 3'-5'-exoribonuclease activity	nuclear exosome (RNase complex)	10	0	10
		2-periphery	YGR210C		biological_process	molecular_function	cytoplasm	1	0	1
		2-periphery	YGR232W	NAS6	proteolysis	molecular_function	proteasome regulatory particle (sensu Eukaryota)	5	0	5
		2-periphery	YGR245C	SDA1	ribosome biogenesis and assembly	molecular_function	nucleus	6	0	6
		2-periphery	YGR246C	BRF1	transcription initiation from RNA polymerase III promoter	RNA polymerase III transcription factor activity	transcription factor TFIIIB complex	6	0	6
		2-periphery	YGR250C		biological_process	RNA binding	cytoplasm	5	0	5
		2-periphery	YGR252W	GCN5	histone acetylation	transcription coactivator activity	SAGA complex	16	0	16
		2-periphery	YGR253C	PUP2	sporulation (sensu Fungi)	endopeptidase activity	"proteasome core complex, alpha-subunit complex (sensu Eukaryota)"	12	0	12
		2-periphery	YGR262C	BUD32	telomere maintenance	protein serine/threonine kinase activity	cytoplasm	5	0	5
		2-periphery	YGR268C	HUA1	actin cortical patch assembly	molecular_function	cytoplasm	5	0	5
		2-periphery	YGR270W	YTA7	telomere maintenance	ATPase activity	nucleus	2	0	2
		2-periphery	YGR274C	TAF1	protein amino acid phosphorylation	general RNA polymerase II transcription factor activity	transcription factor TFIID complex	18	0	18
		2-periphery	YGR296W	YRF1-3	telomere maintenance via recombination	DNA helicase activity	nucleus	2	0	2
		2-periphery	YHL034C	SBP1	35S primary transcript processing	snoRNA binding	nucleolus	11	0	11
		2-periphery	YHR016C	YSC84	endocytosis	molecular_function	actin cortical patch	14	0	14
		2-periphery	YHR020W		tRNA aminoacylation for protein translation	proline-tRNA ligase activity	ribosome	2	0	2
		2-periphery	YHR023W	MYO1	cytokinesis	microfilament motor activity	cellular bud neck	10	0	10
		2-periphery	YHR027C	RPN1	ubiquitin-dependent protein catabolic process	endopeptidase activity	cytoplasm	17	0	17
		2-periphery	YHR030C	SLT2	cell wall organization and biogenesis	MAP kinase activity	cytoplasm	40	0	40
		2-periphery	YHR052W	CIC1	ribosome biogenesis and assembly	"protein binding, bridging"	nucleolus	4	0	4
		2-periphery	YHR059W	FYV4	telomere maintenance	molecular_function	mitochondrion	1	0	1
		2-periphery	YHR066W	SSF1	ribosomal large subunit assembly and maintenance	rRNA binding	nucleolus	5	0	5
		2-periphery	YHR069C	RRP4	35S primary transcript processing	RNA binding	nuclear exosome (RNase complex)	9	0	9
		2-periphery	YHR073W	OSH3	endocytosis	phosphatidylinositol binding	cytoplasm	1	0	1
		2-periphery	YHR077C	NMD2	telomere maintenance	protein binding	cytoplasm	8	0	8
		2-periphery	YHR081W	LRP1	telomere maintenance	molecular_function	nuclear exosome (RNase complex)	3	0	3
		2-periphery	YHR086W	NAM8	"nuclear mRNA splicing, via spliceosome"	RNA binding	snRNP U1	15	0	15
		2-periphery	YHR089C	GAR1	ribosome biogenesis and assembly	RNA binding	nucleolus	9	0	9
		2-periphery	YHR090C	YNG2	DNA repair	methylated histone residue binding	nucleus	3	0	3
		2-periphery	YHR114W	BZZ1	endocytosis	molecular_function	cytoplasm	10	0	10
		2-periphery	YHR128W	FUR1	pyrimidine salvage	uracil phosphoribosyltransferase activity	intracellular	2	0	2
		2-periphery	YHR135C	YCK1	protein amino acid phosphorylation	casein kinase I activity	mitochondrion	43	0	43
		2-periphery	YHR144C	DCD1	pyrimidine nucleotide metabolic process	dCMP deaminase activity	cytoplasm	1	0	1
		2-periphery	YHR148W	IMP3	ribosome biogenesis and assembly	snoRNA binding	small nucleolar ribonucleoprotein complex	2	0	2
		2-periphery	YHR165C	PRP8	"nuclear mRNA splicing, via spliceosome"	"RNA splicing factor activity, transesterification mechanism"	U4/U6 x U5 tri-snRNP complex	19	0	19
		2-periphery	YHR169W	DBP8	ribosome biogenesis and assembly	ATP-dependent RNA helicase activity	nucleolus	13	0	13
		2-periphery	YHR170W	NMD3	ribosome biogenesis and assembly	protein binding	cytosol	4	0	4
		2-periphery	YHR172W	SPC97	microtubule nucleation	structural constituent of cytoskeleton	outer plaque of spindle pole body	5	0	5
		2-periphery	YHR179W	OYE2	biological_process	NADPH dehydrogenase activity	cytoplasm	12	0	12
		2-periphery	YHR186C	KOG1	regulation of cell growth	molecular_function	mitochondrion	5	0	5
		2-periphery	YHR191C	CTF8	telomere maintenance	molecular_function	DNA replication factor C complex	6	0	6
		2-periphery	YHR197W	RIX1	ribosome biogenesis and assembly	molecular_function	nucleus	3	0	3
		2-periphery	YHR200W	RPN10	ubiquitin-dependent protein catabolic process	endopeptidase activity	proteasome complex (sensu Eukaryota)	26	0	26
		2-periphery	YIL016W	SNL1	protein folding	chaperone regulator activity	mitochondrion	12	0	12
		2-periphery	YIL018W	RPL2B	translation	structural constituent of ribosome	cytosolic large ribosomal subunit (sensu Eukaryota)	33	0	33
		2-periphery	YIL035C	CKA1	protein amino acid phosphorylation	protein kinase activity	protein kinase CK2 complex	41	0	41
		2-periphery	YIL046W	MET30	protein ubiquitination	protein binding	nucleus	13	0	13
		2-periphery	YIL062C	ARC15	mitochondrion inheritance	structural molecule activity	mitochondrial envelope	5	0	5
		2-periphery	YIL070C	MAM33	response to drug	molecular_function	mitochondrion	4	0	4
		2-periphery	YIL093C	RSM25	translation	structural constituent of ribosome	mitochondrion	1	0	1
		2-periphery	YIL109C	SEC24	ER to Golgi vesicle-mediated transport	protein binding	COPII vesicle coat	13	0	13
		2-periphery	YIL112W	HOS4	histone deacetylation	NAD-dependent histone deacetylase activity	histone deacetylase complex	11	0	11
		2-periphery	YIL123W	SIM1	microtubule cytoskeleton organization and biogenesis	molecular_function	chitin- and beta-glucan-containing cell wall	1	0	1
		2-periphery	YIL126W	STH1	RNA elongation from RNA polymerase II promoter	ATPase activity	RSC complex	6	0	6
		2-periphery	YIL129C	TAO3	cell morphogenesis	molecular_function	mitochondrion	2	0	2
		2-periphery	YIL133C	RPL16A	translation	structural constituent of ribosome	cytosolic large ribosomal subunit (sensu Eukaryota)	15	0	15
		2-periphery	YIL142W	CCT2	protein folding	unfolded protein binding	cytoplasm	27	0	27
		2-periphery	YIL147C	SLN1	protein amino acid phosphorylation	osmosensor activity	plasma membrane	4	0	4
		2-periphery	YIL148W	RPL40A	translation	structural constituent of ribosome	cytosolic large ribosomal subunit (sensu Eukaryota)	27	0	27
		2-periphery	YIR001C	SGN1	mRNA metabolic process	poly(A) binding	cytoplasm	12	0	12
		2-periphery	YIR003W		biological_process	molecular_function	ribosome	2	0	2
		2-periphery	YIR008C	PRI1	DNA replication	DNA primase activity	alpha DNA polymerase:primase complex	4	0	4
		2-periphery	YIR009W	MSL1	"nuclear mRNA splicing, via spliceosome"	RNA binding	snRNP U2	7	0	7
		2-periphery	YIR038C	GTT1	glutathione metabolic process	glutathione transferase activity	mitochondrion	2	0	2
		2-periphery	YJL001W	PRE3	sporulation (sensu Fungi)	endopeptidase activity	"proteasome core complex, beta-subunit complex (sensu Eukaryota)"	13	0	13
		2-periphery	YJL005W	CYR1	meiosis	adenylate cyclase activity	mitochondrion	9	0	9
		2-periphery	YJL008C	CCT8	protein folding	unfolded protein binding	cytoplasm	8	0	8
		2-periphery	YJL014W	CCT3	protein folding	unfolded protein binding	cytoplasm	20	0	20
		2-periphery	YJL029C	VPS53	Golgi to vacuole transport	protein binding	cytoplasm	4	0	4
		2-periphery	YJL033W	HCA4	ribosome biogenesis and assembly	ATP-dependent RNA helicase activity	nucleolus	17	0	17
		2-periphery	YJL039C	NUP192	nuclear pore organization and biogenesis	structural constituent of nuclear pore	nuclear pore	1	0	1
		2-periphery	YJL047C	RTT101	ubiquitin-dependent protein catabolic process	protein binding	cytoplasm	5	0	5
		2-periphery	YJL048C	UBX6	ubiquitin-dependent protein catabolic process	molecular_function	nucleus	2	0	2
		2-periphery	YJL061W	NUP82	mRNA export from nucleus	structural molecule activity	nuclear pore	8	0	8
		2-periphery	YJL081C	ARP4	DNA repair	chromatin binding	nucleus	11	0	11
		2-periphery	YJL085W	EXO70	cytokinesis	protein binding	exocyst	1	0	1
		2-periphery	YJL095W	BCK1	protein amino acid phosphorylation	MAP kinase kinase kinase activity	intracellular	18	0	18
		2-periphery	YJL115W	ASF1	chromatin silencing at telomere	histone binding	chromatin assembly complex	6	0	6
		2-periphery	YJL122W	ALB1	ribosome biogenesis and assembly	molecular_function	cytoplasm	1	0	1
		2-periphery	YJL124C	LSM1	mRNA catabolic process	RNA binding	cytoplasmic mRNA processing body	15	0	15
		2-periphery	YJL128C	PBS2	protein amino acid phosphorylation	MAP kinase kinase activity	cytoplasm	11	0	11
		2-periphery	YJL149W		biological_process	molecular_function	SCF ubiquitin ligase complex	2	0	2
		2-periphery	YJL168C	SET2	sporulation (sensu Fungi)	histone methyltransferase activity	nucleus	2	0	2
		2-periphery	YJL177W	RPL17B	translation	structural constituent of ribosome	cytosolic large ribosomal subunit (sensu Eukaryota)	14	0	14
		2-periphery	YJL187C	SWE1	regulation of cell size	protein kinase activity	nucleus	16	0	16
		2-periphery	YJL189W	RPL39	translation	structural constituent of ribosome	cytosolic large ribosomal subunit (sensu Eukaryota)	7	0	7
		2-periphery	YJR002W	MPP10	ribosome biogenesis and assembly	molecular_function	nucleus	3	0	3
		2-periphery	YJR022W	LSM8	"nuclear mRNA splicing, via spliceosome"	RNA binding	nucleus	35	0	35
		2-periphery	YJR042W	NUP85	mRNA export from nucleus	structural molecule activity	nuclear pore	8	0	8
		2-periphery	YJR053W	BFA1	regulation of exit from mitosis	GTPase activator activity	spindle pole body	4	0	4
		2-periphery	YJR059W	PTK2	G1/S transition of mitotic cell cycle	protein kinase activity	cytoplasm	16	0	16
		2-periphery	YJR064W	CCT5	protein folding	unfolded protein binding	cytoplasm	20	0	20
		2-periphery	YJR065C	ARP3	actin filament organization	structural constituent of cytoskeleton	Arp2/3 protein complex	10	0	10
		2-periphery	YJR066W	TOR1	ribosome biogenesis and assembly	protein binding	plasma membrane	11	0	11
		2-periphery	YJR077C	MIR1	phosphate transport	inorganic phosphate transmembrane transporter activity	mitochondrion	2	0	2
		2-periphery	YJR083C	ACF4	actin cytoskeleton organization and biogenesis	molecular_function	cellular_component	1	0	1
		2-periphery	YJR090C	GRR1	response to DNA damage stimulus	protein binding	cytoplasm	6	0	6
		2-periphery	YJR115W		biological_process	molecular_function	cellular_component	2	0	2
		2-periphery	YJR144W	MGM101	DNA repair	DNA binding	mitochondrion	1	0	1
		2-periphery	YJR148W	BAT2	branched chain family amino acid biosynthetic process	branched-chain-amino-acid transaminase activity	cytoplasm	2	0	2
		2-periphery	YKL012W	PRP40	"nuclear mRNA splicing, via spliceosome"	RNA binding	snRNP U1	6	0	6
		2-periphery	YKL013C	ARC19	mitochondrion inheritance	structural molecule activity	Arp2/3 protein complex	8	0	8
		2-periphery	YKL014C	URB1	rRNA processing	molecular_function	nucleolus	1	0	1
		2-periphery	YKL057C	NUP120	mRNA export from nucleus	structural molecule activity	nuclear pore	8	0	8
		2-periphery	YKL058W	TOA2	transcription initiation from RNA polymerase II promoter	general RNA polymerase II transcription factor activity	transcription factor TFIIA complex	4	0	4
		2-periphery	YKL061W		biological_process	molecular_function	endosome	3	0	3
		2-periphery	YKL073W	LHS1	response to unfolded protein	unfolded protein binding	endoplasmic reticulum lumen	4	0	4
		2-periphery	YKL074C	MUD2	U2-type nuclear mRNA branch site recognition	"RNA splicing factor activity, transesterification mechanism"	commitment complex	7	0	7
		2-periphery	YKL078W	DHR2	ribosome biogenesis and assembly	RNA helicase activity	nucleolus	9	0	9
		2-periphery	YKL081W	TEF4	translational elongation	translation elongation factor activity	mitochondrion	7	0	7
		2-periphery	YKL085W	MDH1	tricarboxylic acid cycle	L-malate dehydrogenase activity	mitochondrion	4	0	4
		2-periphery	YKL104C	GFA1	cell wall chitin biosynthetic process	glutamine-fructose-6-phosphate transaminase (isomerizing) activity	cellular_component	7	0	7
		2-periphery	YKL129C	MYO3	cell wall organization and biogenesis	microfilament motor activity	actin cortical patch	19	0	19
		2-periphery	YKL145W	RPT1	ubiquitin-dependent protein catabolic process	ATPase activity	"proteasome regulatory particle, base subcomplex (sensu Eukaryota)"	29	0	29
		2-periphery	YKL166C	TPK3	protein amino acid phosphorylation	cAMP-dependent protein kinase activity	cytoplasm	28	0	28
		2-periphery	YKL168C	KKQ8	biological_process	protein kinase activity	cytoplasm	11	0	11
		2-periphery	YKL180W	RPL17A	translation	structural constituent of ribosome	cytoplasm	14	0	14
		2-periphery	YKL203C	TOR2	ribosome biogenesis and assembly	protein binding	mitochondrion	9	0	9
		2-periphery	YKR001C	VPS1	protein targeting to vacuole	GTPase activity	cytoplasm	6	0	6
		2-periphery	YKR020W	VPS51	protein targeting to vacuole	protein binding	Golgi apparatus	6	0	6
		2-periphery	YKR024C	DBP7	ribosome biogenesis and assembly	ATP-dependent RNA helicase activity	nucleolus	9	0	9
		2-periphery	YKR029C	SET3	histone deacetylation	methylated histone residue binding	histone deacetylase complex	5	0	5
		2-periphery	YKR036C	CAF4	"regulation of transcription, DNA-dependent"	protein binding	mitochondrion	11	0	11
		2-periphery	YKR060W	UTP30	ribosome biogenesis and assembly	molecular_function	nucleus	1	0	1
		2-periphery	YKR082W	NUP133	mRNA export from nucleus	structural molecule activity	nuclear pore	6	0	6
		2-periphery	YKR084C	HBS1	translation	molecular_function	cytoplasm	3	0	3
		2-periphery	YKR101W	SIR1	chromatin silencing at silent mating-type cassette	DNA binding	chromatin silencing complex	4	0	4
		2-periphery	YLL008W	DRS1	ribosome biogenesis and assembly	ATP-dependent RNA helicase activity	nucleolus	14	0	14
		2-periphery	YLL011W	SOF1	processing of 20S pre-rRNA	molecular_function	nucleolus	21	0	21
		2-periphery	YLL024C	SSA2	response to stress	ATPase activity	cytoplasm	10	0	10
		2-periphery	YLL026W	HSP104	telomere maintenance	chaperone binding	cytoplasm	13	0	13
		2-periphery	YLL050C	COF1	actin filament organization	protein binding	actin cortical patch	8	0	8
		2-periphery	YLR009W	RLP24	ribosome biogenesis and assembly	molecular_function	nucleolus	1	0	1
		2-periphery	YLR016C	PML1	"nuclear mRNA splicing, via spliceosome"	molecular_function	cytoplasm	1	0	1
		2-periphery	YLR026C	SED5	ER to Golgi vesicle-mediated transport	SNAP receptor activity	cis-Golgi network	25	0	25
		2-periphery	YLR039C	RIC1	"retrograde transport, endosome to Golgi"	guanyl-nucleotide exchange factor activity	nucleus	2	0	2
		2-periphery	YLR045C	STU2	microtubule nucleation	structural constituent of cytoskeleton	spindle pole body	4	0	4
		2-periphery	YLR055C	SPT8	positive regulation of transcription from RNA polymerase II promoter	transcription cofactor activity	nucleus	13	0	13
		2-periphery	YLR071C	RGR1	transcription from RNA polymerase II promoter	RNA polymerase II transcription mediator activity	mediator complex	7	0	7
		2-periphery	YLR075W	RPL10	translation	structural constituent of ribosome	cytosolic large ribosomal subunit (sensu Eukaryota)	27	0	27
		2-periphery	YLR076C					1	0	1
		2-periphery	YLR078C	BOS1	ER to Golgi vesicle-mediated transport	SNAP receptor activity	endoplasmic reticulum membrane	21	0	21
		2-periphery	YLR079W	SIC1	G1/S transition of mitotic cell cycle	cyclin-dependent protein kinase inhibitor activity	cytoplasm	6	0	6
		2-periphery	YLR106C	MDN1	rRNA processing	ATPase activity	nucleus	3	0	3
		2-periphery	YLR119W	SRN2	protein targeting to vacuole	protein binding	endosome	3	0	3
		2-periphery	YLR129W	DIP2	ribosome biogenesis and assembly	snoRNA binding	small nucleolar ribonucleoprotein complex	12	0	12
		2-periphery	YLR132C		"nuclear mRNA splicing, via spliceosome"	molecular_function	cytoplasm	1	0	1
		2-periphery	YLR144C	ACF2	actin cytoskeleton organization and biogenesis	"glucan 1,3-beta-glucosidase activity"	intracellular	1	0	1
		2-periphery	YLR147C	SMD3	"nuclear mRNA splicing, via spliceosome"	"RNA splicing factor activity, transesterification mechanism"	U4/U6 x U5 tri-snRNP complex	26	0	26
		2-periphery	YLR153C	ACS2	histone acetylation	acetate-CoA ligase activity	nucleus	1	0	1
		2-periphery	YLR175W	CBF5	ribosome biogenesis and assembly	pseudouridylate synthase activity	nucleolus	13	0	13
		2-periphery	YLR178C	TFS1	regulation of proteolysis	lipid binding	cytoplasm	5	0	5
		2-periphery	YLR180W	SAM1	methionine metabolic process	methionine adenosyltransferase activity	cytoplasm	4	0	4
		2-periphery	YLR182W	SWI6	meiosis	protein binding	cytoplasm	8	0	8
		2-periphery	YLR196W	PWP1	rRNA processing	molecular_function	cytoplasm	13	0	13
		2-periphery	YLR197W	SIK1	ribosome biogenesis and assembly	molecular_function	nucleus	8	0	8
		2-periphery	YLR208W	SEC13	ER to Golgi vesicle-mediated transport	structural molecule activity	cytoplasm	15	0	15
		2-periphery	YLR212C	TUB4	microtubule nucleation	structural constituent of cytoskeleton	outer plaque of spindle pole body	13	0	13
		2-periphery	YLR216C	CPR6	protein folding	unfolded protein binding	cytoplasm	15	0	15
		2-periphery	YLR222C	UTP13	processing of 20S pre-rRNA	snoRNA binding	small nucleolar ribonucleoprotein complex	21	0	21
		2-periphery	YLR240W	VPS34	telomere maintenance	protein kinase activity	membrane fraction	3	0	3
		2-periphery	YLR243W		biological_process	signal sequence binding	cellular_component	3	0	3
		2-periphery	YLR268W	SEC22	ER to Golgi vesicle-mediated transport	SNAP receptor activity	endoplasmic reticulum	28	0	28
		2-periphery	YLR288C	MEC3	chromatin silencing at telomere	DNA binding	nucleus	7	0	7
		2-periphery	YLR298C	YHC1	"nuclear mRNA splicing, via spliceosome"	mRNA binding	snRNP U1	8	0	8
		2-periphery	YLR304C	ACO1	response to drug	aconitate hydratase activity	mitochondrion	2	0	2
		2-periphery	YLR306W	UBC12	protein neddylation	NEDD8 conjugating enzyme activity	cellular_component	2	0	2
		2-periphery	YLR310C	CDC25	replicative cell aging	Ras guanyl-nucleotide exchange factor activity	cytoplasm	13	0	13
		2-periphery	YLR340W	RPP0	translational elongation	structural constituent of ribosome	cytosolic large ribosomal subunit (sensu Eukaryota)	16	0	16
		2-periphery	YLR342W	FKS1	endocytosis	"1,3-beta-glucan synthase activity"	mitochondrion	5	0	5
		2-periphery	YLR344W	RPL26A	translation	structural constituent of ribosome	cytosolic large ribosomal subunit (sensu Eukaryota)	33	0	33
		2-periphery	YLR352W		biological_process	molecular_function	cellular_component	2	0	2
		2-periphery	YLR360W	VPS38	late endosome to vacuole transport	molecular_function	cellular_component	2	0	2
		2-periphery	YLR363C	NMD4	"mRNA catabolic process, nonsense-mediated decay"	molecular_function	cytoplasm	1	0	1
		2-periphery	YLR370C	ARC18	actin filament organization	structural constituent of cytoskeleton	Arp2/3 protein complex	6	0	6
		2-periphery	YLR397C	AFG2	response to drug	ATPase activity	intracellular	1	0	1
		2-periphery	YLR398C	SKI2	mRNA catabolic process	RNA helicase activity	cytoplasm	8	0	8
		2-periphery	YLR409C	UTP21	ribosome biogenesis and assembly	snoRNA binding	nucleus	19	0	19
		2-periphery	YLR422W		biological_process	molecular_function	cytoplasm	1	0	1
		2-periphery	YLR427W	MAG2	DNA dealkylation	molecular_function	cytoplasm	5	0	5
		2-periphery	YLR429W	CRN1	actin filament organization	"protein binding, bridging"	actin cortical patch	9	0	9
		2-periphery	YLR432W	IMD3	GTP biosynthetic process	IMP dehydrogenase activity	cytoplasm	7	0	7
		2-periphery	YLR433C	CNA1	cell wall organization and biogenesis	calcium-dependent protein serine/threonine phosphatase activity	cytoplasm	7	0	7
		2-periphery	YLR436C	ECM30	cell wall organization and biogenesis	molecular_function	cytoplasm	1	0	1
		2-periphery	YLR442C	SIR3	double-strand break repair via nonhomologous end joining	histone binding	mitochondrion	9	0	9
		2-periphery	YML001W	YPT7	telomere maintenance	GTPase activity	"vacuole, cell cycle-correlated morphology"	16	0	16
		2-periphery	YML016C	PPZ1	cellular sodium ion homeostasis	protein serine/threonine phosphatase activity	cytoplasm	7	0	7
		2-periphery	YML031W	NDC1	protein import into nucleus	structural constituent of cytoskeleton	nuclear pore	1	0	1
		2-periphery	YML046W	PRP39	nuclear mRNA 5'-splice site recognition	"RNA splicing factor activity, transesterification mechanism"	snRNP U1	8	0	8
		2-periphery	YML049C	RSE1	"nuclear mRNA splicing, via spliceosome"	U2 snRNA binding	snRNP U2	2	0	2
		2-periphery	YML056C	IMD4	biological_process	IMP dehydrogenase activity	cytoplasm	9	0	9
		2-periphery	YML057W	CMP2	cell ion homeostasis	calcium-dependent protein serine/threonine phosphatase activity	cytoplasm	8	0	8
		2-periphery	YML064C	TEM1	regulation of exit from mitosis	protein binding	spindle pole body	35	0	35
		2-periphery	YML074C	FPR3	meiotic recombination checkpoint	peptidyl-prolyl cis-trans isomerase activity	nucleolus	13	0	13
		2-periphery	YML088W	UFO1	ubiquitin-dependent protein catabolic process	protein binding	cytoplasm	3	0	3
		2-periphery	YML103C	NUP188	mRNA export from nucleus	structural molecule activity	nuclear pore	4	0	4
		2-periphery	YML109W	ZDS2	establishment of cell polarity (sensu Fungi)	molecular_function	nucleus	20	0	20
		2-periphery	YML123C	PHO84	phosphate transport	manganese ion transmembrane transporter activity	integral to plasma membrane	6	0	6
		2-periphery	YML130C	ERO1	protein folding	electron carrier activity	endoplasmic reticulum	3	0	3
		2-periphery	YMR012W	CLU1	translational initiation	molecular_function	cytoplasm	5	0	5
		2-periphery	YMR049C	ERB1	rRNA processing	molecular_function	nucleus	53	0	53
		2-periphery	YMR061W	RNA14	mRNA cleavage	RNA binding	nucleus	10	0	10
		2-periphery	YMR078C	CTF18	mitotic sister chromatid cohesion	molecular_function	mitochondrion	8	0	8
		2-periphery	YMR093W	UTP15	ribosome biogenesis and assembly	snoRNA binding	small nucleolar ribonucleoprotein complex	15	0	15
		2-periphery	YMR109W	MYO5	cell wall organization and biogenesis	microfilament motor activity	actin cortical patch	22	0	22
		2-periphery	YMR116C	ASC1	telomere maintenance	signal transducer activity	cytoplasm	25	0	25
		2-periphery	YMR128W	ECM16	ribosome biogenesis and assembly	RNA helicase activity	mitochondrion	12	0	12
		2-periphery	YMR129W	POM152	mRNA export from nucleus	structural molecule activity	mitochondrion	2	0	2
		2-periphery	YMR139W	RIM11	protein amino acid phosphorylation	protein serine/threonine kinase activity	cytoplasm	15	0	15
		2-periphery	YMR154C	RIM13	protein processing	cysteine-type endopeptidase activity	cellular_component	1	0	1
		2-periphery	YMR192W	GYL1	ER to Golgi vesicle-mediated transport	protein binding	cytoplasm	5	0	5
		2-periphery	YMR199W	CLN1	regulation of cyclin-dependent protein kinase activity	cyclin-dependent protein kinase regulator activity	cytoplasm	16	0	16
		2-periphery	YMR216C	SKY1	response to drug	protein kinase activity	cytoplasm	3	0	3
		2-periphery	YMR219W	ESC1	chromatin silencing at telomere	molecular_function	nucleus	1	0	1
		2-periphery	YMR236W	TAF9	transcription initiation from RNA polymerase II promoter	general RNA polymerase II transcription factor activity	SAGA complex	16	0	16
		2-periphery	YMR255W	GFD1	mRNA export from nucleus	molecular_function	cytoplasm	3	0	3
		2-periphery	YMR268C	PRP24	spliceosome assembly	"RNA splicing factor activity, transesterification mechanism"	snRNP U6	9	0	9
		2-periphery	YMR270C	RRN9	transcription from RNA polymerase I promoter	RNA polymerase I transcription factor activity	RNA polymerase I upstream activating factor complex	3	0	3
		2-periphery	YMR273C	ZDS1	mRNA export from nucleus	protein binding	cytoplasm	10	0	10
		2-periphery	YMR276W	DSK2	ER-associated protein catabolic process	"protein binding, bridging"	nucleus	9	0	9
		2-periphery	YMR284W	YKU70	telomere maintenance	RNA binding	nuclear envelope	3	0	3
		2-periphery	YMR287C	DSS1	RNA catabolic process	exoribonuclease II activity	mitochondrion	1	0	1
		2-periphery	YMR290C	HAS1	ribosome biogenesis and assembly	RNA binding	nucleolus	29	0	29
		2-periphery	YMR291W		biological_process	protein kinase activity	cytoplasm	7	0	7
		2-periphery	YMR294W	JNM1	nuclear migration	structural constituent of cytoskeleton	dynactin complex	6	0	6
		2-periphery	YMR296C	LCB1	sphingolipid biosynthetic process	serine C-palmitoyltransferase activity	membrane fraction	1	0	1
		2-periphery	YMR300C	ADE4	'de novo' IMP biosynthetic process	amidophosphoribosyltransferase activity	cytoplasm	1	0	1
		2-periphery	YMR303C	ADH2	NADH oxidation	alcohol dehydrogenase activity	cytoplasm	6	0	6
		2-periphery	YMR304W	UBP15	protein deubiquitination	ubiquitin-specific protease activity	cytoplasm	5	0	5
		2-periphery	YMR319C	FET4	copper ion import	iron ion transmembrane transporter activity	plasma membrane	2	0	2
		2-periphery	YNL002C	RLP7	ribosome biogenesis and assembly	rRNA binding	nucleolus	2	0	2
		2-periphery	YNL004W	HRB1	poly(A)+ mRNA export from nucleus	RNA binding	cytoplasm	5	0	5
		2-periphery	YNL007C	SIS1	protein folding	unfolded protein binding	cytosolic small ribosomal subunit (sensu Eukaryota)	5	0	5
		2-periphery	YNL016W	PUB1	"mRNA catabolic process, nonsense-mediated decay"	mRNA binding	cytoplasm	12	0	12
		2-periphery	YNL025C	SSN8	telomere maintenance	general RNA polymerase II transcription factor activity	transcription factor complex	17	0	17
		2-periphery	YNL030W	HHF2	chromatin assembly or disassembly	DNA binding	nuclear nucleosome	7	0	7
		2-periphery	YNL031C	HHT2	chromatin assembly or disassembly	DNA binding	nuclear nucleosome	7	0	7
		2-periphery	YNL038W	GPI15	GPI anchor biosynthetic process	UDP-glycosyltransferase activity	glycosylphosphatidylinositol-N-acetylglucosaminyltransferase (GPI-GnT) complex	1	0	1
		2-periphery	YNL039W	BDP1	transcription initiation from RNA polymerase III promoter	RNA polymerase III transcription factor activity	transcription factor TFIIIB complex	3	0	3
		2-periphery	YNL049C	SFB2	ER to Golgi vesicle-mediated transport	molecular_function	COPII vesicle coat	4	0	4
		2-periphery	YNL061W	NOP2	ribosome biogenesis and assembly	S-adenosylmethionine-dependent methyltransferase activity	nucleolus	10	0	10
		2-periphery	YNL064C	YDJ1	response to drug	unfolded protein binding	cytosol	5	0	5
		2-periphery	YNL067W	RPL9B	translation	structural constituent of ribosome	cytosolic large ribosomal subunit (sensu Eukaryota)	16	0	16
		2-periphery	YNL069C	RPL16B	translation	structural constituent of ribosome	cytosolic large ribosomal subunit (sensu Eukaryota)	15	0	15
		2-periphery	YNL075W	IMP4	ribosome biogenesis and assembly	rRNA primary transcript binding	small nucleolar ribonucleoprotein complex	3	0	3
		2-periphery	YNL084C	END3	endocytosis	"protein binding, bridging"	actin cortical patch	4	0	4
		2-periphery	YNL086W		biological_process	molecular_function	endosome	2	0	2
		2-periphery	YNL093W	YPT53	endocytosis	GTPase activity	late endosome	11	0	11
		2-periphery	YNL094W	APP1	actin cytoskeleton organization and biogenesis	molecular_function	actin cortical patch	12	0	12
		2-periphery	YNL110C	NOP15	ribosome biogenesis and assembly	molecular_function	nucleus	12	0	12
		2-periphery	YNL112W	DBP2	35S primary transcript processing	RNA helicase activity	cytoplasm	6	0	6
		2-periphery	YNL126W	SPC98	microtubule nucleation	structural constituent of cytoskeleton	outer plaque of spindle pole body	4	0	4
		2-periphery	YNL132W	KRE33	ribosome biogenesis and assembly	molecular_function	nucleolus	6	0	6
		2-periphery	YNL135C	FPR1	establishment and/or maintenance of chromatin architecture	peptidyl-prolyl cis-trans isomerase activity	cytoplasm	10	0	10
		2-periphery	YNL138W	SRV2	pseudohyphal growth	cytoskeletal protein binding	actin cortical patch	8	0	8
		2-periphery	YNL154C	YCK2	protein amino acid phosphorylation	casein kinase I activity	plasma membrane	16	0	16
		2-periphery	YNL161W	CBK1	regulation of exit from mitosis	protein kinase activity	cytoplasm	11	0	11
		2-periphery	YNL175C	NOP13	ribosome biogenesis and assembly	RNA binding	nucleolus	12	0	12
		2-periphery	YNL188W	KAR1	spindle pole body duplication in nuclear envelope	protein binding	half bridge of spindle pole body	3	0	3
		2-periphery	YNL201C	PSY2	response to drug	molecular_function	nucleus	5	0	5
		2-periphery	YNL209W	SSB2	translation	ATPase activity	cytoplasm	4	0	4
		2-periphery	YNL216W	RAP1	chromatin silencing at telomere	DNA binding	nucleus	7	0	7
		2-periphery	YNL229C	URE2	telomere maintenance	transcription corepressor activity	cytosol	3	0	3
		2-periphery	YNL232W	CSL4	35S primary transcript processing	3'-5'-exoribonuclease activity	nuclear exosome (RNase complex)	2	0	2
		2-periphery	YNL243W	SLA2	telomere maintenance	"protein binding, bridging"	actin cortical patch	11	0	11
		2-periphery	YNL244C	SUI1	translational initiation	translation initiation factor activity	multi-eIF complex	14	0	14
		2-periphery	YNL251C	NRD1	"transcription termination from Pol II promoter, RNA polymerase(A)-independent"	RNA binding	nucleus	12	0	12
		2-periphery	YNL262W	POL2	chromatin silencing at telomere	epsilon DNA polymerase activity	replication fork	8	0	8
		2-periphery	YNL263C	YIF1	ER to Golgi vesicle-mediated transport	molecular_function	endoplasmic reticulum membrane	14	0	14
		2-periphery	YNL271C	BNI1	pseudohyphal growth	cytoskeletal regulatory protein binding	cellular bud neck	14	0	14
		2-periphery	YNL273W	TOF1	mitotic sister chromatid cohesion	molecular_function	nuclear chromosome	2	0	2
		2-periphery	YNL287W	SEC21	ER to Golgi vesicle-mediated transport	molecular_function	endosome	15	0	15
		2-periphery	YNL288W	CAF40	regulation of transcription from RNA polymerase II promoter	molecular_function	CCR4-NOT complex	10	0	10
		2-periphery	YNL289W	PCL1	cell cycle	cyclin-dependent protein kinase regulator activity	cyclin-dependent protein kinase holoenzyme complex	5	0	5
		2-periphery	YNL290W	RFC3	mismatch repair	ATPase activity	nucleus	10	0	10
		2-periphery	YNL298W	CLA4	protein amino acid phosphorylation	protein serine/threonine kinase activity	actin cap	18	0	18
		2-periphery	YNL304W	YPT11	mitochondrion inheritance	GTPase activity	cellular bud neck	5	0	5
		2-periphery	YNL311C	SKP2	ubiquitin-dependent protein catabolic process	protein binding	ribosome	6	0	6
		2-periphery	YNL317W	PFS2	mRNA cleavage	RNA binding	mRNA cleavage and polyadenylation specificity factor complex	29	0	29
		2-periphery	YNL322C	KRE1	cell wall organization and biogenesis	structural constituent of cell wall	chitin- and beta-glucan-containing cell wall	1	0	1
		2-periphery	YNR011C	PRP2	U2-type catalytic spliceosome formation for first transesterification step	"RNA splicing factor activity, transesterification mechanism"	nucleus	9	0	9
		2-periphery	YNR034W	SOL1	tRNA export from nucleus	molecular_function	cytoplasm	2	0	2
		2-periphery	YNR035C	ARC35	actin cytoskeleton organization and biogenesis	structural molecule activity	cytosol	8	0	8
		2-periphery	YNR047W		response to pheromone	protein kinase activity	cytoplasm	14	0	14
		2-periphery	YNR052C	POP2	regulation of transcription from RNA polymerase II promoter	3'-5'-exoribonuclease activity	cytoplasm	12	0	12
		2-periphery	YNR053C	NOG2	ribosome biogenesis and assembly	GTPase activity	nucleus	11	0	11
		2-periphery	YNR054C	ESF2	ribosome biogenesis and assembly	transcription regulator activity	nucleolus	1	0	1
		2-periphery	YNR064C		response to toxin	epoxide hydrolase activity	soluble fraction	1	0	1
		2-periphery	YOL001W	PHO80	telomere maintenance	cyclin-dependent protein kinase regulator activity	cyclin-dependent protein kinase holoenzyme complex	3	0	3
		2-periphery	YOL016C	CMK2	protein amino acid phosphorylation	calmodulin-dependent protein kinase activity	cytoplasm	14	0	14
		2-periphery	YOL041C	NOP12	rRNA metabolic process	RNA binding	nucleolus	9	0	9
		2-periphery	YOL067C	RTG1	transcription initiation from RNA polymerase II promoter	transcription coactivator activity	cytoplasm	2	0	2
		2-periphery	YOL068C	HST1	telomere maintenance	NAD-dependent histone deacetylase activity	nucleus	8	0	8
		2-periphery	YOL077C	BRX1	ribosome biogenesis and assembly	rRNA primary transcript binding	nucleolus	6	0	6
		2-periphery	YOL086C	ADH1	NADH oxidation	alcohol dehydrogenase activity	cytosol	7	0	7
		2-periphery	YOL094C	RFC4	mismatch repair	DNA clamp loader activity	DNA replication factor C complex	10	0	10
		2-periphery	YOL113W	SKM1	protein amino acid phosphorylation	protein serine/threonine kinase activity	plasma membrane	8	0	8
		2-periphery	YOL133W	HRT1	G1/S transition of mitotic cell cycle	ubiquitin-protein ligase activity	cytoplasm	8	0	8
		2-periphery	YOL139C	CDC33	translational initiation	translation initiation factor activity	cytoplasm	10	0	10
		2-periphery	YOL142W	RRP40	35S primary transcript processing	RNA binding	nuclear exosome (RNase complex)	4	0	4
		2-periphery	YOL144W	NOP8	ribosome biogenesis and assembly	molecular_function	nucleolus	1	0	1
		2-periphery	YOL148C	SPT20	histone acetylation	transcription cofactor activity	SAGA complex	14	0	14
		2-periphery	YOL149W	DCP1	mRNA catabolic process	mRNA binding	cytoplasmic mRNA processing body	13	0	13
		2-periphery	YOR001W	RRP6	ribosome biogenesis and assembly	3'-5'-exoribonuclease activity	nuclear exosome (RNase complex)	2	0	2
		2-periphery	YOR014W	RTS1	translation	protein phosphatase type 2A activity	cytoplasm	3	0	3
		2-periphery	YOR027W	STI1	protein folding	chaperone activator activity	cytoplasm	12	0	12
		2-periphery	YOR035C	SHE4	actin cytoskeleton organization and biogenesis	myosin binding	cytoplasm	2	0	2
		2-periphery	YOR036W	PEP12	Golgi to vacuole transport	SNAP receptor activity	Golgi apparatus	23	0	23
		2-periphery	YOR046C	DBP5	mRNA export from nucleus	RNA helicase activity	cytoplasm	3	0	3
		2-periphery	YOR047C	STD1	regulation of transcription from RNA polymerase II promoter	protein kinase activator activity	nucleus	3	0	3
		2-periphery	YOR057W	SGT1	protein complex assembly	chaperone binding	ubiquitin ligase complex	4	0	4
		2-periphery	YOR063W	RPL3	translation	structural constituent of ribosome	cytosolic large ribosomal subunit (sensu Eukaryota)	32	0	32
		2-periphery	YOR076C	SKI7	mRNA catabolic process	protein binding	cytoplasm	8	0	8
		2-periphery	YOR078W	BUD21	telomere maintenance	snoRNA binding	small nucleolar ribonucleoprotein complex	1	0	1
		2-periphery	YOR089C	VPS21	endocytosis	GTPase activity	mitochondrion	16	0	16
		2-periphery	YOR122C	PFY1	response to osmotic stress	actin monomer binding	cellular bud neck contractile ring	6	0	6
		2-periphery	YOR133W	EFT1	translational elongation	translation elongation factor activity	ribosome	4	0	4
		2-periphery	YOR136W	IDH2	tricarboxylic acid cycle	isocitrate dehydrogenase (NAD+) activity	mitochondrion	6	0	6
		2-periphery	YOR144C	ELG1	telomere maintenance	molecular_function	cytoplasm	4	0	4
		2-periphery	YOR151C	RPB2	transcription from RNA polymerase II promoter	DNA-directed RNA polymerase activity	mitochondrion	16	0	16
		2-periphery	YOR157C	PUP1	ubiquitin-dependent protein catabolic process	endopeptidase activity	"proteasome core complex, beta-subunit complex (sensu Eukaryota)"	14	0	14
		2-periphery	YOR181W	LAS17	endocytosis	cytoskeletal protein binding	cytoplasm	27	0	27
		2-periphery	YOR191W	RIS1	chromatin assembly or disassembly	DNA-dependent ATPase activity	nucleus	2	0	2
		2-periphery	YOR194C	TOA1	transcription initiation from RNA polymerase II promoter	general RNA polymerase II transcription factor activity	transcription factor TFIIA complex	4	0	4
		2-periphery	YOR204W	DED1	translational initiation	RNA helicase activity	cytoplasm	4	0	4
		2-periphery	YOR206W	NOC2	ribosome biogenesis and assembly	molecular_function	nucleus	4	0	4
		2-periphery	YOR212W	STE4	invasive growth (sensu Saccharomyces)	signal transducer activity	plasma membrane	19	0	19
		2-periphery	YOR217W	RFC1	DNA repair	DNA clamp loader activity	DNA replication factor C complex	8	0	8
		2-periphery	YOR244W	ESA1	DNA repair	H4/H2A histone acetyltransferase activity	NuA4 histone acetyltransferase complex	7	0	7
		2-periphery	YOR261C	RPN8	ubiquitin-dependent protein catabolic process	molecular_function	"proteasome regulatory particle, lid subcomplex (sensu Eukaryota)"	13	0	13
		2-periphery	YOR272W	YTM1	ribosome biogenesis and assembly	molecular_function	nucleus	15	0	15
		2-periphery	YOR284W	HUA2	actin cortical patch assembly	molecular_function	cytoplasm	5	0	5
		2-periphery	YOR310C	NOP58	ribosome biogenesis and assembly	molecular_function	small nucleolar ribonucleoprotein complex	6	0	6
		2-periphery	YOR319W	HSH49	"nuclear mRNA splicing, via spliceosome"	RNA binding	snRNP U2	8	0	8
		2-periphery	YOR344C	TYE7	transcription	transcription factor activity	nucleus	1	0	1
		2-periphery	YOR361C	PRT1	translational initiation	translation initiation factor activity	cytoplasm	13	0	13
		2-periphery	YOR370C	MRS6	intracellular protein transport	Rab escort protein activity	cytoplasm	9	0	9
		2-periphery	YOR373W	NUD1	microtubule nucleation	structural constituent of cytoskeleton	spindle pole body	3	0	3
		2-periphery	YPL007C	TFC8	transcription initiation from RNA polymerase III promoter	RNA polymerase III transcription factor activity	transcription factor TFIIIC complex	1	0	1
		2-periphery	YPL012W	RRP12	ribosome biogenesis and assembly	molecular_function	nucleus	2	0	2
		2-periphery	YPL013C	MRPS16	translation	structural constituent of ribosome	mitochondrion	1	0	1
		2-periphery	YPL031C	PHO85	telomere maintenance	cyclin-dependent protein kinase activity	nucleus	28	0	28
		2-periphery	YPL042C	SSN3	telomere maintenance	general RNA polymerase II transcription factor activity	transcription factor complex	13	0	13
		2-periphery	YPL048W	CAM1	regulation of translational elongation	translation elongation factor activity	cytosolic ribosome (sensu Eukaryota)	2	0	2
		2-periphery	YPL093W	NOG1	ribosome biogenesis and assembly	GTP binding	nucleolus	7	0	7
		2-periphery	YPL106C	SSE1	telomere maintenance	ATP binding	cytoplasm	5	0	5
		2-periphery	YPL122C	TFB2	transcription initiation from RNA polymerase II promoter	general RNA polymerase II transcription factor activity	holo TFIIH complex	4	0	4
		2-periphery	YPL125W	KAP120	protein import into nucleus	structural constituent of nuclear pore	cytoplasm	4	0	4
		2-periphery	YPL126W	NAN1	ribosome biogenesis and assembly	snoRNA binding	small nucleolar ribonucleoprotein complex	17	0	17
		2-periphery	YPL127C	HHO1	"regulation of transcription, DNA-dependent"	DNA binding	nucleus	1	0	1
		2-periphery	YPL131W	RPL5	translation	structural constituent of ribosome	cytosolic large ribosomal subunit (sensu Eukaryota)	33	0	33
		2-periphery	YPL139C	UME1	histone deacetylation	histone deacetylase activity	nucleus	5	0	5
		2-periphery	YPL140C	MKK2	protein amino acid phosphorylation	MAP kinase kinase activity	intracellular	18	0	18
		2-periphery	YPL169C	MEX67	mRNA export from nucleus	protein binding	cytoplasm	5	0	5
		2-periphery	YPL174C	NIP100	establishment of mitotic spindle orientation	protein binding	spindle pole body	7	0	7
		2-periphery	YPL181W	CTI6	histone deacetylation	histone deacetylase activity	nucleus	7	0	7
		2-periphery	YPL190C	NAB3	regulation of transcription from RNA polymerase II promoter	poly(A) binding	nucleus	13	0	13
		2-periphery	YPL198W	RPL7B	translation	structural constituent of ribosome	cytosolic large ribosomal subunit (sensu Eukaryota)	3	0	3
		2-periphery	YPL204W	HRR25	DNA repair	casein kinase activity	nucleus	37	0	37
		2-periphery	YPL220W	RPL1A	translation	structural constituent of ribosome	cytosolic large ribosomal subunit (sensu Eukaryota)	11	0	11
		2-periphery	YPL240C	HSP82	response to stress	unfolded protein binding	cytoplasm	20	0	20
		2-periphery	YPL248C	GAL4	positive regulation of transcription by galactose	transcription factor activity	nucleus	16	0	16
		2-periphery	YPL249C	GYP5	ER to Golgi vesicle-mediated transport	Rab GTPase activator activity	cytosol	1	0	1
		2-periphery	YPL249C-A	RPL36B	translation	structural constituent of ribosome	cytosolic large ribosomal subunit (sensu Eukaryota)	3	0	3
		2-periphery	YPL254W	HFI1	telomere maintenance	transcription coactivator activity	SAGA complex	13	0	13
		2-periphery	YPL256C	CLN2	regulation of cyclin-dependent protein kinase activity	cyclin-dependent protein kinase regulator activity	cytoplasm	19	0	19
		2-periphery	YPR017C	DSS4	secretory pathway	guanyl-nucleotide exchange factor activity	membrane fraction	3	0	3
		2-periphery	YPR019W	CDC54	DNA replication initiation	chromatin binding	cytoplasm	2	0	2
		2-periphery	YPR021C	AGC1	aspartate transport	L-glutamate transmembrane transporter activity	mitochondrion	1	0	1
		2-periphery	YPR023C	EAF3	DNA repair	histone deacetylase activity	NuA4 histone acetyltransferase complex	2	0	2
		2-periphery	YPR055W	SEC8	cytokinesis	protein binding	cellular bud tip	3	0	3
		2-periphery	YPR057W	BRR1	spliceosome assembly	RNA binding	small nuclear ribonucleoprotein complex	1	0	1
		2-periphery	YPR072W	NOT5	regulation of transcription from RNA polymerase II promoter	ubiquitin-protein ligase activity	cytoplasm	11	0	11
		2-periphery	YPR086W	SUA7	transcription initiation from RNA polymerase II promoter	general RNA polymerase II transcription factor activity	nucleoplasm	9	0	9
		2-periphery	YPR088C	SRP54	protein targeting to ER	signal sequence binding	"signal recognition particle, endoplasmic reticulum targeting"	6	0	6
		2-periphery	YPR102C	RPL11A	translation	structural constituent of ribosome	cytosolic large ribosomal subunit (sensu Eukaryota)	15	0	15
		2-periphery	YPR103W	PRE2	ubiquitin-dependent protein catabolic process	endopeptidase activity	"proteasome core complex, beta-subunit complex (sensu Eukaryota)"	16	0	16
		2-periphery	YPR108W	RPN7	ubiquitin-dependent protein catabolic process	structural molecule activity	"proteasome regulatory particle, lid subcomplex (sensu Eukaryota)"	10	0	10
		2-periphery	YPR111W	DBF20	protein amino acid phosphorylation	protein serine/threonine kinase activity	cytoplasm	7	0	7
		2-periphery	YPR118W		methionine salvage	ribose isomerase activity	cytoplasm	1	0	1
		2-periphery	YPR119W	CLB2	G2/M transition of mitotic cell cycle	cyclin-dependent protein kinase regulator activity	cytoplasm	36	0	36
		2-periphery	YPR132W	RPS23B	translation	structural constituent of ribosome	cytosolic small ribosomal subunit (sensu Eukaryota)	11	0	11
		2-periphery	YPR137W	RRP9	35S primary transcript processing	snoRNA binding	small nucleolar ribonucleoprotein complex	2	0	2
		2-periphery	YPR144C	NOC4	ribosome biogenesis and assembly	snoRNA binding	nucleus	1	0	1
		2-periphery	YPR152C	URN1	biological_process	molecular_function	nucleus	1	0	1
		2-periphery	YPR154W	PIN3	actin cytoskeleton organization and biogenesis	molecular_function	cytoplasm	8	0	8
		2-periphery	YPR159W	KRE6	cell wall organization and biogenesis	glucosidase activity	integral to membrane	3	0	3
		2-periphery	YPR161C	SGV1	protein amino acid phosphorylation	cyclin-dependent protein kinase activity	nucleus	4	0	4
		2-periphery	YPR171W	BSP1	actin cortical patch distribution	"protein binding, bridging"	membrane fraction	5	0	5
		2-periphery	YPR178W	PRP4	"nuclear mRNA splicing, via spliceosome"	"RNA splicing factor activity, transesterification mechanism"	U4/U6 x U5 tri-snRNP complex	23	0	23
		2-periphery	YPR181C	SEC23	ER to Golgi vesicle-mediated transport	GTPase activator activity	cytoplasm	18	0	18
		2-periphery	YPR188C	MLC2	"cytokinesis, contractile ring contraction"	myosin II binding	cellular bud neck contractile ring	4	0	4
4	16
		core	YGR135W	PRE9	ubiquitin-dependent protein catabolic process	endopeptidase activity	"proteasome core complex, alpha-subunit complex (sensu Eukaryota)"	18	15	3
		core	YBL041W	PRE7	ubiquitin-dependent protein catabolic process	endopeptidase activity	"proteasome core complex, beta-subunit complex (sensu Eukaryota)"	18	13	5
		core	YDL188C	PPH22	translation	protein phosphatase type 2A activity	"condensed nuclear chromosome, pericentric region"	25	12	13
		core	YER012W	PRE1	sporulation (sensu Fungi)	endopeptidase activity	nucleus	34	14	20
		core	YER094C	PUP3	ubiquitin-dependent protein catabolic process	endopeptidase activity	"proteasome core complex, beta-subunit complex (sensu Eukaryota)"	16	14	2
		core	YGR253C	PUP2	sporulation (sensu Fungi)	endopeptidase activity	"proteasome core complex, alpha-subunit complex (sensu Eukaryota)"	12	11	1
		core	YMR314W	PRE5	ubiquitin-dependent protein catabolic process	endopeptidase activity	"proteasome core complex, alpha-subunit complex (sensu Eukaryota)"	18	12	6
		core	YOL038W	PRE6	ubiquitin-dependent protein catabolic process	endopeptidase activity	mitochondrion	18	15	3
		core	YOR362C	PRE10	ubiquitin-dependent protein catabolic process	endopeptidase activity	"proteasome core complex, alpha-subunit complex (sensu Eukaryota)"	20	13	7
		core	YFR050C	PRE4	ubiquitin-dependent protein catabolic process	endopeptidase activity	"proteasome core complex, beta-subunit complex (sensu Eukaryota)"	19	13	6
		core	YML092C	PRE8	ubiquitin-dependent protein catabolic process	endopeptidase activity	"proteasome core complex, alpha-subunit complex (sensu Eukaryota)"	18	14	4
		core	YPR103W	PRE2	ubiquitin-dependent protein catabolic process	endopeptidase activity	"proteasome core complex, beta-subunit complex (sensu Eukaryota)"	16	14	2
		core	YGL011C	SCL1	ubiquitin-dependent protein catabolic process	endopeptidase activity	mitochondrion	18	13	5
		core	YHR200W	RPN10	ubiquitin-dependent protein catabolic process	endopeptidase activity	proteasome complex (sensu Eukaryota)	26	9	17
		core	YJL001W	PRE3	sporulation (sensu Fungi)	endopeptidase activity	"proteasome core complex, beta-subunit complex (sensu Eukaryota)"	13	10	3
		core	YOR157C	PUP1	ubiquitin-dependent protein catabolic process	endopeptidase activity	"proteasome core complex, beta-subunit complex (sensu Eukaryota)"	14	10	4
		1-periphery	YAL016W	TPD3	translation	protein phosphatase type 2A activity	cytoplasm	14	1	13
		1-periphery	YBL025W	RRN10	transcription from RNA polymerase I promoter	RNA polymerase I transcription factor activity	RNA polymerase I upstream activating factor complex	4	1	3
		1-periphery	YBR109C	CMD1	endocytosis	protein binding	cytoplasm	58	1	57
		1-periphery	YBR173C	UMP1	ubiquitin-dependent protein catabolic process	molecular_function	cytoplasm	2	2	0
		1-periphery	YBR193C	MED8	transcription from RNA polymerase II promoter	RNA polymerase II transcription mediator activity	mediator complex	14	1	13
		1-periphery	YBR270C	BIT2	biological_process	molecular_function	cellular_component	5	1	4
		1-periphery	YCL009C	ILV6	branched chain family amino acid biosynthetic process	enzyme regulator activity	mitochondrion	2	1	1
		1-periphery	YCR057C	PWP2	ribosome biogenesis and assembly	snoRNA binding	cytoplasm	44	3	41
		1-periphery	YCR073C	SSK22	protein amino acid phosphorylation	MAP kinase kinase kinase activity	cellular_component	9	1	8
		1-periphery	YDL007W	RPT2	ubiquitin-dependent protein catabolic process	ATPase activity	nucleus	16	2	14
		1-periphery	YDL020C	RPN4	telomere maintenance	transcription factor activity	proteasome regulatory particle (sensu Eukaryota)	1	1	0
		1-periphery	YDL084W	SUB2	"nuclear mRNA splicing, via spliceosome"	protein binding	nucleus	3	1	2
		1-periphery	YDL097C	RPN6	ubiquitin-dependent protein catabolic process	structural molecule activity	"proteasome regulatory particle, lid subcomplex (sensu Eukaryota)"	17	2	15
		1-periphery	YDL134C	PPH21	translation	protein phosphatase type 2A activity	protein phosphatase type 2A complex	9	1	8
		1-periphery	YDL147W	RPN5	ubiquitin-dependent protein catabolic process	molecular_function	"proteasome regulatory particle, lid subcomplex (sensu Eukaryota)"	26	7	19
		1-periphery	YDR190C	RVB1	regulation of transcription from RNA polymerase II promoter	ATPase activity	nucleus	6	1	5
		1-periphery	YDR388W	RVS167	endocytosis	cytoskeletal protein binding	actin cortical patch	57	1	56
		1-periphery	YDR394W	RPT3	ubiquitin-dependent protein catabolic process	ATPase activity	"proteasome regulatory particle, base subcomplex (sensu Eukaryota)"	42	2	40
		1-periphery	YDR427W	RPN9	ubiquitin-dependent protein catabolic process	structural molecule activity	"proteasome regulatory particle, lid subcomplex (sensu Eukaryota)"	16	2	14
		1-periphery	YDR523C	SPS1	protein amino acid phosphorylation	protein serine/threonine kinase activity	cytoplasm	13	1	12
		1-periphery	YEL037C	RAD23	ER-associated protein catabolic process	"protein binding, bridging"	mitochondrion	29	2	27
		1-periphery	YER016W	BIM1	microtubule nucleation	structural constituent of cytoskeleton	spindle pole body	6	1	5
		1-periphery	YER021W	RPN3	ubiquitin-dependent protein catabolic process	molecular_function	"proteasome regulatory particle, lid subcomplex (sensu Eukaryota)"	9	2	7
		1-periphery	YER105C	NUP157	mRNA export from nucleus	structural molecule activity	nuclear pore	4	2	2
		1-periphery	YER144C	UBP5	protein deubiquitination	ubiquitin-specific protease activity	cellular bud neck	2	1	1
		1-periphery	YFR004W	RPN11	ubiquitin-dependent protein catabolic process	endopeptidase activity	nucleus	14	2	12
		1-periphery	YFR010W	UBP6	protein deubiquitination	ubiquitin-specific protease activity	proteasome regulatory particle (sensu Eukaryota)	4	1	3
		1-periphery	YFR052W	RPN12	ubiquitin-dependent protein catabolic process	endopeptidase activity	"proteasome regulatory particle, lid subcomplex (sensu Eukaryota)"	18	3	15
		1-periphery	YGL048C	RPT6	ubiquitin-dependent protein catabolic process	ATPase activity	nucleus	25	2	23
		1-periphery	YGL061C	DUO1	mitotic spindle organization and biogenesis in nucleus	structural constituent of cytoskeleton	spindle pole body	19	1	18
		1-periphery	YGL137W	SEC27	ER to Golgi vesicle-mediated transport	molecular_function	COPI vesicle coat	59	1	58
		1-periphery	YGL172W	NUP49	mRNA export from nucleus	structural molecule activity	nuclear pore	22	1	21
		1-periphery	YGL190C	CDC55	translation	protein phosphatase type 2A activity	nucleus	14	1	13
		1-periphery	YGR067C		biological_process	molecular_function	cellular_component	2	1	1
		1-periphery	YGR232W	NAS6	proteolysis	molecular_function	proteasome regulatory particle (sensu Eukaryota)	5	1	4
		1-periphery	YHR027C	RPN1	ubiquitin-dependent protein catabolic process	endopeptidase activity	cytoplasm	17	1	16
		1-periphery	YHR114W	BZZ1	endocytosis	molecular_function	cytoplasm	10	1	9
		1-periphery	YHR135C	YCK1	protein amino acid phosphorylation	casein kinase I activity	mitochondrion	43	1	42
		1-periphery	YIL007C	NAS2	ubiquitin-dependent protein catabolic process	molecular_function	cytoplasm	4	1	3
		1-periphery	YIL075C	RPN2	ubiquitin-dependent protein catabolic process	endopeptidase activity	nucleus	5	1	4
		1-periphery	YJL047C	RTT101	ubiquitin-dependent protein catabolic process	protein binding	cytoplasm	5	1	4
		1-periphery	YJR009C	TDH2	glycolysis	glyceraldehyde-3-phosphate dehydrogenase (phosphorylating) activity	cytoplasm	4	1	3
		1-periphery	YKL130C	SHE2	intracellular mRNA localization	mRNA binding	cytoplasm	5	1	4
		1-periphery	YKL145W	RPT1	ubiquitin-dependent protein catabolic process	ATPase activity	"proteasome regulatory particle, base subcomplex (sensu Eukaryota)"	29	2	27
		1-periphery	YLR071C	RGR1	transcription from RNA polymerase II promoter	RNA polymerase II transcription mediator activity	mediator complex	7	1	6
		1-periphery	YLR076C					1	1	0
		1-periphery	YLR199C	PBA1	proteasome assembly	molecular_function	cytoplasm	1	1	0
		1-periphery	YLR216C	CPR6	protein folding	unfolded protein binding	cytoplasm	15	1	14
		1-periphery	YLR421C	RPN13	proteolysis	endopeptidase activity	"proteasome regulatory particle, lid subcomplex (sensu Eukaryota)"	5	2	3
		1-periphery	YML109W	ZDS2	establishment of cell polarity (sensu Fungi)	molecular_function	nucleus	20	1	19
		1-periphery	YMR028W	TAP42	signal transduction	protein binding	cellular_component	3	1	2
		1-periphery	YMR047C	NUP116	mRNA export from nucleus	structural molecule activity	nuclear pore	44	3	41
		1-periphery	YMR106C	YKU80	telomere maintenance	RNA binding	nuclear chromatin	15	2	13
		1-periphery	YMR154C	RIM13	protein processing	cysteine-type endopeptidase activity	cellular_component	1	1	0
		1-periphery	YMR273C	ZDS1	mRNA export from nucleus	protein binding	cytoplasm	10	1	9
		1-periphery	YMR308C	PSE1	mRNA export from nucleus	protein carrier activity	cytoplasm	38	5	33
		1-periphery	YNL244C	SUI1	translational initiation	translation initiation factor activity	multi-eIF complex	14	2	12
		1-periphery	YNL253W	TEX1	mRNA export from nucleus	molecular_function	transcription export complex	1	1	0
		1-periphery	YOR014W	RTS1	translation	protein phosphatase type 2A activity	cytoplasm	3	1	2
		1-periphery	YOR117W	RPT5	ubiquitin-dependent protein catabolic process	ATPase activity	"proteasome regulatory particle, base subcomplex (sensu Eukaryota)"	15	1	14
		1-periphery	YOR259C	RPT4	ubiquitin-dependent protein catabolic process	ATPase activity	nucleus	18	1	17
		1-periphery	YOR261C	RPN8	ubiquitin-dependent protein catabolic process	molecular_function	"proteasome regulatory particle, lid subcomplex (sensu Eukaryota)"	13	4	9
		1-periphery	YPR040W	TIP41	signal transduction	molecular_function	cytoplasm	8	1	7
		1-periphery	YPR054W	SMK1	protein amino acid phosphorylation	MAP kinase activity	mitochondrion	12	1	11
		1-periphery	YPR108W	RPN7	ubiquitin-dependent protein catabolic process	structural molecule activity	"proteasome regulatory particle, lid subcomplex (sensu Eukaryota)"	10	2	8
		1-periphery	YPR154W	PIN3	actin cytoskeleton organization and biogenesis	molecular_function	cytoplasm	8	1	7
		1-periphery	YPR180W	AOS1	protein sumoylation	SUMO activating enzyme activity	nucleus	4	1	3
		2-periphery	YAL004W					1	0	1
		2-periphery	YAL013W	DEP1	telomere maintenance	histone deacetylase activity	nucleus	1	0	1
		2-periphery	YAL017W	PSK1	protein amino acid phosphorylation	protein serine/threonine kinase activity	cytoplasm	7	0	7
		2-periphery	YAL029C	MYO4	intracellular mRNA localization	actin filament binding	mitochondrion	14	0	14
		2-periphery	YAL061W	BDH2	biological_process	"oxidoreductase activity, acting on the CH-OH group of donors, NAD or NADP as acceptor"	cytoplasm	2	0	2
		2-periphery	YAR002W	NUP60	telomere maintenance	structural constituent of nuclear pore	nuclear pore	11	0	11
		2-periphery	YAR007C	RFA1	nucleotide-excision repair	single-stranded DNA binding	cytoplasm	7	0	7
		2-periphery	YAR019C	CDC15	protein amino acid phosphorylation	protein kinase activity	cellular bud neck	25	0	25
		2-periphery	YAR064W		biological_process	molecular_function	cellular_component	1	0	1
		2-periphery	YBL003C	HTA2	DNA repair	DNA binding	nuclear nucleosome	10	0	10
		2-periphery	YBL004W	UTP20	35S primary transcript processing	snoRNA binding	cytoplasm	14	0	14
		2-periphery	YBL005W	PDR3	response to drug	DNA binding	cytoplasm	4	0	4
		2-periphery	YBL007C	SLA1	cell wall organization and biogenesis	"protein binding, bridging"	actin cortical patch	20	0	20
		2-periphery	YBL030C	PET9	aerobic respiration	ATP:ADP antiporter activity	mitochondrion	6	0	6
		2-periphery	YBL039C	URA7	phospholipid biosynthetic process	CTP synthase activity	cytosol	4	0	4
		2-periphery	YBL045C	COR1	aerobic respiration	ubiquinol-cytochrome-c reductase activity	mitochondrion	9	0	9
		2-periphery	YBL047C	EDE1	endocytosis	ubiquitin binding	cellular bud neck	14	0	14
		2-periphery	YBL085W	BOI1	establishment of cell polarity (sensu Fungi)	phospholipid binding	cellular bud neck	7	0	7
		2-periphery	YBL093C	ROX3	transcription from RNA polymerase II promoter	RNA polymerase II transcription mediator activity	nucleus	17	0	17
		2-periphery	YBL105C	PKC1	cell wall organization and biogenesis	protein kinase C activity	cytoplasm	16	0	16
		2-periphery	YBR009C	HHF1	chromatin assembly or disassembly	DNA binding	nuclear nucleosome	25	0	25
		2-periphery	YBR011C	IPP1	phosphate metabolic process	inorganic diphosphatase activity	cytosol	9	0	9
		2-periphery	YBR017C	KAP104	protein import into nucleus	nuclear localization sequence binding	cytosol	18	0	18
		2-periphery	YBR018C	GAL7	galactose catabolic process	UTP:galactose-1-phosphate uridylyltransferase activity	cytoplasm	5	0	5
		2-periphery	YBR028C		biological_process	protein kinase activity	cytoplasm	8	0	8
		2-periphery	YBR039W	ATP3	ATP synthesis coupled proton transport	"hydrogen ion transporting ATP synthase activity, rotational mechanism"	mitochondrion	14	0	14
		2-periphery	YBR050C	REG2	negative regulation of transcription from RNA polymerase II promoter	protein phosphatase type 1 regulator activity	protein phosphatase type 1 complex	3	0	3
		2-periphery	YBR059C	AKL1	actin cytoskeleton organization and biogenesis	protein kinase activity	cytoplasm	7	0	7
		2-periphery	YBR079C	RPG1	translational initiation	translation initiation factor activity	cytoplasm	10	0	10
		2-periphery	YBR080C	SEC18	ER to Golgi vesicle-mediated transport	ATPase activity	cytoplasm	5	0	5
		2-periphery	YBR085W	AAC3	anaerobic respiration	ATP:ADP antiporter activity	mitochondrion	4	0	4
		2-periphery	YBR103W	SIF2	chromatin silencing at telomere	transcription corepressor activity	nucleus	15	0	15
		2-periphery	YBR108W		biological_process	molecular_function	lipid raft	2	0	2
		2-periphery	YBR129C	OPY1	conjugation with cellular fusion	molecular_function	cytoplasm	1	0	1
		2-periphery	YBR130C	SHE3	intracellular mRNA localization	mRNA binding	cytoplasm	5	0	5
		2-periphery	YBR156C	SLI15	telomere maintenance	protein kinase activator activity	spindle microtubule	3	0	3
		2-periphery	YBR160W	CDC28	protein amino acid phosphorylation	cyclin-dependent protein kinase activity	cytoplasm	103	0	103
		2-periphery	YBR175W	SWD3	telomere maintenance	histone lysine N-methyltransferase activity (H3-K4 specific)	COMPASS complex	12	0	12
		2-periphery	YBR187W	GDT1	ribosome biogenesis and assembly	molecular_function	"vacuole, cell cycle-correlated morphology"	1	0	1
		2-periphery	YBR198C	TAF5	transcription initiation from RNA polymerase II promoter	general RNA polymerase II transcription factor activity	SAGA complex	35	0	35
		2-periphery	YBR200W	BEM1	establishment of cell polarity (sensu Fungi)	protein binding	cellular bud neck	18	0	18
		2-periphery	YBR211C	AME1	attachment of spindle microtubules to kinetochore	molecular_function	spindle pole body	1	0	1
		2-periphery	YBR213W	MET8	response to drug	ferrochelatase activity	cellular_component	1	0	1
		2-periphery	YBR216C	YBP1	response to oxidative stress	molecular_function	cytoplasm	3	0	3
		2-periphery	YBR218C	PYC2	gluconeogenesis	pyruvate carboxylase activity	cytosol	3	0	3
		2-periphery	YBR229C	ROT2	chitin- and beta-glucan-containing cell wall biogenesis	alpha-glucosidase activity	mitochondrion	1	0	1
		2-periphery	YBR253W	SRB6	transcription from RNA polymerase II promoter	structural molecule activity	mediator complex	18	0	18
		2-periphery	YBR272C	HSM3	mismatch repair	molecular_function	cytoplasm	4	0	4
		2-periphery	YBR279W	PAF1	telomere maintenance	RNA polymerase II transcription elongation factor activity	nucleus	10	0	10
		2-periphery	YCL011C	GBP2	telomere maintenance	RNA binding	nucleus	7	0	7
		2-periphery	YCL029C	BIK1	mitotic spindle organization and biogenesis in nucleus	microtubule binding	spindle pole body	3	0	3
		2-periphery	YCL036W	GFD2	biological_process	molecular_function	cellular_component	1	0	1
		2-periphery	YCL059C	KRR1	ribosome biogenesis and assembly	snoRNA binding	nucleolus	5	0	5
		2-periphery	YCR008W	SAT4	G1/S transition of mitotic cell cycle	protein kinase activity	cellular_component	2	0	2
		2-periphery	YCR009C	RVS161	endocytosis	cytoskeletal protein binding	actin cortical patch	12	0	12
		2-periphery	YCR012W	PGK1	glycolysis	phosphoglycerate kinase activity	cytoplasm	3	0	3
		2-periphery	YCR033W	SNT1	histone deacetylation	NAD-dependent histone deacetylase activity	histone deacetylase complex	8	0	8
		2-periphery	YCR076C		biological_process	molecular_function	cellular_component	1	0	1
		2-periphery	YCR088W	ABP1	establishment of cell polarity (sensu Fungi)	protein binding	cytoplasm	23	0	23
		2-periphery	YDL005C	MED2	transcription from RNA polymerase II promoter	RNA polymerase II transcription mediator activity	mediator complex	17	0	17
		2-periphery	YDL017W	CDC7	protein amino acid phosphorylation	protein serine/threonine kinase activity	nucleus	12	0	12
		2-periphery	YDL019C	OSH2	endocytosis	phosphatidylinositol binding	endoplasmic reticulum	10	0	10
		2-periphery	YDL029W	ARP2	actin filament organization	structural constituent of cytoskeleton	mitochondrion	31	0	31
		2-periphery	YDL042C	SIR2	chromatin silencing at telomere	NAD-dependent histone deacetylase activity	nucleolus	7	0	7
		2-periphery	YDL047W	SIT4	telomere maintenance	protein serine/threonine phosphatase activity	cytoplasm	20	0	20
		2-periphery	YDL056W	MBP1	DNA replication	DNA binding	nucleus	8	0	8
		2-periphery	YDL059C	RAD59	telomere maintenance via recombination	protein binding	nucleus	13	0	13
		2-periphery	YDL065C	PEX19	protein stabilization	protein binding	cytosol	14	0	14
		2-periphery	YDL101C	DUN1	telomere maintenance	protein kinase activity	nucleus	19	0	19
		2-periphery	YDL116W	NUP84	mRNA export from nucleus	structural molecule activity	nuclear pore	11	0	11
		2-periphery	YDL127W	PCL2	cell cycle	cyclin-dependent protein kinase regulator activity	cyclin-dependent protein kinase holoenzyme complex	4	0	4
		2-periphery	YDL132W	CDC53	G1/S transition of mitotic cell cycle	ubiquitin-protein ligase activity	SCF ubiquitin ligase complex	21	0	21
		2-periphery	YDL140C	RPO21	transcription from RNA polymerase II promoter	DNA-directed RNA polymerase activity	mitochondrion	31	0	31
		2-periphery	YDL145C	COP1	ER to Golgi vesicle-mediated transport	molecular_function	COPI vesicle coat	26	0	26
		2-periphery	YDL148C	NOP14	ribosome biogenesis and assembly	snoRNA binding	mitochondrion	1	0	1
		2-periphery	YDL160C	DHH1	deadenylation-dependent decapping	protein binding	cytoplasm	16	0	16
		2-periphery	YDL178W	DLD2	lactate metabolic process	actin binding	mitochondrion	3	0	3
		2-periphery	YDL179W	PCL9	cell cycle	cyclin-dependent protein kinase regulator activity	cyclin-dependent protein kinase holoenzyme complex	2	0	2
		2-periphery	YDL204W	RTN2	biological_process	molecular_function	endoplasmic reticulum	1	0	1
		2-periphery	YDL213C	NOP6	rRNA processing	RNA binding	nucleolus	4	0	4
		2-periphery	YDL216C	RRI1	adaptation to pheromone during conjugation with cellular fusion	metalloendopeptidase activity	signalosome	2	0	2
		2-periphery	YDL246C	SOR2	hexose metabolic process	"oxidoreductase activity, acting on the CH-OH group of donors, NAD or NADP as acceptor"	cellular_component	4	0	4
		2-periphery	YDR016C	DAD1	mitotic spindle organization and biogenesis in nucleus	structural constituent of cytoskeleton	condensed nuclear chromosome kinetochore	6	0	6
		2-periphery	YDR032C	PST2	biological_process	molecular_function	cytoplasm	6	0	6
		2-periphery	YDR069C	DOA4	telomere maintenance	endopeptidase activity	mitochondrion	3	0	3
		2-periphery	YDR073W	SNF11	chromatin remodeling	general RNA polymerase II transcription factor activity	SWI/SNF complex	2	0	2
		2-periphery	YDR075W	PPH3	response to drug	protein phosphatase type 2A activity	cytoplasm	8	0	8
		2-periphery	YDR127W	ARO1	aromatic amino acid family biosynthetic process	3-dehydroquinate dehydratase activity	cytoplasm	2	0	2
		2-periphery	YDR128W		biological_process	molecular_function	membrane of vacuole with cell cycle-correlated morphology	6	0	6
		2-periphery	YDR139C	RUB1	protein neddylation	protein tag	cytoplasm	8	0	8
		2-periphery	YDR148C	KGD2	tricarboxylic acid cycle	dihydrolipoyllysine-residue succinyltransferase activity	mitochondrion	4	0	4
		2-periphery	YDR155C	CPR1	sporulation (sensu Fungi)	peptidyl-prolyl cis-trans isomerase activity	nucleus	15	0	15
		2-periphery	YDR172W	SUP35	"mRNA catabolic process, deadenylation-dependent decay"	translation release factor activity	cytosol	7	0	7
		2-periphery	YDR179C	CSN9	adaptation to pheromone during conjugation with cellular fusion	molecular_function	signalosome	1	0	1
		2-periphery	YDR188W	CCT6	protein folding	unfolded protein binding	cytoplasm	22	0	22
		2-periphery	YDR195W	REF2	telomere maintenance	RNA binding	nucleus	6	0	6
		2-periphery	YDR207C	UME6	response to drug	DNA binding	nucleus	9	0	9
		2-periphery	YDR212W	TCP1	protein folding	unfolded protein binding	cytoplasm	23	0	23
		2-periphery	YDR214W	AHA1	response to stress	chaperone binding	cytoplasm	5	0	5
		2-periphery	YDR227W	SIR4	telomere maintenance	histone binding	nuclear telomere cap complex	14	0	14
		2-periphery	YDR229W	IVY1	secretory pathway	phospholipid binding	membrane of vacuole with cell cycle-correlated morphology	2	0	2
		2-periphery	YDR231C	COX20	aerobic respiration	unfolded protein binding	mitochondrion	1	0	1
		2-periphery	YDR238C	SEC26	ER to Golgi vesicle-mediated transport	molecular_function	COPI vesicle coat	11	0	11
		2-periphery	YDR264C	AKR1	endocytosis	protein-cysteine S-palmitoleyltransferase activity	membrane	12	0	12
		2-periphery	YDR273W	DON1	meiosis	molecular_function	spindle	1	0	1
		2-periphery	YDR277C	MTH1	signal transduction	molecular_function	cellular_component	3	0	3
		2-periphery	YDR292C	SRP101	protein targeting to ER	GTP binding	endoplasmic reticulum membrane	3	0	3
		2-periphery	YDR299W	BFR2	ER to Golgi vesicle-mediated transport	molecular_function	nucleolus	2	0	2
		2-periphery	YDR309C	GIC2	establishment of cell polarity (sensu Fungi)	small GTPase regulator activity	cellular bud tip	16	0	16
		2-periphery	YDR311W	TFB1	transcription initiation from RNA polymerase II promoter	general RNA polymerase II transcription factor activity	holo TFIIH complex	11	0	11
		2-periphery	YDR314C	RAD34	nucleotide-excision repair	molecular_function	nucleus	1	0	1
		2-periphery	YDR324C	UTP4	ribosome biogenesis and assembly	snoRNA binding	small nucleolar ribonucleoprotein complex	12	0	12
		2-periphery	YDR335W	MSN5	protein export from nucleus	protein binding	nucleus	17	0	17
		2-periphery	YDR353W	TRR1	response to oxidative stress	thioredoxin-disulfide reductase activity	cytoplasm	3	0	3
		2-periphery	YDR356W	SPC110	microtubule nucleation	structural constituent of cytoskeleton	central plaque of spindle pole body	8	0	8
		2-periphery	YDR362C	TFC6	transcription initiation from RNA polymerase III promoter	RNA polymerase III transcription factor activity	transcription factor TFIIIC complex	3	0	3
		2-periphery	YDR365C	ESF1	ribosome biogenesis and assembly	RNA binding	nucleus	2	0	2
		2-periphery	YDR381W	YRA1	mRNA export from nucleus	RNA binding	transcription export complex	17	0	17
		2-periphery	YDR386W	MUS81	DNA repair	endonuclease activity	nucleus	7	0	7
		2-periphery	YDR390C	UBA2	protein sumoylation	SUMO activating enzyme activity	nucleus	4	0	4
		2-periphery	YDR395W	SXM1	mRNA export from nucleus	protein carrier activity	nucleus	14	0	14
		2-periphery	YDR423C	CAD1	positive regulation of transcription from RNA polymerase II promoter	RNA polymerase II transcription factor activity	cytoplasm	1	0	1
		2-periphery	YDR429C	TIF35	translational initiation	translation initiation factor activity	eukaryotic translation initiation factor 3 complex	5	0	5
		2-periphery	YDR449C	UTP6	ribosome biogenesis and assembly	snoRNA binding	small nucleolar ribonucleoprotein complex	2	0	2
		2-periphery	YDR490C	PKH1	protein amino acid phosphorylation	protein kinase activity	cytosol	8	0	8
		2-periphery	YDR510W	SMT3	protein sumoylation	protein tag	nucleus	7	0	7
		2-periphery	YDR515W	SLF1	cellular copper ion homeostasis	RNA binding	cytoplasm	1	0	1
		2-periphery	YDR529C	QCR7	aerobic respiration	ubiquinol-cytochrome-c reductase activity	mitochondrion	6	0	6
		2-periphery	YEL023C		biological_process	molecular_function	cellular_component	2	0	2
		2-periphery	YEL034W	HYP2	translational initiation	protein binding	cytoplasm	7	0	7
		2-periphery	YEL051W	VMA8	vacuolar acidification	"hydrogen ion transporting ATPase activity, rotational mechanism"	membrane of vacuole with cell cycle-correlated morphology	17	0	17
		2-periphery	YEL056W	HAT2	chromatin silencing at telomere	histone binding	cytoplasm	3	0	3
		2-periphery	YEL060C	PRB1	sporulation	serine-type endopeptidase activity	"vacuole, cell cycle-correlated morphology"	10	0	10
		2-periphery	YER022W	SRB4	transcription from RNA polymerase II promoter	RNA polymerase II transcription mediator activity	mediator complex	19	0	19
		2-periphery	YER023W	PRO3	proline biosynthetic process	pyrroline-5-carboxylate reductase activity	cytoplasm	2	0	2
		2-periphery	YER043C	SAH1	methionine metabolic process	adenosylhomocysteinase activity	cytoplasm	3	0	3
		2-periphery	YER049W	TPA1	ribosome biogenesis and assembly	molecular_function	nucleus	2	0	2
		2-periphery	YER082C	UTP7	ribosome biogenesis and assembly	snoRNA binding	small nucleolar ribonucleoprotein complex	20	0	20
		2-periphery	YER107C	GLE2	mRNA export from nucleus	structural molecule activity	nuclear pore	5	0	5
		2-periphery	YER110C	KAP123	protein import into nucleus	protein carrier activity	cytoplasm	25	0	25
		2-periphery	YER115C	SPR6	sporulation (sensu Fungi)	molecular_function	cellular_component	1	0	1
		2-periphery	YER122C	GLO3	ER to Golgi vesicle-mediated transport	ARF GTPase activator activity	COPI-coated vesicle	5	0	5
		2-periphery	YER123W	YCK3	protein amino acid phosphorylation	casein kinase I activity	nucleus	8	0	8
		2-periphery	YER127W	LCP5	ribosome biogenesis and assembly	RNA binding	small nucleolar ribonucleoprotein complex	4	0	4
		2-periphery	YER143W	DDI1	ubiquitin-dependent protein catabolic process	SNARE binding	plasma membrane	3	0	3
		2-periphery	YER148W	SPT15	transcription from RNA polymerase II promoter	DNA binding	nucleus	31	0	31
		2-periphery	YER155C	BEM2	cell wall organization and biogenesis	signal transducer activity	mitochondrion	18	0	18
		2-periphery	YER162C	RAD4	"nucleotide-excision repair, DNA damage recognition"	damaged DNA binding	repairosome	4	0	4
		2-periphery	YER165W	PAB1	regulation of translational initiation	poly(A) binding	cytoplasm	35	0	35
		2-periphery	YER171W	RAD3	transcription initiation from RNA polymerase II promoter	general RNA polymerase II transcription factor activity	holo TFIIH complex	14	0	14
		2-periphery	YER178W	PDA1	pyruvate metabolic process	pyruvate dehydrogenase (acetyl-transferring) activity	mitochondrion	5	0	5
		2-periphery	YFL003C	MSH4	meiotic recombination	DNA binding	nuclear chromosome	2	0	2
		2-periphery	YFL010W-A	AUA1	amino acid transport	molecular_function	cellular_component	1	0	1
		2-periphery	YFL029C	CAK1	protein amino acid phosphorylation	cyclin-dependent protein kinase activating kinase activity	cytoplasm	5	0	5
		2-periphery	YFL034C-B	MOB2	protein amino acid phosphorylation	protein kinase activator activity	nucleus	2	0	2
		2-periphery	YFL039C	ACT1	cell wall organization and biogenesis	structural constituent of cytoskeleton	actin cortical patch	37	0	37
		2-periphery	YFR002W	NIC96	mRNA export from nucleus	structural molecule activity	nuclear pore	11	0	11
		2-periphery	YFR014C	CMK1	protein amino acid phosphorylation	calmodulin-dependent protein kinase activity	cytoplasm	5	0	5
		2-periphery	YFR021W	ATG18	sporulation (sensu Fungi)	phosphoinositide binding	cytosol	12	0	12
		2-periphery	YFR034C	PHO4	phosphate metabolic process	transcription factor activity	cytoplasm	12	0	12
		2-periphery	YFR040W	SAP155	G1/S transition of mitotic cell cycle	protein serine/threonine phosphatase activity	cytoplasm	2	0	2
		2-periphery	YFR051C	RET2	ER to Golgi vesicle-mediated transport	protein binding	COPI vesicle coat	10	0	10
		2-periphery	YFR054C					1	0	1
		2-periphery	YGL004C	RPN14	ubiquitin-dependent protein catabolic process	molecular_function	cytoplasm	10	0	10
		2-periphery	YGL016W	KAP122	response to drug	protein carrier activity	cytoplasm	8	0	8
		2-periphery	YGL025C	PGD1	telomere maintenance	RNA polymerase II transcription mediator activity	mediator complex	9	0	9
		2-periphery	YGL026C	TRP5	tryptophan biosynthetic process	tryptophan synthase activity	cytoplasm	2	0	2
		2-periphery	YGL036W		biological_process	molecular_function	cytoplasm	1	0	1
		2-periphery	YGL043W	DST1	RNA elongation from RNA polymerase II promoter	positive transcription elongation factor activity	nucleoplasm	6	0	6
		2-periphery	YGL049C	TIF4632	translational initiation	translation initiation factor activity	ribosome	9	0	9
		2-periphery	YGL060W	YBP2	biological_process	molecular_function	cytoplasm	2	0	2
		2-periphery	YGL063W	PUS2	tRNA modification	tRNA-pseudouridine synthase activity	cellular_component	1	0	1
		2-periphery	YGL092W	NUP145	mRNA export from nucleus	RNA binding	nuclear pore	17	0	17
		2-periphery	YGL100W	SEH1	mRNA export from nucleus	structural molecule activity	nuclear pore	13	0	13
		2-periphery	YGL104C	VPS73	protein targeting to vacuole	molecular_function	mitochondrion	9	0	9
		2-periphery	YGL106W	MLC1	cytokinesis	myosin V binding	cellular bud neck	10	0	10
		2-periphery	YGL120C	PRP43	ribosome biogenesis and assembly	"RNA splicing factor activity, transesterification mechanism"	mitochondrion	32	0	32
		2-periphery	YGL158W	RCK1	protein amino acid phosphorylation	protein serine/threonine kinase activity	cellular_component	6	0	6
		2-periphery	YGL170C	SPO74	sporulation (sensu Fungi)	structural molecule activity	spindle pole body	2	0	2
		2-periphery	YGL171W	ROK1	35S primary transcript processing	ATPase activity	nucleolus	10	0	10
		2-periphery	YGL181W	GTS1	sporulation (sensu Fungi)	transcription coactivator activity	cytoplasm	8	0	8
		2-periphery	YGL195W	GCN1	regulation of translational elongation	molecular_function	mitochondrion	24	0	24
		2-periphery	YGL207W	SPT16	RNA elongation from RNA polymerase II promoter	RNA polymerase II transcription elongation factor activity	nuclear chromatin	10	0	10
		2-periphery	YGL229C	SAP4	G1/S transition of mitotic cell cycle	protein serine/threonine phosphatase activity	cytoplasm	2	0	2
		2-periphery	YGR034W	RPL26B	translation	structural constituent of ribosome	cytosolic large ribosomal subunit (sensu Eukaryota)	34	0	34
		2-periphery	YGR040W	KSS1	invasive growth (sensu Saccharomyces)	MAP kinase activity	nucleus	31	0	31
		2-periphery	YGR050C					1	0	1
		2-periphery	YGR056W	RSC1	RNA elongation from RNA polymerase II promoter	DNA-dependent ATPase activity	RSC complex	3	0	3
		2-periphery	YGR086C	PIL1	endocytosis	protein kinase inhibitor activity	cytoplasm	8	0	8
		2-periphery	YGR090W	UTP22	35S primary transcript processing	snoRNA binding	nucleus	12	0	12
		2-periphery	YGR092W	DBF2	protein amino acid phosphorylation	protein serine/threonine kinase activity	cellular bud neck	23	0	23
		2-periphery	YGR098C	ESP1	mitotic sister chromatid segregation	cysteine-type endopeptidase activity	cytoplasm	2	0	2
		2-periphery	YGR104C	SRB5	telomere maintenance	RNA polymerase II transcription mediator activity	mediator complex	12	0	12
		2-periphery	YGR111W		regulation of cell size	molecular_function	cytoplasm	1	0	1
		2-periphery	YGR113W	DAM1	mitotic spindle organization and biogenesis in nucleus	structural constituent of cytoskeleton	condensed nuclear chromosome kinetochore	4	0	4
		2-periphery	YGR119C	NUP57	mRNA export from nucleus	structural molecule activity	nuclear pore	28	0	28
		2-periphery	YGR120C	COG2	ER to Golgi vesicle-mediated transport	protein binding	soluble fraction	10	0	10
		2-periphery	YGR142W	BTN2	"retrograde transport, endosome to Golgi"	protein binding	cytosol	1	0	1
		2-periphery	YGR144W	THI4	mitochondrial genome maintenance	molecular_function	mitochondrion	1	0	1
		2-periphery	YGR145W	ENP2	ribosome biogenesis and assembly	molecular_function	nucleolus	2	0	2
		2-periphery	YGR154C	GTO1	glutathione metabolic process	glutathione transferase activity	peroxisome	1	0	1
		2-periphery	YGR155W	CYS4	response to drug	cystathionine beta-synthase activity	cytoplasm	5	0	5
		2-periphery	YGR162W	TIF4631	ribosome biogenesis and assembly	translation initiation factor activity	mitochondrion	19	0	19
		2-periphery	YGR184C	UBR1	protein monoubiquitination	ubiquitin-protein ligase activity	proteasome complex (sensu Eukaryota)	5	0	5
		2-periphery	YGR192C	TDH3	glycolysis	glyceraldehyde-3-phosphate dehydrogenase (phosphorylating) activity	cytoplasm	3	0	3
		2-periphery	YGR202C	PCT1	phosphatidylcholine biosynthetic process	choline-phosphate cytidylyltransferase activity	nucleus	1	0	1
		2-periphery	YGR210C		biological_process	molecular_function	cytoplasm	1	0	1
		2-periphery	YGR218W	CRM1	mRNA export from nucleus	protein carrier activity	nucleus	41	0	41
		2-periphery	YGR267C	FOL2	folic acid and derivative biosynthetic process	GTP cyclohydrolase I activity	cytoplasm	2	0	2
		2-periphery	YGR268C	HUA1	actin cortical patch assembly	molecular_function	cytoplasm	5	0	5
		2-periphery	YHL009C	YAP3	regulation of transcription from RNA polymerase II promoter	transcription factor activity	nucleus	2	0	2
		2-periphery	YHL030W	ECM29	protein catabolic process	protein binding	cytoplasm	14	0	14
		2-periphery	YHR016C	YSC84	endocytosis	molecular_function	actin cortical patch	14	0	14
		2-periphery	YHR018C	ARG4	arginine biosynthetic process	argininosuccinate lyase activity	cytosol	1	0	1
		2-periphery	YHR028C	DAP2	protein processing	dipeptidyl-peptidase and tripeptidyl-peptidase activity	membrane of vacuole with cell cycle-correlated morphology	1	0	1
		2-periphery	YHR030C	SLT2	cell wall organization and biogenesis	MAP kinase activity	cytoplasm	40	0	40
		2-periphery	YHR033W		biological_process	molecular_function	cytoplasm	7	0	7
		2-periphery	YHR041C	SRB2	telomere maintenance	RNA polymerase II transcription mediator activity	mediator complex	16	0	16
		2-periphery	YHR061C	GIC1	establishment of cell polarity (sensu Fungi)	small GTPase regulator activity	cellular bud neck	12	0	12
		2-periphery	YHR065C	RRP3	ribosome biogenesis and assembly	ATP-dependent RNA helicase activity	nucleolus	2	0	2
		2-periphery	YHR077C	NMD2	telomere maintenance	protein binding	cytoplasm	8	0	8
		2-periphery	YHR082C	KSP1	protein amino acid phosphorylation	protein serine/threonine kinase activity	nucleus	18	0	18
		2-periphery	YHR102W	KIC1	cell wall organization and biogenesis	kinase activity	cytoplasm	10	0	10
		2-periphery	YHR112C		sulfur metabolic process	cystathionine beta-lyase activity	cytoplasm	2	0	2
		2-periphery	YHR148W	IMP3	ribosome biogenesis and assembly	snoRNA binding	small nucleolar ribonucleoprotein complex	2	0	2
		2-periphery	YHR149C	SKG6	biological_process	molecular_function	integral to membrane	2	0	2
		2-periphery	YHR152W	SPO12	regulation of exit from mitosis	molecular_function	nucleus	12	0	12
		2-periphery	YHR169W	DBP8	ribosome biogenesis and assembly	ATP-dependent RNA helicase activity	nucleolus	13	0	13
		2-periphery	YHR179W	OYE2	biological_process	NADPH dehydrogenase activity	cytoplasm	12	0	12
		2-periphery	YHR185C	PFS1	spore wall assembly (sensu Fungi)	molecular_function	cellular_component	3	0	3
		2-periphery	YHR186C	KOG1	regulation of cell growth	molecular_function	mitochondrion	5	0	5
		2-periphery	YIL004C	BET1	ER to Golgi vesicle-mediated transport	SNAP receptor activity	endoplasmic reticulum membrane	22	0	22
		2-periphery	YIL021W	RPB3	transcription from RNA polymerase II promoter	DNA-directed RNA polymerase activity	"DNA-directed RNA polymerase II, core complex"	19	0	19
		2-periphery	YIL033C	BCY1	negative regulation of Ras protein signal transduction	cAMP-dependent protein kinase inhibitor activity	cytoplasm	7	0	7
		2-periphery	YIL046W	MET30	protein ubiquitination	protein binding	nucleus	13	0	13
		2-periphery	YIL066C	RNR3	DNA replication	ribonucleoside-diphosphate reductase activity	cytoplasm	7	0	7
		2-periphery	YIL076W	SEC28	ER to Golgi vesicle-mediated transport	molecular_function	endosome	6	0	6
		2-periphery	YIL105C	SLM1	actin cytoskeleton organization and biogenesis	phosphoinositide binding	cytoplasm	4	0	4
		2-periphery	YIL108W		biological_process	molecular_function	cytoplasm	2	0	2
		2-periphery	YIL112W	HOS4	histone deacetylation	NAD-dependent histone deacetylase activity	histone deacetylase complex	11	0	11
		2-periphery	YIL115C	NUP159	mRNA export from nucleus	structural molecule activity	nuclear pore	10	0	10
		2-periphery	YIL124W	AYR1	phosphatidic acid biosynthetic process	acylglycerone-phosphate reductase activity	cytoplasm	2	0	2
		2-periphery	YIL136W	OM45	biological_process	molecular_function	mitochondrion	1	0	1
		2-periphery	YIL141W					1	0	1
		2-periphery	YIL142W	CCT2	protein folding	unfolded protein binding	cytoplasm	27	0	27
		2-periphery	YIL143C	SSL2	transcription from RNA polymerase II promoter	general RNA polymerase II transcription factor activity	holo TFIIH complex	6	0	6
		2-periphery	YIL147C	SLN1	protein amino acid phosphorylation	osmosensor activity	plasma membrane	4	0	4
		2-periphery	YIL148W	RPL40A	translation	structural constituent of ribosome	cytosolic large ribosomal subunit (sensu Eukaryota)	27	0	27
		2-periphery	YIR004W	DJP1	protein import into peroxisome matrix	chaperone binding	cytosol	2	0	2
		2-periphery	YIR011C	STS1	ubiquitin-dependent protein catabolic process	molecular_function	nucleus	2	0	2
		2-periphery	YIR034C	LYS1	lysine biosynthetic process via aminoadipic acid	"saccharopine dehydrogenase (NAD+, L-lysine-forming) activity"	cytoplasm	1	0	1
		2-periphery	YJL014W	CCT3	protein folding	unfolded protein binding	cytoplasm	20	0	20
		2-periphery	YJL026W	RNR2	DNA replication	ribonucleoside-diphosphate reductase activity	cytoplasm	5	0	5
		2-periphery	YJL033W	HCA4	ribosome biogenesis and assembly	ATP-dependent RNA helicase activity	nucleolus	17	0	17
		2-periphery	YJL041W	NSP1	mRNA export from nucleus	structural molecule activity	nuclear pore	14	0	14
		2-periphery	YJL048C	UBX6	ubiquitin-dependent protein catabolic process	molecular_function	nucleus	2	0	2
		2-periphery	YJL052W	TDH1	glycolysis	glyceraldehyde-3-phosphate dehydrogenase (phosphorylating) activity	cytoplasm	2	0	2
		2-periphery	YJL061W	NUP82	mRNA export from nucleus	structural molecule activity	nuclear pore	8	0	8
		2-periphery	YJL069C	UTP18	ribosome biogenesis and assembly	snoRNA binding	nucleolus	14	0	14
		2-periphery	YJL085W	EXO70	cytokinesis	protein binding	exocyst	1	0	1
		2-periphery	YJL095W	BCK1	protein amino acid phosphorylation	MAP kinase kinase kinase activity	intracellular	18	0	18
		2-periphery	YJL098W	SAP185	G1/S transition of mitotic cell cycle	protein serine/threonine phosphatase activity	cytoplasm	5	0	5
		2-periphery	YJL109C	UTP10	ribosome biogenesis and assembly	snoRNA binding	mitochondrion	12	0	12
		2-periphery	YJL128C	PBS2	protein amino acid phosphorylation	MAP kinase kinase activity	cytoplasm	11	0	11
		2-periphery	YJL138C	TIF2	translational initiation	translation initiation factor activity	cytoplasm	23	0	23
		2-periphery	YJL179W	PFD1	telomere maintenance	unfolded protein binding	prefoldin complex	3	0	3
		2-periphery	YJL194W	CDC6	pre-replicative complex assembly	protein binding	pre-replicative complex	10	0	10
		2-periphery	YJR002W	MPP10	ribosome biogenesis and assembly	molecular_function	nucleus	3	0	3
		2-periphery	YJR042W	NUP85	mRNA export from nucleus	structural molecule activity	nuclear pore	8	0	8
		2-periphery	YJR064W	CCT5	protein folding	unfolded protein binding	cytoplasm	20	0	20
		2-periphery	YJR068W	RFC2	mismatch repair	DNA clamp loader activity	DNA replication factor C complex	13	0	13
		2-periphery	YJR070C	LIA1	ribosome biogenesis and assembly	protein binding	cytoplasm	1	0	1
		2-periphery	YJR073C	OPI3	phosphatidylcholine biosynthetic process	phosphatidyl-N-methylethanolamine N-methyltransferase activity	mitochondrion	1	0	1
		2-periphery	YJR076C	CDC11	cell wall organization and biogenesis	structural constituent of cytoskeleton	prospore membrane	18	0	18
		2-periphery	YJR083C	ACF4	actin cytoskeleton organization and biogenesis	molecular_function	cellular_component	1	0	1
		2-periphery	YJR087W					1	0	1
		2-periphery	YJR099W	YUH1	protein deubiquitination	ubiquitin-specific protease activity	cytoplasm	5	0	5
		2-periphery	YJR104C	SOD1	response to drug	"copper, zinc superoxide dismutase activity"	mitochondrion	2	0	2
		2-periphery	YJR115W		biological_process	molecular_function	cellular_component	2	0	2
		2-periphery	YJR132W	NMD5	protein import into nucleus	protein carrier activity	cytoplasm	16	0	16
		2-periphery	YJR159W	SOR1	mannose metabolic process	L-iditol 2-dehydrogenase activity	cellular_component	5	0	5
		2-periphery	YKL011C	CCE1	DNA recombination	endodeoxyribonuclease activity	mitochondrial inner membrane	2	0	2
		2-periphery	YKL029C	MAE1	pyruvate metabolic process	malic enzyme activity	mitochondrion	1	0	1
		2-periphery	YKL057C	NUP120	mRNA export from nucleus	structural molecule activity	nuclear pore	8	0	8
		2-periphery	YKL061W		biological_process	molecular_function	endosome	3	0	3
		2-periphery	YKL067W	YNK1	DNA metabolic process	nucleoside diphosphate kinase activity	mitochondrion	2	0	2
		2-periphery	YKL068W	NUP100	mRNA export from nucleus	structural molecule activity	nuclear pore	30	0	30
		2-periphery	YKL073W	LHS1	response to unfolded protein	unfolded protein binding	endoplasmic reticulum lumen	4	0	4
		2-periphery	YKL078W	DHR2	ribosome biogenesis and assembly	RNA helicase activity	nucleolus	9	0	9
		2-periphery	YKL081W	TEF4	translational elongation	translation elongation factor activity	mitochondrion	7	0	7
		2-periphery	YKL082C	RRP14	ribosome biogenesis and assembly	molecular_function	nucleolus	3	0	3
		2-periphery	YKL117W	SBA1	protein folding	chaperone binding	cytoplasm	4	0	4
		2-periphery	YKL129C	MYO3	cell wall organization and biogenesis	microfilament motor activity	actin cortical patch	19	0	19
		2-periphery	YKL166C	TPK3	protein amino acid phosphorylation	cAMP-dependent protein kinase activity	cytoplasm	28	0	28
		2-periphery	YKL171W		proteolysis	protein kinase activity	cytoplasm	3	0	3
		2-periphery	YKL175W	ZRT3	cellular zinc ion homeostasis	zinc ion transmembrane transporter activity	vacuolar membrane	1	0	1
		2-periphery	YKL190W	CNB1	cell wall organization and biogenesis	calcium ion binding	cytoplasm	3	0	3
		2-periphery	YKL210W	UBA1	ubiquitin cycle	ubiquitin activating enzyme activity	cytoplasm	7	0	7
		2-periphery	YKL214C	YRA2	poly(A)+ mRNA export from nucleus	RNA binding	nucleus	9	0	9
		2-periphery	YKR025W	RPC37	transcription from RNA polymerase III promoter	DNA-directed RNA polymerase activity	DNA-directed RNA polymerase III complex	3	0	3
		2-periphery	YKR026C	GCN3	regulation of translational initiation	translation initiation factor activity	guanyl-nucleotide exchange factor complex	11	0	11
		2-periphery	YKR028W	SAP190	G1/S transition of mitotic cell cycle	protein serine/threonine phosphatase activity	cytoplasm	2	0	2
		2-periphery	YKR037C	SPC34	microtubule nucleation	structural constituent of cytoskeleton	spindle pole body	3	0	3
		2-periphery	YKR046C	PET10	aerobic respiration	molecular_function	lipid particle	1	0	1
		2-periphery	YKR055W	RHO4	actin filament organization	GTPase activity	intracellular	6	0	6
		2-periphery	YKR060W	UTP30	ribosome biogenesis and assembly	molecular_function	nucleus	1	0	1
		2-periphery	YKR082W	NUP133	mRNA export from nucleus	structural molecule activity	nuclear pore	6	0	6
		2-periphery	YKR101W	SIR1	chromatin silencing at silent mating-type cassette	DNA binding	chromatin silencing complex	4	0	4
		2-periphery	YLL011W	SOF1	processing of 20S pre-rRNA	molecular_function	nucleolus	21	0	21
		2-periphery	YLL024C	SSA2	response to stress	ATPase activity	cytoplasm	10	0	10
		2-periphery	YLL026W	HSP104	telomere maintenance	chaperone binding	cytoplasm	13	0	13
		2-periphery	YLL034C	RIX7	ribosomal large subunit export from nucleus	ATPase activity	nucleus	2	0	2
		2-periphery	YLL039C	UBI4	sporulation (sensu Fungi)	protein tag	cytoplasm	8	0	8
		2-periphery	YLL051C	FRE6	biological_process	ferric-chelate reductase activity	"vacuole, cell cycle-correlated morphology"	1	0	1
		2-periphery	YLR006C	SSK1	response to hydrogen peroxide	enzyme activator activity	cytoplasm	5	0	5
		2-periphery	YLR078C	BOS1	ER to Golgi vesicle-mediated transport	SNAP receptor activity	endoplasmic reticulum membrane	21	0	21
		2-periphery	YLR096W	KIN2	exocytosis	protein kinase activity	plasma membrane	16	0	16
		2-periphery	YLR105C	SEN2	tRNA splicing	tRNA-intron endonuclease activity	mitochondrion	5	0	5
		2-periphery	YLR106C	MDN1	rRNA processing	ATPase activity	nucleus	3	0	3
		2-periphery	YLR129W	DIP2	ribosome biogenesis and assembly	snoRNA binding	small nucleolar ribonucleoprotein complex	12	0	12
		2-periphery	YLR134W	PDC5	pyruvate metabolic process	pyruvate decarboxylase activity	cytoplasm	6	0	6
		2-periphery	YLR144C	ACF2	actin cytoskeleton organization and biogenesis	"glucan 1,3-beta-glucosidase activity"	intracellular	1	0	1
		2-periphery	YLR167W	RPS31	translation	structural constituent of ribosome	cytoplasm	9	0	9
		2-periphery	YLR175W	CBF5	ribosome biogenesis and assembly	pseudouridylate synthase activity	nucleolus	13	0	13
		2-periphery	YLR178C	TFS1	regulation of proteolysis	lipid binding	cytoplasm	5	0	5
		2-periphery	YLR192C	HCR1	translation	translation initiation factor activity	eukaryotic translation initiation factor 3 complex	5	0	5
		2-periphery	YLR197W	SIK1	ribosome biogenesis and assembly	molecular_function	nucleus	8	0	8
		2-periphery	YLR222C	UTP13	processing of 20S pre-rRNA	snoRNA binding	small nucleolar ribonucleoprotein complex	21	0	21
		2-periphery	YLR243W		biological_process	signal sequence binding	cellular_component	3	0	3
		2-periphery	YLR249W	YEF3	translational elongation	translation elongation factor activity	ribosome	19	0	19
		2-periphery	YLR268W	SEC22	ER to Golgi vesicle-mediated transport	SNAP receptor activity	endoplasmic reticulum	28	0	28
		2-periphery	YLR276C	DBP9	ribosome biogenesis and assembly	ATP-dependent RNA helicase activity	nucleolus	8	0	8
		2-periphery	YLR293C	GSP1	rRNA processing	GTPase activity	cytoplasm	27	0	27
		2-periphery	YLR306W	UBC12	protein neddylation	NEDD8 conjugating enzyme activity	cellular_component	2	0	2
		2-periphery	YLR320W	MMS22	response to drug	molecular_function	nucleus	2	0	2
		2-periphery	YLR335W	NUP2	mRNA export from nucleus	structural molecule activity	mitochondrion	18	0	18
		2-periphery	YLR347C	KAP95	protein import into nucleus	protein carrier activity	cytoplasm	33	0	33
		2-periphery	YLR386W	VAC14	vacuole inheritance	enzyme activator activity	membrane of vacuole with cell cycle-correlated morphology	5	0	5
		2-periphery	YLR409C	UTP21	ribosome biogenesis and assembly	snoRNA binding	nucleus	19	0	19
		2-periphery	YLR433C	CNA1	cell wall organization and biogenesis	calcium-dependent protein serine/threonine phosphatase activity	cytoplasm	7	0	7
		2-periphery	YLR436C	ECM30	cell wall organization and biogenesis	molecular_function	cytoplasm	1	0	1
		2-periphery	YLR438W	CAR2	arginine catabolic process	ornithine-oxo-acid transaminase activity	cytoplasm	6	0	6
		2-periphery	YLR442C	SIR3	double-strand break repair via nonhomologous end joining	histone binding	mitochondrion	9	0	9
		2-periphery	YLR443W	ECM7	cell wall organization and biogenesis	molecular_function	integral to membrane	1	0	1
		2-periphery	YML001W	YPT7	telomere maintenance	GTPase activity	"vacuole, cell cycle-correlated morphology"	16	0	16
		2-periphery	YML007W	YAP1	response to drug	transcription factor activity	cytoplasm	5	0	5
		2-periphery	YML053C		biological_process	molecular_function	cytoplasm	1	0	1
		2-periphery	YML057W	CMP2	cell ion homeostasis	calcium-dependent protein serine/threonine phosphatase activity	cytoplasm	8	0	8
		2-periphery	YML065W	ORC1	chromatin silencing at silent mating-type cassette	ATPase activity	pre-replicative complex	8	0	8
		2-periphery	YML085C	TUB1	mitotic sister chromatid segregation	structural constituent of cytoskeleton	spindle pole body	11	0	11
		2-periphery	YML097C	VPS9	telomere maintenance	guanyl-nucleotide exchange factor activity	cytosol	3	0	3
		2-periphery	YML121W	GTR1	telomere maintenance	GTPase activity	cytoplasm	2	0	2
		2-periphery	YML123C	PHO84	phosphate transport	manganese ion transmembrane transporter activity	integral to plasma membrane	6	0	6
		2-periphery	YML124C	TUB3	mitotic sister chromatid segregation	structural constituent of cytoskeleton	spindle pole body	6	0	6
		2-periphery	YML130C	ERO1	protein folding	electron carrier activity	endoplasmic reticulum	3	0	3
		2-periphery	YMR012W	CLU1	translational initiation	molecular_function	cytoplasm	5	0	5
		2-periphery	YMR093W	UTP15	ribosome biogenesis and assembly	snoRNA binding	small nucleolar ribonucleoprotein complex	15	0	15
		2-periphery	YMR108W	ILV2	branched chain family amino acid biosynthetic process	acetolactate synthase activity	mitochondrion	2	0	2
		2-periphery	YMR109W	MYO5	cell wall organization and biogenesis	microfilament motor activity	actin cortical patch	22	0	22
		2-periphery	YMR116C	ASC1	telomere maintenance	signal transducer activity	cytoplasm	25	0	25
		2-periphery	YMR117C	SPC24	chromosome segregation	structural constituent of cytoskeleton	condensed nuclear chromosome kinetochore	18	0	18
		2-periphery	YMR128W	ECM16	ribosome biogenesis and assembly	RNA helicase activity	mitochondrion	12	0	12
		2-periphery	YMR146C	TIF34	translational initiation	translation initiation factor activity	multi-eIF complex	11	0	11
		2-periphery	YMR153W	NUP53	mRNA export from nucleus	structural molecule activity	nuclear pore	3	0	3
		2-periphery	YMR186W	HSC82	telomere maintenance	unfolded protein binding	cytoplasm	15	0	15
		2-periphery	YMR192W	GYL1	ER to Golgi vesicle-mediated transport	protein binding	cytoplasm	5	0	5
		2-periphery	YMR200W	ROT1	cell wall organization and biogenesis	molecular_function	endoplasmic reticulum	1	0	1
		2-periphery	YMR201C	RAD14	"nucleotide-excision repair, DNA damage recognition"	damaged DNA binding	nucleus	11	0	11
		2-periphery	YMR216C	SKY1	response to drug	protein kinase activity	cytoplasm	3	0	3
		2-periphery	YMR226C	TMA29	metabolic process	"oxidoreductase activity, acting on the aldehyde or oxo group of donors, NAD or NADP as acceptor"	cytoplasm	5	0	5
		2-periphery	YMR250W	GAD1	response to oxidative stress	glutamate decarboxylase activity	cytoplasm	1	0	1
		2-periphery	YMR270C	RRN9	transcription from RNA polymerase I promoter	RNA polymerase I transcription factor activity	RNA polymerase I upstream activating factor complex	3	0	3
		2-periphery	YMR276W	DSK2	ER-associated protein catabolic process	"protein binding, bridging"	nucleus	9	0	9
		2-periphery	YMR284W	YKU70	telomere maintenance	RNA binding	nuclear envelope	3	0	3
		2-periphery	YMR287C	DSS1	RNA catabolic process	exoribonuclease II activity	mitochondrion	1	0	1
		2-periphery	YMR294W	JNM1	nuclear migration	structural constituent of cytoskeleton	dynactin complex	6	0	6
		2-periphery	YMR300C	ADE4	'de novo' IMP biosynthetic process	amidophosphoribosyltransferase activity	cytoplasm	1	0	1
		2-periphery	YMR303C	ADH2	NADH oxidation	alcohol dehydrogenase activity	cytoplasm	6	0	6
		2-periphery	YMR309C	NIP1	ribosome biogenesis and assembly	translation initiation factor activity	cytoplasm	5	0	5
		2-periphery	YNL006W	LST8	transport	protein binding	Golgi membrane	11	0	11
		2-periphery	YNL025C	SSN8	telomere maintenance	general RNA polymerase II transcription factor activity	transcription factor complex	17	0	17
		2-periphery	YNL037C	IDH1	tricarboxylic acid cycle	isocitrate dehydrogenase (NAD+) activity	mitochondrion	7	0	7
		2-periphery	YNL066W	SUN4	mitochondrion organization and biogenesis	glucosidase activity	chitin- and beta-glucan-containing cell wall	1	0	1
		2-periphery	YNL075W	IMP4	ribosome biogenesis and assembly	rRNA primary transcript binding	small nucleolar ribonucleoprotein complex	3	0	3
		2-periphery	YNL079C	TPM1	pseudohyphal growth	actin lateral binding	cellular bud neck contractile ring	2	0	2
		2-periphery	YNL086W		biological_process	molecular_function	endosome	2	0	2
		2-periphery	YNL093W	YPT53	endocytosis	GTPase activity	late endosome	11	0	11
		2-periphery	YNL094W	APP1	actin cytoskeleton organization and biogenesis	molecular_function	actin cortical patch	12	0	12
		2-periphery	YNL138W	SRV2	pseudohyphal growth	cytoskeletal protein binding	actin cortical patch	8	0	8
		2-periphery	YNL139C	RLR1	mRNA export from nucleus	DNA binding	nucleus	4	0	4
		2-periphery	YNL154C	YCK2	protein amino acid phosphorylation	casein kinase I activity	plasma membrane	16	0	16
		2-periphery	YNL172W	APC1	mitotic sister chromatid segregation	protein binding	anaphase-promoting complex	11	0	11
		2-periphery	YNL181W		biological_process	oxidoreductase activity	endoplasmic reticulum	2	0	2
		2-periphery	YNL189W	SRP1	nucleocytoplasmic transport	protein carrier activity	cytoplasm	51	0	51
		2-periphery	YNL202W	SPS19	sporulation (sensu Fungi)	"2,4-dienoyl-CoA reductase (NADPH) activity"	peroxisomal matrix	1	0	1
		2-periphery	YNL236W	SIN4	transcription from RNA polymerase II promoter	RNA polymerase II transcription mediator activity	mediator complex	9	0	9
		2-periphery	YNL243W	SLA2	telomere maintenance	"protein binding, bridging"	actin cortical patch	11	0	11
		2-periphery	YNL250W	RAD50	telomere maintenance	protein binding	nucleus	8	0	8
		2-periphery	YNL281W	HCH1	telomere maintenance	chaperone binding	cytoplasm	1	0	1
		2-periphery	YNL287W	SEC21	ER to Golgi vesicle-mediated transport	molecular_function	endosome	15	0	15
		2-periphery	YNL290W	RFC3	mismatch repair	ATPase activity	nucleus	10	0	10
		2-periphery	YNL298W	CLA4	protein amino acid phosphorylation	protein serine/threonine kinase activity	actin cap	18	0	18
		2-periphery	YNL311C	SKP2	ubiquitin-dependent protein catabolic process	protein binding	ribosome	6	0	6
		2-periphery	YNL317W	PFS2	mRNA cleavage	RNA binding	mRNA cleavage and polyadenylation specificity factor complex	29	0	29
		2-periphery	YNL330C	RPD3	positive regulation of transcription from RNA polymerase II promoter	histone deacetylase activity	histone deacetylase complex	7	0	7
		2-periphery	YNL334C	SNO2	thiamin biosynthetic process	molecular_function	cellular_component	3	0	3
		2-periphery	YNR031C	SSK2	protein amino acid phosphorylation	MAP kinase kinase kinase activity	cytosol	5	0	5
		2-periphery	YNR032W	PPG1	protein amino acid dephosphorylation	protein phosphatase type 2A activity	cytoplasm	4	0	4
		2-periphery	YNR035C	ARC35	actin cytoskeleton organization and biogenesis	structural molecule activity	cytosol	8	0	8
		2-periphery	YNR054C	ESF2	ribosome biogenesis and assembly	transcription regulator activity	nucleolus	1	0	1
		2-periphery	YOL016C	CMK2	protein amino acid phosphorylation	calmodulin-dependent protein kinase activity	cytoplasm	14	0	14
		2-periphery	YOL051W	GAL11	telomere maintenance	RNA polymerase II transcription mediator activity	mediator complex	21	0	21
		2-periphery	YOL094C	RFC4	mismatch repair	DNA clamp loader activity	DNA replication factor C complex	10	0	10
		2-periphery	YOL108C	INO4	positive regulation of transcription from RNA polymerase II promoter	DNA binding	nucleus	9	0	9
		2-periphery	YOL113W	SKM1	protein amino acid phosphorylation	protein serine/threonine kinase activity	plasma membrane	8	0	8
		2-periphery	YOL123W	HRP1	mRNA cleavage	RNA binding	cytoplasm	8	0	8
		2-periphery	YOL127W	RPL25	translation	structural constituent of ribosome	cytosolic large ribosomal subunit (sensu Eukaryota)	35	0	35
		2-periphery	YOL133W	HRT1	G1/S transition of mitotic cell cycle	ubiquitin-protein ligase activity	cytoplasm	8	0	8
		2-periphery	YOL135C	MED7	transcription from RNA polymerase II promoter	RNA polymerase II transcription mediator activity	mediator complex	18	0	18
		2-periphery	YOL139C	CDC33	translational initiation	translation initiation factor activity	cytoplasm	10	0	10
		2-periphery	YOL144W	NOP8	ribosome biogenesis and assembly	molecular_function	nucleolus	1	0	1
		2-periphery	YOL145C	CTR9	RNA elongation from RNA polymerase II promoter	RNA polymerase II transcription elongation factor activity	nucleus	7	0	7
		2-periphery	YOR027W	STI1	protein folding	chaperone activator activity	cytoplasm	12	0	12
		2-periphery	YOR029W					1	0	1
		2-periphery	YOR035C	SHE4	actin cytoskeleton organization and biogenesis	myosin binding	cytoplasm	2	0	2
		2-periphery	YOR078W	BUD21	telomere maintenance	snoRNA binding	small nucleolar ribonucleoprotein complex	1	0	1
		2-periphery	YOR089C	VPS21	endocytosis	GTPase activity	mitochondrion	16	0	16
		2-periphery	YOR098C	NUP1	mRNA export from nucleus	protein binding	nuclear pore	19	0	19
		2-periphery	YOR123C	LEO1	telomere maintenance	RNA polymerase II transcription elongation factor activity	nucleus	6	0	6
		2-periphery	YOR124C	UBP2	protein deubiquitination	ubiquitin-specific protease activity	cytoplasm	3	0	3
		2-periphery	YOR136W	IDH2	tricarboxylic acid cycle	isocitrate dehydrogenase (NAD+) activity	mitochondrion	6	0	6
		2-periphery	YOR160W	MTR10	protein import into nucleus	nuclear localization sequence binding	cytoplasm	9	0	9
		2-periphery	YOR174W	MED4	transcription from RNA polymerase II promoter	RNA polymerase II transcription mediator activity	mediator complex	12	0	12
		2-periphery	YOR177C	MPC54	spore wall assembly (sensu Fungi)	structural molecule activity	spindle pole body	2	0	2
		2-periphery	YOR181W	LAS17	endocytosis	cytoskeletal protein binding	cytoplasm	27	0	27
		2-periphery	YOR185C	GSP2	nuclear organization and biogenesis	GTPase activity	nucleus	17	0	17
		2-periphery	YOR204W	DED1	translational initiation	RNA helicase activity	cytoplasm	4	0	4
		2-periphery	YOR217W	RFC1	DNA repair	DNA clamp loader activity	DNA replication factor C complex	8	0	8
		2-periphery	YOR257W	CDC31	microtubule nucleation	structural constituent of cytoskeleton	nuclear pore	4	0	4
		2-periphery	YOR284W	HUA2	actin cortical patch assembly	molecular_function	cytoplasm	5	0	5
		2-periphery	YOR310C	NOP58	ribosome biogenesis and assembly	molecular_function	small nucleolar ribonucleoprotein complex	6	0	6
		2-periphery	YOR326W	MYO2	vesicle-mediated transport	actin filament binding	cellular bud neck	16	0	16
		2-periphery	YOR349W	CIN1	post-chaperonin tubulin folding pathway	beta-tubulin binding	cellular_component	6	0	6
		2-periphery	YOR351C	MEK1	protein amino acid phosphorylation	protein serine/threonine kinase activity	nucleus	5	0	5
		2-periphery	YOR358W	HAP5	transcription	DNA binding	nucleus	5	0	5
		2-periphery	YOR361C	PRT1	translational initiation	translation initiation factor activity	cytoplasm	13	0	13
		2-periphery	YPL010W	RET3	"retrograde vesicle-mediated transport, Golgi to ER"	protein binding	COPI vesicle coat	8	0	8
		2-periphery	YPL026C	SKS1	protein amino acid phosphorylation	protein serine/threonine kinase activity	cytoplasm	3	0	3
		2-periphery	YPL096W	PNG1	misfolded or incompletely synthesized protein catabolic process	peptide-N4-(N-acetyl-beta-glucosaminyl)asparagine amidase activity	nucleus	1	0	1
		2-periphery	YPL115C	BEM3	pseudohyphal growth	signal transducer activity	intracellular	6	0	6
		2-periphery	YPL122C	TFB2	transcription initiation from RNA polymerase II promoter	general RNA polymerase II transcription factor activity	holo TFIIH complex	4	0	4
		2-periphery	YPL125W	KAP120	protein import into nucleus	structural constituent of nuclear pore	cytoplasm	4	0	4
		2-periphery	YPL126W	NAN1	ribosome biogenesis and assembly	snoRNA binding	small nucleolar ribonucleoprotein complex	17	0	17
		2-periphery	YPL140C	MKK2	protein amino acid phosphorylation	MAP kinase kinase activity	intracellular	18	0	18
		2-periphery	YPL169C	MEX67	mRNA export from nucleus	protein binding	cytoplasm	5	0	5
		2-periphery	YPL171C	OYE3	response to toxin	NADPH dehydrogenase activity	cellular_component	2	0	2
		2-periphery	YPL181W	CTI6	histone deacetylation	histone deacetylase activity	nucleus	7	0	7
		2-periphery	YPL203W	TPK2	protein amino acid phosphorylation	cAMP-dependent protein kinase activity	nucleus	17	0	17
		2-periphery	YPL204W	HRR25	DNA repair	casein kinase activity	nucleus	37	0	37
		2-periphery	YPL209C	IPL1	chromosome segregation	protein kinase activity	condensed nuclear chromosome kinetochore	7	0	7
		2-periphery	YPL235W	RVB2	35S primary transcript processing	ATPase activity	nucleus	6	0	6
		2-periphery	YPL240C	HSP82	response to stress	unfolded protein binding	cytoplasm	20	0	20
		2-periphery	YPL242C	IQG1	actin filament organization	cytoskeletal protein binding	cellular bud neck contractile ring	8	0	8
		2-periphery	YPL248C	GAL4	positive regulation of transcription by galactose	transcription factor activity	nucleus	16	0	16
		2-periphery	YPL249C	GYP5	ER to Golgi vesicle-mediated transport	Rab GTPase activator activity	cytosol	1	0	1
		2-periphery	YPL249C-A	RPL36B	translation	structural constituent of ribosome	cytosolic large ribosomal subunit (sensu Eukaryota)	3	0	3
		2-periphery	YPL258C	THI21	thiamin biosynthetic process	phosphomethylpyrimidine kinase activity	cellular_component	3	0	3
		2-periphery	YPL269W	KAR9	"nuclear migration, microtubule-mediated"	molecular_function	mating projection tip	2	0	2
		2-periphery	YPR041W	TIF5	regulation of translational initiation	translation initiation factor activity	cytosolic small ribosomal subunit (sensu Eukaryota)	8	0	8
		2-periphery	YPR055W	SEC8	cytokinesis	protein binding	cellular bud tip	3	0	3
		2-periphery	YPR088C	SRP54	protein targeting to ER	signal sequence binding	"signal recognition particle, endoplasmic reticulum targeting"	6	0	6
		2-periphery	YPR121W	THI22	thiamin biosynthetic process	phosphomethylpyrimidine kinase activity	cellular_component	1	0	1
		2-periphery	YPR124W	CTR1	copper ion import	copper uptake transmembrane transporter activity	plasma membrane	2	0	2
		2-periphery	YPR137W	RRP9	35S primary transcript processing	snoRNA binding	small nucleolar ribonucleoprotein complex	2	0	2
		2-periphery	YPR144C	NOC4	ribosome biogenesis and assembly	snoRNA binding	nucleus	1	0	1
		2-periphery	YPR165W	RHO1	cell wall organization and biogenesis	GTPase activity	mitochondrion	20	0	20
		2-periphery	YPR171W	BSP1	actin cortical patch distribution	"protein binding, bridging"	membrane fraction	5	0	5
		2-periphery	YPR181C	SEC23	ER to Golgi vesicle-mediated transport	GTPase activator activity	cytoplasm	18	0	18
		2-periphery	YPR191W	QCR2	aerobic respiration	ubiquinol-cytochrome-c reductase activity	mitochondrion	8	0	8
5	16
		core	YDR427W	RPN9	ubiquitin-dependent protein catabolic process	structural molecule activity	"proteasome regulatory particle, lid subcomplex (sensu Eukaryota)"	16	9	7
		core	YDL097C	RPN6	ubiquitin-dependent protein catabolic process	structural molecule activity	"proteasome regulatory particle, lid subcomplex (sensu Eukaryota)"	17	15	2
		core	YDL147W	RPN5	ubiquitin-dependent protein catabolic process	molecular_function	"proteasome regulatory particle, lid subcomplex (sensu Eukaryota)"	26	15	11
		core	YDR394W	RPT3	ubiquitin-dependent protein catabolic process	ATPase activity	"proteasome regulatory particle, base subcomplex (sensu Eukaryota)"	42	15	27
		core	YER012W	PRE1	sporulation (sensu Fungi)	endopeptidase activity	nucleus	34	14	20
		core	YFR004W	RPN11	ubiquitin-dependent protein catabolic process	endopeptidase activity	nucleus	14	12	2
		core	YFR052W	RPN12	ubiquitin-dependent protein catabolic process	endopeptidase activity	"proteasome regulatory particle, lid subcomplex (sensu Eukaryota)"	18	15	3
		core	YHR200W	RPN10	ubiquitin-dependent protein catabolic process	endopeptidase activity	proteasome complex (sensu Eukaryota)	26	14	12
		core	YKL145W	RPT1	ubiquitin-dependent protein catabolic process	ATPase activity	"proteasome regulatory particle, base subcomplex (sensu Eukaryota)"	29	15	14
		core	YOR261C	RPN8	ubiquitin-dependent protein catabolic process	molecular_function	"proteasome regulatory particle, lid subcomplex (sensu Eukaryota)"	13	9	4
		core	YDL007W	RPT2	ubiquitin-dependent protein catabolic process	ATPase activity	nucleus	16	11	5
		core	YGL048C	RPT6	ubiquitin-dependent protein catabolic process	ATPase activity	nucleus	25	11	14
		core	YER021W	RPN3	ubiquitin-dependent protein catabolic process	molecular_function	"proteasome regulatory particle, lid subcomplex (sensu Eukaryota)"	9	9	0
		core	YOR117W	RPT5	ubiquitin-dependent protein catabolic process	ATPase activity	"proteasome regulatory particle, base subcomplex (sensu Eukaryota)"	15	9	6
		core	YOR259C	RPT4	ubiquitin-dependent protein catabolic process	ATPase activity	nucleus	18	9	9
		core	YPR108W	RPN7	ubiquitin-dependent protein catabolic process	structural molecule activity	"proteasome regulatory particle, lid subcomplex (sensu Eukaryota)"	10	8	2
		1-periphery	YAR007C	RFA1	nucleotide-excision repair	single-stranded DNA binding	cytoplasm	7	1	6
		1-periphery	YBL025W	RRN10	transcription from RNA polymerase I promoter	RNA polymerase I transcription factor activity	RNA polymerase I upstream activating factor complex	4	1	3
		1-periphery	YBL041W	PRE7	ubiquitin-dependent protein catabolic process	endopeptidase activity	"proteasome core complex, beta-subunit complex (sensu Eukaryota)"	18	3	15
		1-periphery	YBR017C	KAP104	protein import into nucleus	nuclear localization sequence binding	cytosol	18	1	17
		1-periphery	YBR080C	SEC18	ER to Golgi vesicle-mediated transport	ATPase activity	cytoplasm	5	2	3
		1-periphery	YBR109C	CMD1	endocytosis	protein binding	cytoplasm	58	1	57
		1-periphery	YBR193C	MED8	transcription from RNA polymerase II promoter	RNA polymerase II transcription mediator activity	mediator complex	14	1	13
		1-periphery	YBR198C	TAF5	transcription initiation from RNA polymerase II promoter	general RNA polymerase II transcription factor activity	SAGA complex	35	1	34
		1-periphery	YBR211C	AME1	attachment of spindle microtubules to kinetochore	molecular_function	spindle pole body	1	1	0
		1-periphery	YBR272C	HSM3	mismatch repair	molecular_function	cytoplasm	4	4	0
		1-periphery	YBR279W	PAF1	telomere maintenance	RNA polymerase II transcription elongation factor activity	nucleus	10	1	9
		1-periphery	YDL029W	ARP2	actin filament organization	structural constituent of cytoskeleton	mitochondrion	31	2	29
		1-periphery	YDL047W	SIT4	telomere maintenance	protein serine/threonine phosphatase activity	cytoplasm	20	1	19
		1-periphery	YDL059C	RAD59	telomere maintenance via recombination	protein binding	nucleus	13	1	12
		1-periphery	YDL188C	PPH22	translation	protein phosphatase type 2A activity	"condensed nuclear chromosome, pericentric region"	25	1	24
		1-periphery	YDL216C	RRI1	adaptation to pheromone during conjugation with cellular fusion	metalloendopeptidase activity	signalosome	2	1	1
		1-periphery	YDR069C	DOA4	telomere maintenance	endopeptidase activity	mitochondrion	3	1	2
		1-periphery	YDR073W	SNF11	chromatin remodeling	general RNA polymerase II transcription factor activity	SWI/SNF complex	2	1	1
		1-periphery	YDR127W	ARO1	aromatic amino acid family biosynthetic process	3-dehydroquinate dehydratase activity	cytoplasm	2	1	1
		1-periphery	YDR179C	CSN9	adaptation to pheromone during conjugation with cellular fusion	molecular_function	signalosome	1	1	0
		1-periphery	YDR273W	DON1	meiosis	molecular_function	spindle	1	1	0
		1-periphery	YDR523C	SPS1	protein amino acid phosphorylation	protein serine/threonine kinase activity	cytoplasm	13	1	12
		1-periphery	YEL034W	HYP2	translational initiation	protein binding	cytoplasm	7	1	6
		1-periphery	YEL037C	RAD23	ER-associated protein catabolic process	"protein binding, bridging"	mitochondrion	29	7	22
		1-periphery	YER094C	PUP3	ubiquitin-dependent protein catabolic process	endopeptidase activity	"proteasome core complex, beta-subunit complex (sensu Eukaryota)"	16	2	14
		1-periphery	YER148W	SPT15	transcription from RNA polymerase II promoter	DNA binding	nucleus	31	1	30
		1-periphery	YER171W	RAD3	transcription initiation from RNA polymerase II promoter	general RNA polymerase II transcription factor activity	holo TFIIH complex	14	1	13
		1-periphery	YFL034C-B	MOB2	protein amino acid phosphorylation	protein kinase activator activity	nucleus	2	1	1
		1-periphery	YFR010W	UBP6	protein deubiquitination	ubiquitin-specific protease activity	proteasome regulatory particle (sensu Eukaryota)	4	3	1
		1-periphery	YFR034C	PHO4	phosphate metabolic process	transcription factor activity	cytoplasm	12	3	9
		1-periphery	YFR050C	PRE4	ubiquitin-dependent protein catabolic process	endopeptidase activity	"proteasome core complex, beta-subunit complex (sensu Eukaryota)"	19	1	18
		1-periphery	YGL004C	RPN14	ubiquitin-dependent protein catabolic process	molecular_function	cytoplasm	10	7	3
		1-periphery	YGL011C	SCL1	ubiquitin-dependent protein catabolic process	endopeptidase activity	mitochondrion	18	3	15
		1-periphery	YGL061C	DUO1	mitotic spindle organization and biogenesis in nucleus	structural constituent of cytoskeleton	spindle pole body	19	1	18
		1-periphery	YGL137W	SEC27	ER to Golgi vesicle-mediated transport	molecular_function	COPI vesicle coat	59	2	57
		1-periphery	YGL158W	RCK1	protein amino acid phosphorylation	protein serine/threonine kinase activity	cellular_component	6	1	5
		1-periphery	YGR040W	KSS1	invasive growth (sensu Saccharomyces)	MAP kinase activity	nucleus	31	1	30
		1-periphery	YGR067C		biological_process	molecular_function	cellular_component	2	1	1
		1-periphery	YGR092W	DBF2	protein amino acid phosphorylation	protein serine/threonine kinase activity	cellular bud neck	23	2	21
		1-periphery	YGR135W	PRE9	ubiquitin-dependent protein catabolic process	endopeptidase activity	"proteasome core complex, alpha-subunit complex (sensu Eukaryota)"	18	3	15
		1-periphery	YGR184C	UBR1	protein monoubiquitination	ubiquitin-protein ligase activity	proteasome complex (sensu Eukaryota)	5	2	3
		1-periphery	YGR232W	NAS6	proteolysis	molecular_function	proteasome regulatory particle (sensu Eukaryota)	5	4	1
		1-periphery	YGR253C	PUP2	sporulation (sensu Fungi)	endopeptidase activity	"proteasome core complex, alpha-subunit complex (sensu Eukaryota)"	12	1	11
		1-periphery	YHR027C	RPN1	ubiquitin-dependent protein catabolic process	endopeptidase activity	cytoplasm	17	5	12
		1-periphery	YHR030C	SLT2	cell wall organization and biogenesis	MAP kinase activity	cytoplasm	40	2	38
		1-periphery	YIL066C	RNR3	DNA replication	ribonucleoside-diphosphate reductase activity	cytoplasm	7	1	6
		1-periphery	YIL075C	RPN2	ubiquitin-dependent protein catabolic process	endopeptidase activity	nucleus	5	1	4
		1-periphery	YIR011C	STS1	ubiquitin-dependent protein catabolic process	molecular_function	nucleus	2	1	1
		1-periphery	YJL001W	PRE3	sporulation (sensu Fungi)	endopeptidase activity	"proteasome core complex, beta-subunit complex (sensu Eukaryota)"	13	2	11
		1-periphery	YJL194W	CDC6	pre-replicative complex assembly	protein binding	pre-replicative complex	10	1	9
		1-periphery	YJR068W	RFC2	mismatch repair	DNA clamp loader activity	DNA replication factor C complex	13	1	12
		1-periphery	YKL073W	LHS1	response to unfolded protein	unfolded protein binding	endoplasmic reticulum lumen	4	1	3
		1-periphery	YLL026W	HSP104	telomere maintenance	chaperone binding	cytoplasm	13	1	12
		1-periphery	YLL034C	RIX7	ribosomal large subunit export from nucleus	ATPase activity	nucleus	2	1	1
		1-periphery	YLR106C	MDN1	rRNA processing	ATPase activity	nucleus	3	1	2
		1-periphery	YLR199C	PBA1	proteasome assembly	molecular_function	cytoplasm	1	1	0
		1-periphery	YLR216C	CPR6	protein folding	unfolded protein binding	cytoplasm	15	1	14
		1-periphery	YLR306W	UBC12	protein neddylation	NEDD8 conjugating enzyme activity	cellular_component	2	1	1
		1-periphery	YLR386W	VAC14	vacuole inheritance	enzyme activator activity	membrane of vacuole with cell cycle-correlated morphology	5	1	4
		1-periphery	YLR421C	RPN13	proteolysis	endopeptidase activity	"proteasome regulatory particle, lid subcomplex (sensu Eukaryota)"	5	4	1
		1-periphery	YML092C	PRE8	ubiquitin-dependent protein catabolic process	endopeptidase activity	"proteasome core complex, alpha-subunit complex (sensu Eukaryota)"	18	2	16
		1-periphery	YMR106C	YKU80	telomere maintenance	RNA binding	nuclear chromatin	15	2	13
		1-periphery	YMR216C	SKY1	response to drug	protein kinase activity	cytoplasm	3	2	1
		1-periphery	YMR276W	DSK2	ER-associated protein catabolic process	"protein binding, bridging"	nucleus	9	2	7
		1-periphery	YMR308C	PSE1	mRNA export from nucleus	protein carrier activity	cytoplasm	38	2	36
		1-periphery	YMR314W	PRE5	ubiquitin-dependent protein catabolic process	endopeptidase activity	"proteasome core complex, alpha-subunit complex (sensu Eukaryota)"	18	5	13
		1-periphery	YNL244C	SUI1	translational initiation	translation initiation factor activity	multi-eIF complex	14	2	12
		1-periphery	YNL290W	RFC3	mismatch repair	ATPase activity	nucleus	10	1	9
		1-periphery	YNL311C	SKP2	ubiquitin-dependent protein catabolic process	protein binding	ribosome	6	2	4
		1-periphery	YOL038W	PRE6	ubiquitin-dependent protein catabolic process	endopeptidase activity	mitochondrion	18	2	16
		1-periphery	YOL094C	RFC4	mismatch repair	DNA clamp loader activity	DNA replication factor C complex	10	1	9
		1-periphery	YOL145C	CTR9	RNA elongation from RNA polymerase II promoter	RNA polymerase II transcription elongation factor activity	nucleus	7	1	6
		1-periphery	YOR027W	STI1	protein folding	chaperone activator activity	cytoplasm	12	1	11
		1-periphery	YOR123C	LEO1	telomere maintenance	RNA polymerase II transcription elongation factor activity	nucleus	6	1	5
		1-periphery	YOR136W	IDH2	tricarboxylic acid cycle	isocitrate dehydrogenase (NAD+) activity	mitochondrion	6	1	5
		1-periphery	YOR217W	RFC1	DNA repair	DNA clamp loader activity	DNA replication factor C complex	8	1	7
		1-periphery	YOR362C	PRE10	ubiquitin-dependent protein catabolic process	endopeptidase activity	"proteasome core complex, alpha-subunit complex (sensu Eukaryota)"	20	1	19
		1-periphery	YPL026C	SKS1	protein amino acid phosphorylation	protein serine/threonine kinase activity	cytoplasm	3	1	2
		1-periphery	YPL248C	GAL4	positive regulation of transcription by galactose	transcription factor activity	nucleus	16	2	14
		1-periphery	YPR103W	PRE2	ubiquitin-dependent protein catabolic process	endopeptidase activity	"proteasome core complex, beta-subunit complex (sensu Eukaryota)"	16	3	13
		2-periphery	YAL013W	DEP1	telomere maintenance	histone deacetylase activity	nucleus	1	0	1
		2-periphery	YAL016W	TPD3	translation	protein phosphatase type 2A activity	cytoplasm	14	0	14
		2-periphery	YAL021C	CCR4	response to drug	3'-5'-exoribonuclease activity	cytoplasm	16	0	16
		2-periphery	YAL029C	MYO4	intracellular mRNA localization	actin filament binding	mitochondrion	14	0	14
		2-periphery	YAL061W	BDH2	biological_process	"oxidoreductase activity, acting on the CH-OH group of donors, NAD or NADP as acceptor"	cytoplasm	2	0	2
		2-periphery	YAR019C	CDC15	protein amino acid phosphorylation	protein kinase activity	cellular bud neck	25	0	25
		2-periphery	YAR064W		biological_process	molecular_function	cellular_component	1	0	1
		2-periphery	YBL003C	HTA2	DNA repair	DNA binding	nuclear nucleosome	10	0	10
		2-periphery	YBL004W	UTP20	35S primary transcript processing	snoRNA binding	cytoplasm	14	0	14
		2-periphery	YBL016W	FUS3	protein amino acid phosphorylation	MAP kinase activity	cytoplasm	18	0	18
		2-periphery	YBL023C	MCM2	DNA replication initiation	chromatin binding	cytoplasm	7	0	7
		2-periphery	YBL030C	PET9	aerobic respiration	ATP:ADP antiporter activity	mitochondrion	6	0	6
		2-periphery	YBL045C	COR1	aerobic respiration	ubiquinol-cytochrome-c reductase activity	mitochondrion	9	0	9
		2-periphery	YBL047C	EDE1	endocytosis	ubiquitin binding	cellular bud neck	14	0	14
		2-periphery	YBL050W	SEC17	ER to Golgi vesicle-mediated transport	soluble NSF attachment protein activity	peripheral to membrane of membrane fraction	13	0	13
		2-periphery	YBL064C	PRX1	response to oxidative stress	thioredoxin peroxidase activity	mitochondrion	1	0	1
		2-periphery	YBL093C	ROX3	transcription from RNA polymerase II promoter	RNA polymerase II transcription mediator activity	nucleus	17	0	17
		2-periphery	YBR011C	IPP1	phosphate metabolic process	inorganic diphosphatase activity	cytosol	9	0	9
		2-periphery	YBR018C	GAL7	galactose catabolic process	UTP:galactose-1-phosphate uridylyltransferase activity	cytoplasm	5	0	5
		2-periphery	YBR025C	OLA1	ATP catabolic process	ATPase activity	cytoplasm	1	0	1
		2-periphery	YBR039W	ATP3	ATP synthesis coupled proton transport	"hydrogen ion transporting ATP synthase activity, rotational mechanism"	mitochondrion	14	0	14
		2-periphery	YBR050C	REG2	negative regulation of transcription from RNA polymerase II promoter	protein phosphatase type 1 regulator activity	protein phosphatase type 1 complex	3	0	3
		2-periphery	YBR060C	ORC2	chromatin silencing at silent mating-type cassette	DNA replication origin binding	pre-replicative complex	7	0	7
		2-periphery	YBR079C	RPG1	translational initiation	translation initiation factor activity	cytoplasm	10	0	10
		2-periphery	YBR081C	SPT7	histone acetylation	structural molecule activity	mitochondrion	14	0	14
		2-periphery	YBR085W	AAC3	anaerobic respiration	ATP:ADP antiporter activity	mitochondrion	4	0	4
		2-periphery	YBR087W	RFC5	mismatch repair	DNA clamp loader activity	DNA replication factor C complex	9	0	9
		2-periphery	YBR088C	POL30	chromatin silencing at telomere	DNA polymerase processivity factor activity	nucleus	12	0	12
		2-periphery	YBR129C	OPY1	conjugation with cellular fusion	molecular_function	cytoplasm	1	0	1
		2-periphery	YBR130C	SHE3	intracellular mRNA localization	mRNA binding	cytoplasm	5	0	5
		2-periphery	YBR136W	MEC1	telomere maintenance	protein kinase activity	nucleus	4	0	4
		2-periphery	YBR155W	CNS1	protein folding	Hsp70 protein binding	cytoplasm	4	0	4
		2-periphery	YBR156C	SLI15	telomere maintenance	protein kinase activator activity	spindle microtubule	3	0	3
		2-periphery	YBR160W	CDC28	protein amino acid phosphorylation	cyclin-dependent protein kinase activity	cytoplasm	103	0	103
		2-periphery	YBR173C	UMP1	ubiquitin-dependent protein catabolic process	molecular_function	cytoplasm	2	0	2
		2-periphery	YBR175W	SWD3	telomere maintenance	histone lysine N-methyltransferase activity (H3-K4 specific)	COMPASS complex	12	0	12
		2-periphery	YBR187W	GDT1	ribosome biogenesis and assembly	molecular_function	"vacuole, cell cycle-correlated morphology"	1	0	1
		2-periphery	YBR202W	CDC47	DNA replication initiation	chromatin binding	cytoplasm	5	0	5
		2-periphery	YBR208C	"DUR1,2"	allantoin catabolic process	allophanate hydrolase activity	cytoplasm	3	0	3
		2-periphery	YBR213W	MET8	response to drug	ferrochelatase activity	cellular_component	1	0	1
		2-periphery	YBR229C	ROT2	chitin- and beta-glucan-containing cell wall biogenesis	alpha-glucosidase activity	mitochondrion	1	0	1
		2-periphery	YBR234C	ARC40	actin filament organization	structural constituent of cytoskeleton	Arp2/3 protein complex	10	0	10
		2-periphery	YBR253W	SRB6	transcription from RNA polymerase II promoter	structural molecule activity	mediator complex	18	0	18
		2-periphery	YBR270C	BIT2	biological_process	molecular_function	cellular_component	5	0	5
		2-periphery	YCL009C	ILV6	branched chain family amino acid biosynthetic process	enzyme regulator activity	mitochondrion	2	0	2
		2-periphery	YCL028W	RNQ1	biological_process	molecular_function	cytosol	1	0	1
		2-periphery	YCR012W	PGK1	glycolysis	phosphoglycerate kinase activity	cytoplasm	3	0	3
		2-periphery	YCR042C	TAF2	transcription initiation from RNA polymerase II promoter	general RNA polymerase II transcription factor activity	transcription factor TFIID complex	7	0	7
		2-periphery	YCR057C	PWP2	ribosome biogenesis and assembly	snoRNA binding	cytoplasm	44	0	44
		2-periphery	YCR072C	RSA4	ribosome biogenesis and assembly	molecular_function	nucleolus	6	0	6
		2-periphery	YCR073C	SSK22	protein amino acid phosphorylation	MAP kinase kinase kinase activity	cellular_component	9	0	9
		2-periphery	YCR076C		biological_process	molecular_function	cellular_component	1	0	1
		2-periphery	YCR088W	ABP1	establishment of cell polarity (sensu Fungi)	protein binding	cytoplasm	23	0	23
		2-periphery	YDL005C	MED2	transcription from RNA polymerase II promoter	RNA polymerase II transcription mediator activity	mediator complex	17	0	17
		2-periphery	YDL017W	CDC7	protein amino acid phosphorylation	protein serine/threonine kinase activity	nucleus	12	0	12
		2-periphery	YDL019C	OSH2	endocytosis	phosphatidylinositol binding	endoplasmic reticulum	10	0	10
		2-periphery	YDL020C	RPN4	telomere maintenance	transcription factor activity	proteasome regulatory particle (sensu Eukaryota)	1	0	1
		2-periphery	YDL084W	SUB2	"nuclear mRNA splicing, via spliceosome"	protein binding	nucleus	3	0	3
		2-periphery	YDL101C	DUN1	telomere maintenance	protein kinase activity	nucleus	19	0	19
		2-periphery	YDL106C	PHO2	transcription	transcription factor activity	nucleus	4	0	4
		2-periphery	YDL108W	KIN28	protein amino acid phosphorylation	general RNA polymerase II transcription factor activity	holo TFIIH complex	10	0	10
		2-periphery	YDL134C	PPH21	translation	protein phosphatase type 2A activity	protein phosphatase type 2A complex	9	0	9
		2-periphery	YDL140C	RPO21	transcription from RNA polymerase II promoter	DNA-directed RNA polymerase activity	mitochondrion	31	0	31
		2-periphery	YDL145C	COP1	ER to Golgi vesicle-mediated transport	molecular_function	COPI vesicle coat	26	0	26
		2-periphery	YDL155W	CLB3	G2/M transition of mitotic cell cycle	cyclin-dependent protein kinase regulator activity	cytoplasm	13	0	13
		2-periphery	YDL159W	STE7	protein amino acid phosphorylation	MAP kinase kinase activity	cytoplasm	6	0	6
		2-periphery	YDL160C	DHH1	deadenylation-dependent decapping	protein binding	cytoplasm	16	0	16
		2-periphery	YDL165W	CDC36	regulation of transcription from RNA polymerase II promoter	ubiquitin-protein ligase activity	cytoplasm	11	0	11
		2-periphery	YDL178W	DLD2	lactate metabolic process	actin binding	mitochondrion	3	0	3
		2-periphery	YDL185W	TFP1	vacuolar acidification	"hydrogen ion transporting ATPase activity, rotational mechanism"	membrane of vacuole with cell cycle-correlated morphology	25	0	25
		2-periphery	YDL204W	RTN2	biological_process	molecular_function	endoplasmic reticulum	1	0	1
		2-periphery	YDL246C	SOR2	hexose metabolic process	"oxidoreductase activity, acting on the CH-OH group of donors, NAD or NADP as acceptor"	cellular_component	4	0	4
		2-periphery	YDR016C	DAD1	mitotic spindle organization and biogenesis in nucleus	structural constituent of cytoskeleton	condensed nuclear chromosome kinetochore	6	0	6
		2-periphery	YDR032C	PST2	biological_process	molecular_function	cytoplasm	6	0	6
		2-periphery	YDR097C	MSH6	mismatch repair	ATPase activity	nucleus	7	0	7
		2-periphery	YDR103W	STE5	invasive growth (sensu Saccharomyces)	phospholipid binding	cytoplasm	12	0	12
		2-periphery	YDR128W		biological_process	molecular_function	membrane of vacuole with cell cycle-correlated morphology	6	0	6
		2-periphery	YDR138W	HPR1	telomere maintenance	nucleic acid binding	Cdc73/Paf1 complex	5	0	5
		2-periphery	YDR139C	RUB1	protein neddylation	protein tag	cytoplasm	8	0	8
		2-periphery	YDR145W	TAF12	transcription initiation from RNA polymerase II promoter	general RNA polymerase II transcription factor activity	SAGA complex	18	0	18
		2-periphery	YDR155C	CPR1	sporulation (sensu Fungi)	peptidyl-prolyl cis-trans isomerase activity	nucleus	15	0	15
		2-periphery	YDR167W	TAF10	transcription initiation from RNA polymerase II promoter	general RNA polymerase II transcription factor activity	SAGA complex	35	0	35
		2-periphery	YDR168W	CDC37	regulation of progression through cell cycle	unfolded protein binding	cytoplasm	4	0	4
		2-periphery	YDR170C	SEC7	ER to Golgi vesicle-mediated transport	ARF guanyl-nucleotide exchange factor activity	cytosol	13	0	13
		2-periphery	YDR172W	SUP35	"mRNA catabolic process, deadenylation-dependent decay"	translation release factor activity	cytosol	7	0	7
		2-periphery	YDR176W	NGG1	response to drug	transcription cofactor activity	SAGA complex	23	0	23
		2-periphery	YDR188W	CCT6	protein folding	unfolded protein binding	cytoplasm	22	0	22
		2-periphery	YDR190C	RVB1	regulation of transcription from RNA polymerase II promoter	ATPase activity	nucleus	6	0	6
		2-periphery	YDR192C	NUP42	mRNA export from nucleus	structural molecule activity	nuclear pore	27	0	27
		2-periphery	YDR195W	REF2	telomere maintenance	RNA binding	nucleus	6	0	6
		2-periphery	YDR212W	TCP1	protein folding	unfolded protein binding	cytoplasm	23	0	23
		2-periphery	YDR214W	AHA1	response to stress	chaperone binding	cytoplasm	5	0	5
		2-periphery	YDR216W	ADR1	transcription	transcription factor activity	nucleus	10	0	10
		2-periphery	YDR231C	COX20	aerobic respiration	unfolded protein binding	mitochondrion	1	0	1
		2-periphery	YDR238C	SEC26	ER to Golgi vesicle-mediated transport	molecular_function	COPI vesicle coat	11	0	11
		2-periphery	YDR292C	SRP101	protein targeting to ER	GTP binding	endoplasmic reticulum membrane	3	0	3
		2-periphery	YDR296W	MHR1	mitochondrial genome maintenance	transcription regulator activity	nucleus	1	0	1
		2-periphery	YDR311W	TFB1	transcription initiation from RNA polymerase II promoter	general RNA polymerase II transcription factor activity	holo TFIIH complex	11	0	11
		2-periphery	YDR314C	RAD34	nucleotide-excision repair	molecular_function	nucleus	1	0	1
		2-periphery	YDR328C	SKP1	cytokinesis	protein binding	cytoplasm	39	0	39
		2-periphery	YDR335W	MSN5	protein export from nucleus	protein binding	nucleus	17	0	17
		2-periphery	YDR343C	HXT6	hexose transport	glucose transmembrane transporter activity	mitochondrion	4	0	4
		2-periphery	YDR353W	TRR1	response to oxidative stress	thioredoxin-disulfide reductase activity	cytoplasm	3	0	3
		2-periphery	YDR356W	SPC110	microtubule nucleation	structural constituent of cytoskeleton	central plaque of spindle pole body	8	0	8
		2-periphery	YDR381W	YRA1	mRNA export from nucleus	RNA binding	transcription export complex	17	0	17
		2-periphery	YDR388W	RVS167	endocytosis	cytoskeletal protein binding	actin cortical patch	57	0	57
		2-periphery	YDR392W	SPT3	sporulation (sensu Fungi)	transcription cofactor activity	SAGA complex	15	0	15
		2-periphery	YDR429C	TIF35	translational initiation	translation initiation factor activity	eukaryotic translation initiation factor 3 complex	5	0	5
		2-periphery	YDR448W	ADA2	histone acetylation	transcription coactivator activity	SAGA complex	26	0	26
		2-periphery	YDR460W	TFB3	transcription initiation from RNA polymerase II promoter	general RNA polymerase II transcription factor activity	holo TFIIH complex	3	0	3
		2-periphery	YDR477W	SNF1	protein amino acid phosphorylation	AMP-activated protein kinase activity	cytoplasm	33	0	33
		2-periphery	YDR480W	DIG2	invasive growth (sensu Saccharomyces)	transcription factor binding	nucleus	6	0	6
		2-periphery	YDR529C	QCR7	aerobic respiration	ubiquinol-cytochrome-c reductase activity	mitochondrion	6	0	6
		2-periphery	YEL009C	GCN4	regulation of transcription from RNA polymerase II promoter	DNA binding	nucleus	13	0	13
		2-periphery	YEL013W	VAC8	protein targeting to vacuole	protein binding	"vacuole, cell cycle-correlated morphology"	7	0	7
		2-periphery	YEL051W	VMA8	vacuolar acidification	"hydrogen ion transporting ATPase activity, rotational mechanism"	membrane of vacuole with cell cycle-correlated morphology	17	0	17
		2-periphery	YEL060C	PRB1	sporulation	serine-type endopeptidase activity	"vacuole, cell cycle-correlated morphology"	10	0	10
		2-periphery	YER016W	BIM1	microtubule nucleation	structural constituent of cytoskeleton	spindle pole body	6	0	6
		2-periphery	YER022W	SRB4	transcription from RNA polymerase II promoter	RNA polymerase II transcription mediator activity	mediator complex	19	0	19
		2-periphery	YER023W	PRO3	proline biosynthetic process	pyrroline-5-carboxylate reductase activity	cytoplasm	2	0	2
		2-periphery	YER031C	YPT31	vesicle-mediated transport	GTPase activity	mitochondrial outer membrane	19	0	19
		2-periphery	YER049W	TPA1	ribosome biogenesis and assembly	molecular_function	nucleus	2	0	2
		2-periphery	YER052C	HOM3	response to drug	aspartate kinase activity	cytoplasm	3	0	3
		2-periphery	YER062C	HOR2	response to osmotic stress	glycerol-1-phosphatase activity	cytoplasm	5	0	5
		2-periphery	YER070W	RNR1	telomere maintenance	ribonucleoside-diphosphate reductase activity	cytoplasm	4	0	4
		2-periphery	YER075C	PTP3	protein amino acid dephosphorylation	protein tyrosine phosphatase activity	cytoplasm	3	0	3
		2-periphery	YER105C	NUP157	mRNA export from nucleus	structural molecule activity	nuclear pore	4	0	4
		2-periphery	YER110C	KAP123	protein import into nucleus	protein carrier activity	cytoplasm	25	0	25
		2-periphery	YER111C	SWI4	G1/S transition of mitotic cell cycle	DNA binding	nucleus	6	0	6
		2-periphery	YER122C	GLO3	ER to Golgi vesicle-mediated transport	ARF GTPase activator activity	COPI-coated vesicle	5	0	5
		2-periphery	YER127W	LCP5	ribosome biogenesis and assembly	RNA binding	small nucleolar ribonucleoprotein complex	4	0	4
		2-periphery	YER133W	GLC7	35S primary transcript processing	protein phosphatase type 1 activity	nucleolus	38	0	38
		2-periphery	YER143W	DDI1	ubiquitin-dependent protein catabolic process	SNARE binding	plasma membrane	3	0	3
		2-periphery	YER155C	BEM2	cell wall organization and biogenesis	signal transducer activity	mitochondrion	18	0	18
		2-periphery	YER159C	BUR6	positive regulation of transcription from RNA polymerase II promoter	transcription coactivator activity	nucleus	2	0	2
		2-periphery	YER160C					1	0	1
		2-periphery	YER162C	RAD4	"nucleotide-excision repair, DNA damage recognition"	damaged DNA binding	repairosome	4	0	4
		2-periphery	YER173W	RAD24	meiotic recombination	DNA clamp loader activity	nucleus	10	0	10
		2-periphery	YER178W	PDA1	pyruvate metabolic process	pyruvate dehydrogenase (acetyl-transferring) activity	mitochondrion	5	0	5
		2-periphery	YFL003C	MSH4	meiotic recombination	DNA binding	nuclear chromosome	2	0	2
		2-periphery	YFL009W	CDC4	meiosis	ubiquitin-protein ligase activity	nucleus	8	0	8
		2-periphery	YFL010W-A	AUA1	amino acid transport	molecular_function	cellular_component	1	0	1
		2-periphery	YFL059W	SNZ3	thiamin biosynthetic process	protein binding	cellular_component	6	0	6
		2-periphery	YFR002W	NIC96	mRNA export from nucleus	structural molecule activity	nuclear pore	11	0	11
		2-periphery	YFR014C	CMK1	protein amino acid phosphorylation	calmodulin-dependent protein kinase activity	cytoplasm	5	0	5
		2-periphery	YFR040W	SAP155	G1/S transition of mitotic cell cycle	protein serine/threonine phosphatase activity	cytoplasm	2	0	2
		2-periphery	YFR051C	RET2	ER to Golgi vesicle-mediated transport	protein binding	COPI vesicle coat	10	0	10
		2-periphery	YFR054C					1	0	1
		2-periphery	YGL008C	PMA1	regulation of pH	"hydrogen-exporting ATPase activity, phosphorylative mechanism"	mitochondrion	5	0	5
		2-periphery	YGL016W	KAP122	response to drug	protein carrier activity	cytoplasm	8	0	8
		2-periphery	YGL025C	PGD1	telomere maintenance	RNA polymerase II transcription mediator activity	mediator complex	9	0	9
		2-periphery	YGL036W		biological_process	molecular_function	cytoplasm	1	0	1
		2-periphery	YGL043W	DST1	RNA elongation from RNA polymerase II promoter	positive transcription elongation factor activity	nucleoplasm	6	0	6
		2-periphery	YGL049C	TIF4632	translational initiation	translation initiation factor activity	ribosome	9	0	9
		2-periphery	YGL058W	RAD6	telomere maintenance	ubiquitin-protein ligase activity	cytoplasm	5	0	5
		2-periphery	YGL062W	PYC1	gluconeogenesis	pyruvate carboxylase activity	cytosol	4	0	4
		2-periphery	YGL063W	PUS2	tRNA modification	tRNA-pseudouridine synthase activity	cellular_component	1	0	1
		2-periphery	YGL092W	NUP145	mRNA export from nucleus	RNA binding	nuclear pore	17	0	17
		2-periphery	YGL100W	SEH1	mRNA export from nucleus	structural molecule activity	nuclear pore	13	0	13
		2-periphery	YGL106W	MLC1	cytokinesis	myosin V binding	cellular bud neck	10	0	10
		2-periphery	YGL112C	TAF6	transcription initiation from RNA polymerase II promoter	general RNA polymerase II transcription factor activity	SAGA complex	21	0	21
		2-periphery	YGL115W	SNF4	protein amino acid phosphorylation	AMP-activated protein kinase activity	cytoplasm	12	0	12
		2-periphery	YGL122C	NAB2	mRNA polyadenylation	poly(A) binding	cytoplasm	3	0	3
		2-periphery	YGL172W	NUP49	mRNA export from nucleus	structural molecule activity	nuclear pore	22	0	22
		2-periphery	YGL178W	MPT5	cell wall organization and biogenesis	mRNA binding	cytoplasm	7	0	7
		2-periphery	YGL190C	CDC55	translation	protein phosphatase type 2A activity	nucleus	14	0	14
		2-periphery	YGL195W	GCN1	regulation of translational elongation	molecular_function	mitochondrion	24	0	24
		2-periphery	YGL201C	MCM6	DNA replication initiation	chromatin binding	cytoplasm	3	0	3
		2-periphery	YGL207W	SPT16	RNA elongation from RNA polymerase II promoter	RNA polymerase II transcription elongation factor activity	nuclear chromatin	10	0	10
		2-periphery	YGL229C	SAP4	G1/S transition of mitotic cell cycle	protein serine/threonine phosphatase activity	cytoplasm	2	0	2
		2-periphery	YGL241W	KAP114	protein import into nucleus	protein carrier activity	cytoplasm	5	0	5
		2-periphery	YGL244W	RTF1	telomere maintenance	RNA polymerase II transcription elongation factor activity	nucleus	5	0	5
		2-periphery	YGL245W	GUS1	glutamyl-tRNA aminoacylation	glutamate-tRNA ligase activity	cytoplasm	6	0	6
		2-periphery	YGR034W	RPL26B	translation	structural constituent of ribosome	cytosolic large ribosomal subunit (sensu Eukaryota)	34	0	34
		2-periphery	YGR049W	SCM4	cell cycle	molecular_function	mitochondrion	1	0	1
		2-periphery	YGR050C					1	0	1
		2-periphery	YGR086C	PIL1	endocytosis	protein kinase inhibitor activity	cytoplasm	8	0	8
		2-periphery	YGR087C	PDC6	ethanol metabolic process	pyruvate decarboxylase activity	cytoplasm	4	0	4
		2-periphery	YGR104C	SRB5	telomere maintenance	RNA polymerase II transcription mediator activity	mediator complex	12	0	12
		2-periphery	YGR113W	DAM1	mitotic spindle organization and biogenesis in nucleus	structural constituent of cytoskeleton	condensed nuclear chromosome kinetochore	4	0	4
		2-periphery	YGR119C	NUP57	mRNA export from nucleus	structural molecule activity	nuclear pore	28	0	28
		2-periphery	YGR120C	COG2	ER to Golgi vesicle-mediated transport	protein binding	soluble fraction	10	0	10
		2-periphery	YGR142W	BTN2	"retrograde transport, endosome to Golgi"	protein binding	cytosol	1	0	1
		2-periphery	YGR144W	THI4	mitochondrial genome maintenance	molecular_function	mitochondrion	1	0	1
		2-periphery	YGR155W	CYS4	response to drug	cystathionine beta-synthase activity	cytoplasm	5	0	5
		2-periphery	YGR162W	TIF4631	ribosome biogenesis and assembly	translation initiation factor activity	mitochondrion	19	0	19
		2-periphery	YGR180C	RNR4	DNA replication	ribonucleoside-diphosphate reductase activity	cytoplasm	3	0	3
		2-periphery	YGR202C	PCT1	phosphatidylcholine biosynthetic process	choline-phosphate cytidylyltransferase activity	nucleus	1	0	1
		2-periphery	YGR218W	CRM1	mRNA export from nucleus	protein carrier activity	nucleus	41	0	41
		2-periphery	YGR246C	BRF1	transcription initiation from RNA polymerase III promoter	RNA polymerase III transcription factor activity	transcription factor TFIIIB complex	6	0	6
		2-periphery	YGR252W	GCN5	histone acetylation	transcription coactivator activity	SAGA complex	16	0	16
		2-periphery	YGR267C	FOL2	folic acid and derivative biosynthetic process	GTP cyclohydrolase I activity	cytoplasm	2	0	2
		2-periphery	YGR274C	TAF1	protein amino acid phosphorylation	general RNA polymerase II transcription factor activity	transcription factor TFIID complex	18	0	18
		2-periphery	YHL030W	ECM29	protein catabolic process	protein binding	cytoplasm	14	0	14
		2-periphery	YHR018C	ARG4	arginine biosynthetic process	argininosuccinate lyase activity	cytosol	1	0	1
		2-periphery	YHR028C	DAP2	protein processing	dipeptidyl-peptidase and tripeptidyl-peptidase activity	membrane of vacuole with cell cycle-correlated morphology	1	0	1
		2-periphery	YHR033W		biological_process	molecular_function	cytoplasm	7	0	7
		2-periphery	YHR041C	SRB2	telomere maintenance	RNA polymerase II transcription mediator activity	mediator complex	16	0	16
		2-periphery	YHR065C	RRP3	ribosome biogenesis and assembly	ATP-dependent RNA helicase activity	nucleolus	2	0	2
		2-periphery	YHR082C	KSP1	protein amino acid phosphorylation	protein serine/threonine kinase activity	nucleus	18	0	18
		2-periphery	YHR084W	STE12	pseudohyphal growth	transcription factor activity	nucleus	5	0	5
		2-periphery	YHR096C	HXT5	hexose transport	glucose transmembrane transporter activity	plasma membrane	4	0	4
		2-periphery	YHR099W	TRA1	DNA repair	histone acetyltransferase activity	SAGA complex	21	0	21
		2-periphery	YHR102W	KIC1	cell wall organization and biogenesis	kinase activity	cytoplasm	10	0	10
		2-periphery	YHR114W	BZZ1	endocytosis	molecular_function	cytoplasm	10	0	10
		2-periphery	YHR115C	DMA1	mitotic cell cycle spindle assembly checkpoint	molecular_function	cytoplasm	2	0	2
		2-periphery	YHR118C	ORC6	chromatin silencing at silent mating-type cassette	DNA replication origin binding	pre-replicative complex	7	0	7
		2-periphery	YHR135C	YCK1	protein amino acid phosphorylation	casein kinase I activity	mitochondrion	43	0	43
		2-periphery	YHR152W	SPO12	regulation of exit from mitosis	molecular_function	nucleus	12	0	12
		2-periphery	YHR164C	DNA2	telomere maintenance	ATP-dependent DNA helicase activity	nucleus	3	0	3
		2-periphery	YHR179W	OYE2	biological_process	NADPH dehydrogenase activity	cytoplasm	12	0	12
		2-periphery	YHR191C	CTF8	telomere maintenance	molecular_function	DNA replication factor C complex	6	0	6
		2-periphery	YHR193C	EGD2	cotranslational protein folding	unfolded protein binding	nascent polypeptide-associated complex	5	0	5
		2-periphery	YIL004C	BET1	ER to Golgi vesicle-mediated transport	SNAP receptor activity	endoplasmic reticulum membrane	22	0	22
		2-periphery	YIL007C	NAS2	ubiquitin-dependent protein catabolic process	molecular_function	cytoplasm	4	0	4
		2-periphery	YIL021W	RPB3	transcription from RNA polymerase II promoter	DNA-directed RNA polymerase activity	"DNA-directed RNA polymerase II, core complex"	19	0	19
		2-periphery	YIL053W	RHR2	response to drug	glycerol-1-phosphatase activity	cytoplasm	5	0	5
		2-periphery	YIL061C	SNP1	"nuclear mRNA splicing, via spliceosome"	mRNA binding	snRNP U1	36	0	36
		2-periphery	YIL062C	ARC15	mitochondrion inheritance	structural molecule activity	mitochondrial envelope	5	0	5
		2-periphery	YIL076W	SEC28	ER to Golgi vesicle-mediated transport	molecular_function	endosome	6	0	6
		2-periphery	YIL094C	LYS12	lysine biosynthetic process	homoisocitrate dehydrogenase activity	mitochondrion	4	0	4
		2-periphery	YIL106W	MOB1	protein amino acid phosphorylation	kinase regulator activity	cellular bud neck	8	0	8
		2-periphery	YIL113W	SDP1	MAPKKK cascade during cell wall biogenesis	MAP kinase phosphatase activity	cytoplasm	2	0	2
		2-periphery	YIL124W	AYR1	phosphatidic acid biosynthetic process	acylglycerone-phosphate reductase activity	cytoplasm	2	0	2
		2-periphery	YIL128W	MET18	telomere maintenance	RNA polymerase II transcription factor activity	nucleoplasm	6	0	6
		2-periphery	YIL136W	OM45	biological_process	molecular_function	mitochondrion	1	0	1
		2-periphery	YIL141W					1	0	1
		2-periphery	YIL142W	CCT2	protein folding	unfolded protein binding	cytoplasm	27	0	27
		2-periphery	YIL143C	SSL2	transcription from RNA polymerase II promoter	general RNA polymerase II transcription factor activity	holo TFIIH complex	6	0	6
		2-periphery	YIL148W	RPL40A	translation	structural constituent of ribosome	cytosolic large ribosomal subunit (sensu Eukaryota)	27	0	27
		2-periphery	YIR004W	DJP1	protein import into peroxisome matrix	chaperone binding	cytosol	2	0	2
		2-periphery	YJL005W	CYR1	meiosis	adenylate cyclase activity	mitochondrion	9	0	9
		2-periphery	YJL008C	CCT8	protein folding	unfolded protein binding	cytoplasm	8	0	8
		2-periphery	YJL014W	CCT3	protein folding	unfolded protein binding	cytoplasm	20	0	20
		2-periphery	YJL026W	RNR2	DNA replication	ribonucleoside-diphosphate reductase activity	cytoplasm	5	0	5
		2-periphery	YJL034W	KAR2	ER-associated protein catabolic process	ATPase activity	endoplasmic reticulum	5	0	5
		2-periphery	YJL041W	NSP1	mRNA export from nucleus	structural molecule activity	nuclear pore	14	0	14
		2-periphery	YJL047C	RTT101	ubiquitin-dependent protein catabolic process	protein binding	cytoplasm	5	0	5
		2-periphery	YJL095W	BCK1	protein amino acid phosphorylation	MAP kinase kinase kinase activity	intracellular	18	0	18
		2-periphery	YJL098W	SAP185	G1/S transition of mitotic cell cycle	protein serine/threonine phosphatase activity	cytoplasm	5	0	5
		2-periphery	YJL138C	TIF2	translational initiation	translation initiation factor activity	cytoplasm	23	0	23
		2-periphery	YJL141C	YAK1	protein amino acid phosphorylation	protein kinase activity	cytoplasm	8	0	8
		2-periphery	YJL173C	RFA3	nucleotide-excision repair	DNA binding	"chromosome, telomeric region"	6	0	6
		2-periphery	YJL179W	PFD1	telomere maintenance	unfolded protein binding	prefoldin complex	3	0	3
		2-periphery	YJR005W	APL1	vesicle-mediated transport	molecular_function	AP-2 adaptor complex	9	0	9
		2-periphery	YJR009C	TDH2	glycolysis	glyceraldehyde-3-phosphate dehydrogenase (phosphorylating) activity	cytoplasm	4	0	4
		2-periphery	YJR032W	CPR7	response to stress	unfolded protein binding	cytosol	6	0	6
		2-periphery	YJR047C	ANB1	translational initiation	translation initiation factor activity	ribosome	1	0	1
		2-periphery	YJR064W	CCT5	protein folding	unfolded protein binding	cytoplasm	20	0	20
		2-periphery	YJR065C	ARP3	actin filament organization	structural constituent of cytoskeleton	Arp2/3 protein complex	10	0	10
		2-periphery	YJR070C	LIA1	ribosome biogenesis and assembly	protein binding	cytoplasm	1	0	1
		2-periphery	YJR072C	NPA3	biological_process	ATPase activity	cytoplasm	7	0	7
		2-periphery	YJR073C	OPI3	phosphatidylcholine biosynthetic process	phosphatidyl-N-methylethanolamine N-methyltransferase activity	mitochondrion	1	0	1
		2-periphery	YJR076C	CDC11	cell wall organization and biogenesis	structural constituent of cytoskeleton	prospore membrane	18	0	18
		2-periphery	YJR087W					1	0	1
		2-periphery	YJR099W	YUH1	protein deubiquitination	ubiquitin-specific protease activity	cytoplasm	5	0	5
		2-periphery	YJR132W	NMD5	protein import into nucleus	protein carrier activity	cytoplasm	16	0	16
		2-periphery	YJR159W	SOR1	mannose metabolic process	L-iditol 2-dehydrogenase activity	cellular_component	5	0	5
		2-periphery	YKL001C	MET14	response to drug	adenylylsulfate kinase activity	cytoplasm	1	0	1
		2-periphery	YKL011C	CCE1	DNA recombination	endodeoxyribonuclease activity	mitochondrial inner membrane	2	0	2
		2-periphery	YKL013C	ARC19	mitochondrion inheritance	structural molecule activity	Arp2/3 protein complex	8	0	8
		2-periphery	YKL029C	MAE1	pyruvate metabolic process	malic enzyme activity	mitochondrion	1	0	1
		2-periphery	YKL058W	TOA2	transcription initiation from RNA polymerase II promoter	general RNA polymerase II transcription factor activity	transcription factor TFIIA complex	4	0	4
		2-periphery	YKL067W	YNK1	DNA metabolic process	nucleoside diphosphate kinase activity	mitochondrion	2	0	2
		2-periphery	YKL068W	NUP100	mRNA export from nucleus	structural molecule activity	nuclear pore	30	0	30
		2-periphery	YKL078W	DHR2	ribosome biogenesis and assembly	RNA helicase activity	nucleolus	9	0	9
		2-periphery	YKL081W	TEF4	translational elongation	translation elongation factor activity	mitochondrion	7	0	7
		2-periphery	YKL104C	GFA1	cell wall chitin biosynthetic process	glutamine-fructose-6-phosphate transaminase (isomerizing) activity	cellular_component	7	0	7
		2-periphery	YKL117W	SBA1	protein folding	chaperone binding	cytoplasm	4	0	4
		2-periphery	YKL129C	MYO3	cell wall organization and biogenesis	microfilament motor activity	actin cortical patch	19	0	19
		2-periphery	YKL130C	SHE2	intracellular mRNA localization	mRNA binding	cytoplasm	5	0	5
		2-periphery	YKL139W	CTK1	telomere maintenance	cyclin-dependent protein kinase activity	nucleus	11	0	11
		2-periphery	YKL166C	TPK3	protein amino acid phosphorylation	cAMP-dependent protein kinase activity	cytoplasm	28	0	28
		2-periphery	YKL168C	KKQ8	biological_process	protein kinase activity	cytoplasm	11	0	11
		2-periphery	YKL171W		proteolysis	protein kinase activity	cytoplasm	3	0	3
		2-periphery	YKL175W	ZRT3	cellular zinc ion homeostasis	zinc ion transmembrane transporter activity	vacuolar membrane	1	0	1
		2-periphery	YKL190W	CNB1	cell wall organization and biogenesis	calcium ion binding	cytoplasm	3	0	3
		2-periphery	YKL210W	UBA1	ubiquitin cycle	ubiquitin activating enzyme activity	cytoplasm	7	0	7
		2-periphery	YKL214C	YRA2	poly(A)+ mRNA export from nucleus	RNA binding	nucleus	9	0	9
		2-periphery	YKR025W	RPC37	transcription from RNA polymerase III promoter	DNA-directed RNA polymerase activity	DNA-directed RNA polymerase III complex	3	0	3
		2-periphery	YKR028W	SAP190	G1/S transition of mitotic cell cycle	protein serine/threonine phosphatase activity	cytoplasm	2	0	2
		2-periphery	YKR036C	CAF4	"regulation of transcription, DNA-dependent"	protein binding	mitochondrion	11	0	11
		2-periphery	YKR037C	SPC34	microtubule nucleation	structural constituent of cytoskeleton	spindle pole body	3	0	3
		2-periphery	YKR046C	PET10	aerobic respiration	molecular_function	lipid particle	1	0	1
		2-periphery	YKR048C	NAP1	budding cell bud growth	histone binding	cytoplasm	13	0	13
		2-periphery	YKR094C	RPL40B	translation	structural constituent of ribosome	mitochondrion	6	0	6
		2-periphery	YLL004W	ORC3	chromatin silencing at silent mating-type cassette	DNA replication origin binding	pre-replicative complex	6	0	6
		2-periphery	YLL011W	SOF1	processing of 20S pre-rRNA	molecular_function	nucleolus	21	0	21
		2-periphery	YLL021W	SPA2	pseudohyphal growth	cytoskeletal regulatory protein binding	cellular bud neck	10	0	10
		2-periphery	YLL039C	UBI4	sporulation (sensu Fungi)	protein tag	cytoplasm	8	0	8
		2-periphery	YLL051C	FRE6	biological_process	ferric-chelate reductase activity	"vacuole, cell cycle-correlated morphology"	1	0	1
		2-periphery	YLR005W	SSL1	transcription initiation from RNA polymerase II promoter	general RNA polymerase II transcription factor activity	holo TFIIH complex	2	0	2
		2-periphery	YLR055C	SPT8	positive regulation of transcription from RNA polymerase II promoter	transcription cofactor activity	nucleus	13	0	13
		2-periphery	YLR071C	RGR1	transcription from RNA polymerase II promoter	RNA polymerase II transcription mediator activity	mediator complex	7	0	7
		2-periphery	YLR074C	BUD20	ribosome biogenesis and assembly	molecular_function	nucleus	45	0	45
		2-periphery	YLR076C					1	0	1
		2-periphery	YLR078C	BOS1	ER to Golgi vesicle-mediated transport	SNAP receptor activity	endoplasmic reticulum membrane	21	0	21
		2-periphery	YLR096W	KIN2	exocytosis	protein kinase activity	plasma membrane	16	0	16
		2-periphery	YLR113W	HOG1	protein amino acid phosphorylation	MAP kinase activity	cytoplasm	12	0	12
		2-periphery	YLR167W	RPS31	translation	structural constituent of ribosome	cytoplasm	9	0	9
		2-periphery	YLR182W	SWI6	meiosis	protein binding	cytoplasm	8	0	8
		2-periphery	YLR192C	HCR1	translation	translation initiation factor activity	eukaryotic translation initiation factor 3 complex	5	0	5
		2-periphery	YLR222C	UTP13	processing of 20S pre-rRNA	snoRNA binding	small nucleolar ribonucleoprotein complex	21	0	21
		2-periphery	YLR262C	YPT6	"retrograde transport, endosome to Golgi"	GTPase activity	Golgi apparatus	23	0	23
		2-periphery	YLR268W	SEC22	ER to Golgi vesicle-mediated transport	SNAP receptor activity	endoplasmic reticulum	28	0	28
		2-periphery	YLR276C	DBP9	ribosome biogenesis and assembly	ATP-dependent RNA helicase activity	nucleolus	8	0	8
		2-periphery	YLR293C	GSP1	rRNA processing	GTPase activity	cytoplasm	27	0	27
		2-periphery	YLR310C	CDC25	replicative cell aging	Ras guanyl-nucleotide exchange factor activity	cytoplasm	13	0	13
		2-periphery	YLR347C	KAP95	protein import into nucleus	protein carrier activity	cytoplasm	33	0	33
		2-periphery	YLR362W	STE11	protein amino acid phosphorylation	MAP kinase kinase kinase activity	cytoplasm	24	0	24
		2-periphery	YLR370C	ARC18	actin filament organization	structural constituent of cytoskeleton	Arp2/3 protein complex	6	0	6
		2-periphery	YLR418C	CDC73	telomere maintenance	RNA polymerase II transcription elongation factor activity	nucleus	9	0	9
		2-periphery	YLR429W	CRN1	actin filament organization	"protein binding, bridging"	actin cortical patch	9	0	9
		2-periphery	YLR430W	SEN1	35S primary transcript processing	DNA-dependent ATPase activity	nucleus	2	0	2
		2-periphery	YLR433C	CNA1	cell wall organization and biogenesis	calcium-dependent protein serine/threonine phosphatase activity	cytoplasm	7	0	7
		2-periphery	YLR443W	ECM7	cell wall organization and biogenesis	molecular_function	integral to membrane	1	0	1
		2-periphery	YLR452C	SST2	signal transduction	GTPase activator activity	plasma membrane	19	0	19
		2-periphery	YML001W	YPT7	telomere maintenance	GTPase activity	"vacuole, cell cycle-correlated morphology"	16	0	16
		2-periphery	YML007W	YAP1	response to drug	transcription factor activity	cytoplasm	5	0	5
		2-periphery	YML010W	SPT5	RNA elongation from RNA polymerase II promoter	RNA polymerase II transcription elongation factor activity	nucleus	5	0	5
		2-periphery	YML015C	TAF11	transcription initiation from RNA polymerase II promoter	general RNA polymerase II transcription factor activity	transcription factor TFIID complex	6	0	6
		2-periphery	YML032C	RAD52	telomere maintenance via recombination	recombinase activity	nucleus	5	0	5
		2-periphery	YML051W	GAL80	positive regulation of transcription by galactose	specific transcriptional repressor activity	cytoplasm	3	0	3
		2-periphery	YML057W	CMP2	cell ion homeostasis	calcium-dependent protein serine/threonine phosphatase activity	cytoplasm	8	0	8
		2-periphery	YML058W	SML1	response to DNA damage stimulus	enzyme inhibitor activity	cytoplasm	3	0	3
		2-periphery	YML064C	TEM1	regulation of exit from mitosis	protein binding	spindle pole body	35	0	35
		2-periphery	YML065W	ORC1	chromatin silencing at silent mating-type cassette	ATPase activity	pre-replicative complex	8	0	8
		2-periphery	YML074C	FPR3	meiotic recombination checkpoint	peptidyl-prolyl cis-trans isomerase activity	nucleolus	13	0	13
		2-periphery	YML097C	VPS9	telomere maintenance	guanyl-nucleotide exchange factor activity	cytosol	3	0	3
		2-periphery	YML098W	TAF13	transcription initiation from RNA polymerase II promoter	general RNA polymerase II transcription factor activity	nucleus	10	0	10
		2-periphery	YML099C	ARG81	arginine metabolic process	transcription cofactor activity	nucleus	4	0	4
		2-periphery	YML109W	ZDS2	establishment of cell polarity (sensu Fungi)	molecular_function	nucleus	20	0	20
		2-periphery	YML123C	PHO84	phosphate transport	manganese ion transmembrane transporter activity	integral to plasma membrane	6	0	6
		2-periphery	YMR001C	CDC5	protein amino acid phosphorylation	protein kinase activity	nucleus	12	0	12
		2-periphery	YMR012W	CLU1	translational initiation	molecular_function	cytoplasm	5	0	5
		2-periphery	YMR025W	CSI1	adaptation to pheromone during conjugation with cellular fusion	molecular_function	signalosome	1	0	1
		2-periphery	YMR028W	TAP42	signal transduction	protein binding	cellular_component	3	0	3
		2-periphery	YMR047C	NUP116	mRNA export from nucleus	structural molecule activity	nuclear pore	44	0	44
		2-periphery	YMR078C	CTF18	mitotic sister chromatid cohesion	molecular_function	mitochondrion	8	0	8
		2-periphery	YMR108W	ILV2	branched chain family amino acid biosynthetic process	acetolactate synthase activity	mitochondrion	2	0	2
		2-periphery	YMR109W	MYO5	cell wall organization and biogenesis	microfilament motor activity	actin cortical patch	22	0	22
		2-periphery	YMR146C	TIF34	translational initiation	translation initiation factor activity	multi-eIF complex	11	0	11
		2-periphery	YMR153W	NUP53	mRNA export from nucleus	structural molecule activity	nuclear pore	3	0	3
		2-periphery	YMR154C	RIM13	protein processing	cysteine-type endopeptidase activity	cellular_component	1	0	1
		2-periphery	YMR186W	HSC82	telomere maintenance	unfolded protein binding	cytoplasm	15	0	15
		2-periphery	YMR200W	ROT1	cell wall organization and biogenesis	molecular_function	endoplasmic reticulum	1	0	1
		2-periphery	YMR201C	RAD14	"nucleotide-excision repair, DNA damage recognition"	damaged DNA binding	nucleus	11	0	11
		2-periphery	YMR205C	PFK2	glycolysis	6-phosphofructokinase activity	cytoplasm	2	0	2
		2-periphery	YMR236W	TAF9	transcription initiation from RNA polymerase II promoter	general RNA polymerase II transcription factor activity	SAGA complex	16	0	16
		2-periphery	YMR250W	GAD1	response to oxidative stress	glutamate decarboxylase activity	cytoplasm	1	0	1
		2-periphery	YMR270C	RRN9	transcription from RNA polymerase I promoter	RNA polymerase I transcription factor activity	RNA polymerase I upstream activating factor complex	3	0	3
		2-periphery	YMR273C	ZDS1	mRNA export from nucleus	protein binding	cytoplasm	10	0	10
		2-periphery	YMR284W	YKU70	telomere maintenance	RNA binding	nuclear envelope	3	0	3
		2-periphery	YMR290C	HAS1	ribosome biogenesis and assembly	RNA binding	nucleolus	29	0	29
		2-periphery	YMR304W	UBP15	protein deubiquitination	ubiquitin-specific protease activity	cytoplasm	5	0	5
		2-periphery	YMR309C	NIP1	ribosome biogenesis and assembly	translation initiation factor activity	cytoplasm	5	0	5
		2-periphery	YNL006W	LST8	transport	protein binding	Golgi membrane	11	0	11
		2-periphery	YNL007C	SIS1	protein folding	unfolded protein binding	cytosolic small ribosomal subunit (sensu Eukaryota)	5	0	5
		2-periphery	YNL037C	IDH1	tricarboxylic acid cycle	isocitrate dehydrogenase (NAD+) activity	mitochondrion	7	0	7
		2-periphery	YNL039W	BDP1	transcription initiation from RNA polymerase III promoter	RNA polymerase III transcription factor activity	transcription factor TFIIIB complex	3	0	3
		2-periphery	YNL053W	MSG5	protein amino acid dephosphorylation	prenylated protein tyrosine phosphatase activity	cytoplasm	2	0	2
		2-periphery	YNL064C	YDJ1	response to drug	unfolded protein binding	cytosol	5	0	5
		2-periphery	YNL066W	SUN4	mitochondrion organization and biogenesis	glucosidase activity	chitin- and beta-glucan-containing cell wall	1	0	1
		2-periphery	YNL079C	TPM1	pseudohyphal growth	actin lateral binding	cellular bud neck contractile ring	2	0	2
		2-periphery	YNL084C	END3	endocytosis	"protein binding, bridging"	actin cortical patch	4	0	4
		2-periphery	YNL116W	DMA2	mitotic cell cycle spindle assembly checkpoint	molecular_function	cytoplasm	3	0	3
		2-periphery	YNL134C		biological_process	alcohol dehydrogenase (NADP+) activity	cytoplasm	2	0	2
		2-periphery	YNL161W	CBK1	regulation of exit from mitosis	protein kinase activity	cytoplasm	11	0	11
		2-periphery	YNL181W		biological_process	oxidoreductase activity	endoplasmic reticulum	2	0	2
		2-periphery	YNL189W	SRP1	nucleocytoplasmic transport	protein carrier activity	cytoplasm	51	0	51
		2-periphery	YNL202W	SPS19	sporulation (sensu Fungi)	"2,4-dienoyl-CoA reductase (NADPH) activity"	peroxisomal matrix	1	0	1
		2-periphery	YNL250W	RAD50	telomere maintenance	protein binding	nucleus	8	0	8
		2-periphery	YNL253W	TEX1	mRNA export from nucleus	molecular_function	transcription export complex	1	0	1
		2-periphery	YNL261W	ORC5	chromatin silencing at silent mating-type cassette	ATPase activity	pre-replicative complex	6	0	6
		2-periphery	YNL271C	BNI1	pseudohyphal growth	cytoskeletal regulatory protein binding	cellular bud neck	14	0	14
		2-periphery	YNL281W	HCH1	telomere maintenance	chaperone binding	cytoplasm	1	0	1
		2-periphery	YNL287W	SEC21	ER to Golgi vesicle-mediated transport	molecular_function	endosome	15	0	15
		2-periphery	YNL288W	CAF40	regulation of transcription from RNA polymerase II promoter	molecular_function	CCR4-NOT complex	10	0	10
		2-periphery	YNL312W	RFA2	nucleotide-excision repair	DNA binding	"chromosome, telomeric region"	5	0	5
		2-periphery	YNL330C	RPD3	positive regulation of transcription from RNA polymerase II promoter	histone deacetylase activity	histone deacetylase complex	7	0	7
		2-periphery	YNR016C	ACC1	protein import into nucleus	acetyl-CoA carboxylase activity	mitochondrion	8	0	8
		2-periphery	YNR032W	PPG1	protein amino acid dephosphorylation	protein phosphatase type 2A activity	cytoplasm	4	0	4
		2-periphery	YNR035C	ARC35	actin cytoskeleton organization and biogenesis	structural molecule activity	cytosol	8	0	8
		2-periphery	YNR047W		response to pheromone	protein kinase activity	cytoplasm	14	0	14
		2-periphery	YNR052C	POP2	regulation of transcription from RNA polymerase II promoter	3'-5'-exoribonuclease activity	cytoplasm	12	0	12
		2-periphery	YOL001W	PHO80	telomere maintenance	cyclin-dependent protein kinase regulator activity	cyclin-dependent protein kinase holoenzyme complex	3	0	3
		2-periphery	YOL016C	CMK2	protein amino acid phosphorylation	calmodulin-dependent protein kinase activity	cytoplasm	14	0	14
		2-periphery	YOL033W	MSE1	translation	glutamate-tRNA ligase activity	mitochondrion	2	0	2
		2-periphery	YOL051W	GAL11	telomere maintenance	RNA polymerase II transcription mediator activity	mediator complex	21	0	21
		2-periphery	YOL090W	MSH2	chromatin silencing at silent mating-type cassette	ATPase activity	nucleus	10	0	10
		2-periphery	YOL108C	INO4	positive regulation of transcription from RNA polymerase II promoter	DNA binding	nucleus	9	0	9
		2-periphery	YOL123W	HRP1	mRNA cleavage	RNA binding	cytoplasm	8	0	8
		2-periphery	YOL127W	RPL25	translation	structural constituent of ribosome	cytosolic large ribosomal subunit (sensu Eukaryota)	35	0	35
		2-periphery	YOL135C	MED7	transcription from RNA polymerase II promoter	RNA polymerase II transcription mediator activity	mediator complex	18	0	18
		2-periphery	YOL148C	SPT20	histone acetylation	transcription cofactor activity	SAGA complex	14	0	14
		2-periphery	YOR014W	RTS1	translation	protein phosphatase type 2A activity	cytoplasm	3	0	3
		2-periphery	YOR029W					1	0	1
		2-periphery	YOR035C	SHE4	actin cytoskeleton organization and biogenesis	myosin binding	cytoplasm	2	0	2
		2-periphery	YOR036W	PEP12	Golgi to vacuole transport	SNAP receptor activity	Golgi apparatus	23	0	23
		2-periphery	YOR047C	STD1	regulation of transcription from RNA polymerase II promoter	protein kinase activator activity	nucleus	3	0	3
		2-periphery	YOR098C	NUP1	mRNA export from nucleus	protein binding	nuclear pore	19	0	19
		2-periphery	YOR122C	PFY1	response to osmotic stress	actin monomer binding	cellular bud neck contractile ring	6	0	6
		2-periphery	YOR124C	UBP2	protein deubiquitination	ubiquitin-specific protease activity	cytoplasm	3	0	3
		2-periphery	YOR144C	ELG1	telomere maintenance	molecular_function	cytoplasm	4	0	4
		2-periphery	YOR157C	PUP1	ubiquitin-dependent protein catabolic process	endopeptidase activity	"proteasome core complex, beta-subunit complex (sensu Eukaryota)"	14	0	14
		2-periphery	YOR174W	MED4	transcription from RNA polymerase II promoter	RNA polymerase II transcription mediator activity	mediator complex	12	0	12
		2-periphery	YOR181W	LAS17	endocytosis	cytoskeletal protein binding	cytoplasm	27	0	27
		2-periphery	YOR185C	GSP2	nuclear organization and biogenesis	GTPase activity	nucleus	17	0	17
		2-periphery	YOR194C	TOA1	transcription initiation from RNA polymerase II promoter	general RNA polymerase II transcription factor activity	transcription factor TFIIA complex	4	0	4
		2-periphery	YOR208W	PTP2	protein amino acid dephosphorylation	protein tyrosine phosphatase activity	nucleus	2	0	2
		2-periphery	YOR212W	STE4	invasive growth (sensu Saccharomyces)	signal transducer activity	plasma membrane	19	0	19
		2-periphery	YOR220W	RCN2	biological_process	molecular_function	cytoplasm	1	0	1
		2-periphery	YOR231W	MKK1	protein amino acid phosphorylation	MAP kinase kinase activity	cellular bud tip	6	0	6
		2-periphery	YOR232W	MGE1	protein import into mitochondrial matrix	unfolded protein binding	mitochondrion	6	0	6
		2-periphery	YOR257W	CDC31	microtubule nucleation	structural constituent of cytoskeleton	nuclear pore	4	0	4
		2-periphery	YOR267C	HRK1	cell ion homeostasis	protein kinase activity	cytoplasm	3	0	3
		2-periphery	YOR290C	SNF2	chromatin remodeling	general RNA polymerase II transcription factor activity	SWI/SNF complex	13	0	13
		2-periphery	YOR308C	SNU66	"nuclear mRNA splicing, via spliceosome"	"RNA splicing factor activity, transesterification mechanism"	U4/U6 x U5 tri-snRNP complex	8	0	8
		2-periphery	YOR317W	FAA1	lipid metabolic process	long-chain-fatty-acid-CoA ligase activity	mitochondrion	3	0	3
		2-periphery	YOR326W	MYO2	vesicle-mediated transport	actin filament binding	cellular bud neck	16	0	16
		2-periphery	YOR341W	RPA190	transcription from RNA polymerase I promoter	DNA-directed RNA polymerase activity	DNA-directed RNA polymerase I complex	16	0	16
		2-periphery	YOR351C	MEK1	protein amino acid phosphorylation	protein serine/threonine kinase activity	nucleus	5	0	5
		2-periphery	YOR358W	HAP5	transcription	DNA binding	nucleus	5	0	5
		2-periphery	YOR361C	PRT1	translational initiation	translation initiation factor activity	cytoplasm	13	0	13
		2-periphery	YPL007C	TFC8	transcription initiation from RNA polymerase III promoter	RNA polymerase III transcription factor activity	transcription factor TFIIIC complex	1	0	1
		2-periphery	YPL010W	RET3	"retrograde vesicle-mediated transport, Golgi to ER"	protein binding	COPI vesicle coat	8	0	8
		2-periphery	YPL011C	TAF3	transcription initiation from RNA polymerase II promoter	general RNA polymerase II transcription factor activity	transcription factor TFIID complex	6	0	6
		2-periphery	YPL042C	SSN3	telomere maintenance	general RNA polymerase II transcription factor activity	transcription factor complex	13	0	13
		2-periphery	YPL043W	NOP4	ribosome biogenesis and assembly	RNA binding	nucleolus	34	0	34
		2-periphery	YPL049C	DIG1	telomere maintenance	DNA binding	nucleus	6	0	6
		2-periphery	YPL082C	MOT1	35S primary transcript processing	ATPase activity	mitochondrion	12	0	12
		2-periphery	YPL089C	RLM1	cell wall organization and biogenesis	DNA binding	nucleus	3	0	3
		2-periphery	YPL096W	PNG1	misfolded or incompletely synthesized protein catabolic process	peptide-N4-(N-acetyl-beta-glucosaminyl)asparagine amidase activity	nucleus	1	0	1
		2-periphery	YPL111W	CAR1	arginine catabolic process to ornithine	zinc ion binding	cytosol	3	0	3
		2-periphery	YPL115C	BEM3	pseudohyphal growth	signal transducer activity	intracellular	6	0	6
		2-periphery	YPL122C	TFB2	transcription initiation from RNA polymerase II promoter	general RNA polymerase II transcription factor activity	holo TFIIH complex	4	0	4
		2-periphery	YPL126W	NAN1	ribosome biogenesis and assembly	snoRNA binding	small nucleolar ribonucleoprotein complex	17	0	17
		2-periphery	YPL129W	TAF14	chromatin remodeling	general RNA polymerase II transcription factor activity	mediator complex	12	0	12
		2-periphery	YPL140C	MKK2	protein amino acid phosphorylation	MAP kinase kinase activity	intracellular	18	0	18
		2-periphery	YPL177C	CUP9	transcription initiation from RNA polymerase II promoter	specific RNA polymerase II transcription factor activity	nucleus	1	0	1
		2-periphery	YPL204W	HRR25	DNA repair	casein kinase activity	nucleus	37	0	37
		2-periphery	YPL209C	IPL1	chromosome segregation	protein kinase activity	condensed nuclear chromosome kinetochore	7	0	7
		2-periphery	YPL235W	RVB2	35S primary transcript processing	ATPase activity	nucleus	6	0	6
		2-periphery	YPL240C	HSP82	response to stress	unfolded protein binding	cytoplasm	20	0	20
		2-periphery	YPL242C	IQG1	actin filament organization	cytoskeletal protein binding	cellular bud neck contractile ring	8	0	8
		2-periphery	YPL254W	HFI1	telomere maintenance	transcription coactivator activity	SAGA complex	13	0	13
		2-periphery	YPR010C	RPA135	ribosome biogenesis and assembly	DNA-directed RNA polymerase activity	DNA-directed RNA polymerase I complex	21	0	21
		2-periphery	YPR019W	CDC54	DNA replication initiation	chromatin binding	cytoplasm	2	0	2
		2-periphery	YPR025C	CCL1	transcription initiation from RNA polymerase II promoter	general RNA polymerase II transcription factor activity	mitochondrion	4	0	4
		2-periphery	YPR034W	ARP7	RNA elongation from RNA polymerase II promoter	general RNA polymerase II transcription factor activity	nucleus	1	0	1
		2-periphery	YPR040W	TIP41	signal transduction	molecular_function	cytoplasm	8	0	8
		2-periphery	YPR041W	TIF5	regulation of translational initiation	translation initiation factor activity	cytosolic small ribosomal subunit (sensu Eukaryota)	8	0	8
		2-periphery	YPR054W	SMK1	protein amino acid phosphorylation	MAP kinase activity	mitochondrion	12	0	12
		2-periphery	YPR072W	NOT5	regulation of transcription from RNA polymerase II promoter	ubiquitin-protein ligase activity	cytoplasm	11	0	11
		2-periphery	YPR086W	SUA7	transcription initiation from RNA polymerase II promoter	general RNA polymerase II transcription factor activity	nucleoplasm	9	0	9
		2-periphery	YPR111W	DBF20	protein amino acid phosphorylation	protein serine/threonine kinase activity	cytoplasm	7	0	7
		2-periphery	YPR115W		biological_process	molecular_function	cytoplasm	2	0	2
		2-periphery	YPR119W	CLB2	G2/M transition of mitotic cell cycle	cyclin-dependent protein kinase regulator activity	cytoplasm	36	0	36
		2-periphery	YPR124W	CTR1	copper ion import	copper uptake transmembrane transporter activity	plasma membrane	2	0	2
		2-periphery	YPR154W	PIN3	actin cytoskeleton organization and biogenesis	molecular_function	cytoplasm	8	0	8
		2-periphery	YPR160W	GPH1	glycogen catabolic process	glycogen phosphorylase activity	cytoplasm	6	0	6
		2-periphery	YPR162C	ORC4	chromatin silencing at silent mating-type cassette	DNA replication origin binding	pre-replicative complex	6	0	6
		2-periphery	YPR173C	VPS4	protein retention in Golgi	ATPase activity	cytoplasm	6	0	6
		2-periphery	YPR178W	PRP4	"nuclear mRNA splicing, via spliceosome"	"RNA splicing factor activity, transesterification mechanism"	U4/U6 x U5 tri-snRNP complex	23	0	23
		2-periphery	YPR180W	AOS1	protein sumoylation	SUMO activating enzyme activity	nucleus	4	0	4
		2-periphery	YPR191W	QCR2	aerobic respiration	ubiquinol-cytochrome-c reductase activity	mitochondrion	8	0	8
6	16
		core	YBR081C	SPT7	histone acetylation	structural molecule activity	mitochondrion	14	13	1
		core	YBR198C	TAF5	transcription initiation from RNA polymerase II promoter	general RNA polymerase II transcription factor activity	SAGA complex	35	15	20
		core	YDR145W	TAF12	transcription initiation from RNA polymerase II promoter	general RNA polymerase II transcription factor activity	SAGA complex	18	15	3
		core	YDR167W	TAF10	transcription initiation from RNA polymerase II promoter	general RNA polymerase II transcription factor activity	SAGA complex	35	15	20
		core	YDR176W	NGG1	response to drug	transcription cofactor activity	SAGA complex	23	15	8
		core	YDR392W	SPT3	sporulation (sensu Fungi)	transcription cofactor activity	SAGA complex	15	14	1
		core	YDR448W	ADA2	histone acetylation	transcription coactivator activity	SAGA complex	26	15	11
		core	YER148W	SPT15	transcription from RNA polymerase II promoter	DNA binding	nucleus	31	8	23
		core	YGL112C	TAF6	transcription initiation from RNA polymerase II promoter	general RNA polymerase II transcription factor activity	SAGA complex	21	14	7
		core	YGR252W	GCN5	histone acetylation	transcription coactivator activity	SAGA complex	16	13	3
		core	YGR274C	TAF1	protein amino acid phosphorylation	general RNA polymerase II transcription factor activity	transcription factor TFIID complex	18	8	10
		core	YHR099W	TRA1	DNA repair	histone acetyltransferase activity	SAGA complex	21	13	8
		core	YLR055C	SPT8	positive regulation of transcription from RNA polymerase II promoter	transcription cofactor activity	nucleus	13	13	0
		core	YMR236W	TAF9	transcription initiation from RNA polymerase II promoter	general RNA polymerase II transcription factor activity	SAGA complex	16	14	2
		core	YOL148C	SPT20	histone acetylation	transcription cofactor activity	SAGA complex	14	14	0
		core	YPL254W	HFI1	telomere maintenance	transcription coactivator activity	SAGA complex	13	13	0
		1-periphery	YBL004W	UTP20	35S primary transcript processing	snoRNA binding	cytoplasm	14	1	13
		1-periphery	YBL005W	PDR3	response to drug	DNA binding	cytoplasm	4	1	3
		1-periphery	YBR009C	HHF1	chromatin assembly or disassembly	DNA binding	nuclear nucleosome	25	1	24
		1-periphery	YBR025C	OLA1	ATP catabolic process	ATPase activity	cytoplasm	1	1	0
		1-periphery	YBR193C	MED8	transcription from RNA polymerase II promoter	RNA polymerase II transcription mediator activity	mediator complex	14	1	13
		1-periphery	YCR042C	TAF2	transcription initiation from RNA polymerase II promoter	general RNA polymerase II transcription factor activity	transcription factor TFIID complex	7	5	2
		1-periphery	YCR093W	CDC39	regulation of transcription from RNA polymerase II promoter	3'-5'-exoribonuclease activity	cytoplasm	18	3	15
		1-periphery	YDL145C	COP1	ER to Golgi vesicle-mediated transport	molecular_function	COPI vesicle coat	26	1	25
		1-periphery	YDL165W	CDC36	regulation of transcription from RNA polymerase II promoter	ubiquitin-protein ligase activity	cytoplasm	11	2	9
		1-periphery	YDR146C	SWI5	G1-specific transcription in mitotic cell cycle	transcriptional activator activity	cytoplasm	6	1	5
		1-periphery	YDR207C	UME6	response to drug	DNA binding	nucleus	9	1	8
		1-periphery	YDR212W	TCP1	protein folding	unfolded protein binding	cytoplasm	23	1	22
		1-periphery	YDR216W	ADR1	transcription	transcription factor activity	nucleus	10	7	3
		1-periphery	YDR259C	YAP6	positive regulation of transcription from RNA polymerase II promoter	RNA polymerase II transcription factor activity	nucleus	1	1	0
		1-periphery	YDR308C	SRB7	transcription from RNA polymerase II promoter	RNA polymerase II transcription mediator activity	mediator complex	8	2	6
		1-periphery	YDR457W	TOM1	regulation of cell size	ubiquitin-protein ligase activity	nucleus	2	1	1
		1-periphery	YEL009C	GCN4	regulation of transcription from RNA polymerase II promoter	DNA binding	nucleus	13	7	6
		1-periphery	YEL037C	RAD23	ER-associated protein catabolic process	"protein binding, bridging"	mitochondrion	29	1	28
		1-periphery	YER013W	PRP22	U2-dependent spliceosome disassembly	"RNA splicing factor activity, transesterification mechanism"	spliceosome	13	1	12
		1-periphery	YER022W	SRB4	transcription from RNA polymerase II promoter	RNA polymerase II transcription mediator activity	mediator complex	19	2	17
		1-periphery	YER155C	BEM2	cell wall organization and biogenesis	signal transducer activity	mitochondrion	18	1	17
		1-periphery	YER159C	BUR6	positive regulation of transcription from RNA polymerase II promoter	transcription coactivator activity	nucleus	2	1	1
		1-periphery	YER160C					1	1	0
		1-periphery	YFL031W	HAC1	regulation of transcription from RNA polymerase II promoter	transcription factor activity	nucleus	1	1	0
		1-periphery	YFL033C	RIM15	protein amino acid phosphorylation	protein kinase activity	cytoplasm	6	1	5
		1-periphery	YFR034C	PHO4	phosphate metabolic process	transcription factor activity	cytoplasm	12	1	11
		1-periphery	YGL013C	PDR1	response to drug	DNA binding	nucleus	3	1	2
		1-periphery	YGL048C	RPT6	ubiquitin-dependent protein catabolic process	ATPase activity	nucleus	25	2	23
		1-periphery	YGL137W	SEC27	ER to Golgi vesicle-mediated transport	molecular_function	COPI vesicle coat	59	1	58
		1-periphery	YGL241W	KAP114	protein import into nucleus	protein carrier activity	cytoplasm	5	1	4
		1-periphery	YGR097W	ASK10	response to oxidative stress	transcription regulator activity	cytoplasm	2	1	1
		1-periphery	YGR246C	BRF1	transcription initiation from RNA polymerase III promoter	RNA polymerase III transcription factor activity	transcription factor TFIIIB complex	6	1	5
		1-periphery	YHR041C	SRB2	telomere maintenance	RNA polymerase II transcription mediator activity	mediator complex	16	3	13
		1-periphery	YHR090C	YNG2	DNA repair	methylated histone residue binding	nucleus	3	1	2
		1-periphery	YIL038C	NOT3	regulation of transcription from RNA polymerase II promoter	ubiquitin-protein ligase activity	cytoplasm	7	1	6
		1-periphery	YIL129C	TAO3	cell morphogenesis	molecular_function	mitochondrion	2	1	1
		1-periphery	YIL142W	CCT2	protein folding	unfolded protein binding	cytoplasm	27	1	26
		1-periphery	YJL014W	CCT3	protein folding	unfolded protein binding	cytoplasm	20	1	19
		1-periphery	YJL081C	ARP4	DNA repair	chromatin binding	nucleus	11	1	10
		1-periphery	YJL109C	UTP10	ribosome biogenesis and assembly	snoRNA binding	mitochondrion	12	1	11
		1-periphery	YJR064W	CCT5	protein folding	unfolded protein binding	cytoplasm	20	1	19
		1-periphery	YJR072C	NPA3	biological_process	ATPase activity	cytoplasm	7	1	6
		1-periphery	YKL012W	PRP40	"nuclear mRNA splicing, via spliceosome"	RNA binding	snRNP U1	6	1	5
		1-periphery	YKL058W	TOA2	transcription initiation from RNA polymerase II promoter	general RNA polymerase II transcription factor activity	transcription factor TFIIA complex	4	1	3
		1-periphery	YLR228C	ECM22	sterol biosynthetic process	RNA polymerase II transcription factor activity	nucleus	2	1	1
		1-periphery	YLR347C	KAP95	protein import into nucleus	protein carrier activity	cytoplasm	33	1	32
		1-periphery	YML015C	TAF11	transcription initiation from RNA polymerase II promoter	general RNA polymerase II transcription factor activity	transcription factor TFIID complex	6	3	3
		1-periphery	YML098W	TAF13	transcription initiation from RNA polymerase II promoter	general RNA polymerase II transcription factor activity	nucleus	10	6	4
		1-periphery	YML114C	TAF8	transcription from RNA polymerase II promoter	RNA polymerase II transcription factor activity	nucleus	1	1	0
		1-periphery	YMR005W	TAF4	transcription from RNA polymerase II promoter	RNA polymerase II transcription factor activity	transcription factor TFIID complex	2	1	1
		1-periphery	YMR227C	TAF7	transcription initiation from RNA polymerase II promoter	general RNA polymerase II transcription factor activity	nucleus	3	2	1
		1-periphery	YMR270C	RRN9	transcription from RNA polymerase I promoter	RNA polymerase I transcription factor activity	RNA polymerase I upstream activating factor complex	3	1	2
		1-periphery	YMR308C	PSE1	mRNA export from nucleus	protein carrier activity	cytoplasm	38	1	37
		1-periphery	YNL039W	BDP1	transcription initiation from RNA polymerase III promoter	RNA polymerase III transcription factor activity	transcription factor TFIIIB complex	3	1	2
		1-periphery	YNL189W	SRP1	nucleocytoplasmic transport	protein carrier activity	cytoplasm	51	1	50
		1-periphery	YNL216W	RAP1	chromatin silencing at telomere	DNA binding	nucleus	7	1	6
		1-periphery	YOR023C	AHC1	histone acetylation	histone acetyltransferase activity	Ada2/Gcn5/Ada3 transcription activator complex	2	1	1
		1-periphery	YOR047C	STD1	regulation of transcription from RNA polymerase II promoter	protein kinase activator activity	nucleus	3	1	2
		1-periphery	YOR194C	TOA1	transcription initiation from RNA polymerase II promoter	general RNA polymerase II transcription factor activity	transcription factor TFIIA complex	4	1	3
		1-periphery	YOR244W	ESA1	DNA repair	H4/H2A histone acetyltransferase activity	NuA4 histone acetyltransferase complex	7	1	6
		1-periphery	YOR250C	CLP1	mRNA cleavage	RNA binding	mRNA cleavage factor complex	6	1	5
		1-periphery	YOR308C	SNU66	"nuclear mRNA splicing, via spliceosome"	"RNA splicing factor activity, transesterification mechanism"	U4/U6 x U5 tri-snRNP complex	8	1	7
		1-periphery	YPL007C	TFC8	transcription initiation from RNA polymerase III promoter	RNA polymerase III transcription factor activity	transcription factor TFIIIC complex	1	1	0
		1-periphery	YPL011C	TAF3	transcription initiation from RNA polymerase II promoter	general RNA polymerase II transcription factor activity	transcription factor TFIID complex	6	3	3
		1-periphery	YPL082C	MOT1	35S primary transcript processing	ATPase activity	mitochondrion	12	1	11
		1-periphery	YPL089C	RLM1	cell wall organization and biogenesis	DNA binding	nucleus	3	1	2
		1-periphery	YPL122C	TFB2	transcription initiation from RNA polymerase II promoter	general RNA polymerase II transcription factor activity	holo TFIIH complex	4	1	3
		1-periphery	YPL128C	TBF1	loss of chromatin silencing	DNA binding	nucleus	1	1	0
		1-periphery	YPL129W	TAF14	chromatin remodeling	general RNA polymerase II transcription factor activity	mediator complex	12	1	11
		1-periphery	YPL181W	CTI6	histone deacetylation	histone deacetylase activity	nucleus	7	4	3
		1-periphery	YPL248C	GAL4	positive regulation of transcription by galactose	transcription factor activity	nucleus	16	3	13
		1-periphery	YPR023C	EAF3	DNA repair	histone deacetylase activity	NuA4 histone acetyltransferase complex	2	1	1
		1-periphery	YPR072W	NOT5	regulation of transcription from RNA polymerase II promoter	ubiquitin-protein ligase activity	cytoplasm	11	4	7
		1-periphery	YPR086W	SUA7	transcription initiation from RNA polymerase II promoter	general RNA polymerase II transcription factor activity	nucleoplasm	9	1	8
		1-periphery	YPR115W		biological_process	molecular_function	cytoplasm	2	1	1
		2-periphery	YAL005C	SSA1	translation	ATPase activity	cytoplasm	18	0	18
		2-periphery	YAL016W	TPD3	translation	protein phosphatase type 2A activity	cytoplasm	14	0	14
		2-periphery	YAL021C	CCR4	response to drug	3'-5'-exoribonuclease activity	cytoplasm	16	0	16
		2-periphery	YAL061W	BDH2	biological_process	"oxidoreductase activity, acting on the CH-OH group of donors, NAD or NADP as acceptor"	cytoplasm	2	0	2
		2-periphery	YAR002W	NUP60	telomere maintenance	structural constituent of nuclear pore	nuclear pore	11	0	11
		2-periphery	YBL002W	HTB2	chromatin assembly or disassembly	DNA binding	nuclear nucleosome	22	0	22
		2-periphery	YBL003C	HTA2	DNA repair	DNA binding	nuclear nucleosome	10	0	10
		2-periphery	YBL018C	POP8	rRNA processing	ribonuclease P activity	ribonuclease MRP complex	2	0	2
		2-periphery	YBL025W	RRN10	transcription from RNA polymerase I promoter	RNA polymerase I transcription factor activity	RNA polymerase I upstream activating factor complex	4	0	4
		2-periphery	YBL030C	PET9	aerobic respiration	ATP:ADP antiporter activity	mitochondrion	6	0	6
		2-periphery	YBL045C	COR1	aerobic respiration	ubiquinol-cytochrome-c reductase activity	mitochondrion	9	0	9
		2-periphery	YBL052C	SAS3	chromatin silencing at telomere	H3/H4 histone acetyltransferase activity	NuA3 histone acetyltransferase complex	4	0	4
		2-periphery	YBL056W	PTC3	protein amino acid dephosphorylation	protein phosphatase type 2C activity	cytoplasm	5	0	5
		2-periphery	YBL093C	ROX3	transcription from RNA polymerase II promoter	RNA polymerase II transcription mediator activity	nucleus	17	0	17
		2-periphery	YBR010W	HHT1	chromatin assembly or disassembly	DNA binding	nucleus	18	0	18
		2-periphery	YBR017C	KAP104	protein import into nucleus	nuclear localization sequence binding	cytosol	18	0	18
		2-periphery	YBR018C	GAL7	galactose catabolic process	UTP:galactose-1-phosphate uridylyltransferase activity	cytoplasm	5	0	5
		2-periphery	YBR039W	ATP3	ATP synthesis coupled proton transport	"hydrogen ion transporting ATP synthase activity, rotational mechanism"	mitochondrion	14	0	14
		2-periphery	YBR049C	REB1	regulation of transcription from RNA polymerase II promoter	RNA polymerase II transcription factor activity	nucleus	3	0	3
		2-periphery	YBR080C	SEC18	ER to Golgi vesicle-mediated transport	ATPase activity	cytoplasm	5	0	5
		2-periphery	YBR089C-A	NHP6B	positive regulation of transcription from RNA polymerase II promoter	chromatin binding	nuclear chromatin	8	0	8
		2-periphery	YBR103W	SIF2	chromatin silencing at telomere	transcription corepressor activity	nucleus	15	0	15
		2-periphery	YBR112C	CYC8	telomere maintenance	transcription coactivator activity	nucleus	8	0	8
		2-periphery	YBR114W	RAD16	protein ubiquitination during ubiquitin-dependent protein catabolic process	ubiquitin-protein ligase activity	Cul3-RING ubiquitin ligase complex	13	0	13
		2-periphery	YBR123C	TFC1	transcription initiation from RNA polymerase III promoter	RNA polymerase III transcription factor activity	transcription factor TFIIIC complex	6	0	6
		2-periphery	YBR126C	TPS1	response to drug	"alpha,alpha-trehalose-phosphate synthase (UDP-forming) activity"	cytoplasm	6	0	6
		2-periphery	YBR129C	OPY1	conjugation with cellular fusion	molecular_function	cytoplasm	1	0	1
		2-periphery	YBR142W	MAK5	ribosome biogenesis and assembly	ATP-dependent RNA helicase activity	nucleolus	25	0	25
		2-periphery	YBR160W	CDC28	protein amino acid phosphorylation	cyclin-dependent protein kinase activity	cytoplasm	103	0	103
		2-periphery	YBR171W	SEC66	filamentous growth	protein transporter activity	endoplasmic reticulum membrane	4	0	4
		2-periphery	YBR182C	SMP1	positive regulation of transcription from RNA polymerase II promoter	transcription factor activity	cytoplasm	1	0	1
		2-periphery	YBR187W	GDT1	ribosome biogenesis and assembly	molecular_function	"vacuole, cell cycle-correlated morphology"	1	0	1
		2-periphery	YBR237W	PRP5	U2-type nuclear mRNA branch site recognition	"RNA splicing factor activity, transesterification mechanism"	spliceosome	8	0	8
		2-periphery	YBR245C	ISW1	chromatin remodeling	ATPase activity	ISW1 complex	18	0	18
		2-periphery	YBR253W	SRB6	transcription from RNA polymerase II promoter	structural molecule activity	mediator complex	18	0	18
		2-periphery	YBR254C	TRS20	ER to Golgi vesicle-mediated transport	Ras guanyl-nucleotide exchange factor activity	TRAPP complex	10	0	10
		2-periphery	YBR272C	HSM3	mismatch repair	molecular_function	cytoplasm	4	0	4
		2-periphery	YBR275C	RIF1	telomere maintenance	protein binding	nuclear telomere cap complex	2	0	2
		2-periphery	YBR279W	PAF1	telomere maintenance	RNA polymerase II transcription elongation factor activity	nucleus	10	0	10
		2-periphery	YBR289W	SNF5	chromatin remodeling	general RNA polymerase II transcription factor activity	SWI/SNF complex	10	0	10
		2-periphery	YCL059C	KRR1	ribosome biogenesis and assembly	snoRNA binding	nucleolus	5	0	5
		2-periphery	YCR009C	RVS161	endocytosis	cytoskeletal protein binding	actin cortical patch	12	0	12
		2-periphery	YCR012W	PGK1	glycolysis	phosphoglycerate kinase activity	cytoplasm	3	0	3
		2-periphery	YCR057C	PWP2	ribosome biogenesis and assembly	snoRNA binding	cytoplasm	44	0	44
		2-periphery	YCR072C	RSA4	ribosome biogenesis and assembly	molecular_function	nucleolus	6	0	6
		2-periphery	YCR076C		biological_process	molecular_function	cellular_component	1	0	1
		2-periphery	YCR082W	AHC2	telomere maintenance	molecular_function	cytoplasm	1	0	1
		2-periphery	YCR084C	TUP1	negative regulation of transcription	general transcriptional repressor activity	nucleus	12	0	12
		2-periphery	YDL002C	NHP10	chromatin remodeling	molecular_function	nucleus	10	0	10
		2-periphery	YDL005C	MED2	transcription from RNA polymerase II promoter	RNA polymerase II transcription mediator activity	mediator complex	17	0	17
		2-periphery	YDL007W	RPT2	ubiquitin-dependent protein catabolic process	ATPase activity	nucleus	16	0	16
		2-periphery	YDL017W	CDC7	protein amino acid phosphorylation	protein serine/threonine kinase activity	nucleus	12	0	12
		2-periphery	YDL019C	OSH2	endocytosis	phosphatidylinositol binding	endoplasmic reticulum	10	0	10
		2-periphery	YDL029W	ARP2	actin filament organization	structural constituent of cytoskeleton	mitochondrion	31	0	31
		2-periphery	YDL047W	SIT4	telomere maintenance	protein serine/threonine phosphatase activity	cytoplasm	20	0	20
		2-periphery	YDL055C	PSA1	protein amino acid glycosylation	mannose-1-phosphate guanylyltransferase activity	cytoplasm	1	0	1
		2-periphery	YDL059C	RAD59	telomere maintenance via recombination	protein binding	nucleus	13	0	13
		2-periphery	YDL080C	THI3	positive regulation of transcription from RNA polymerase II promoter	transcriptional activator activity	nucleus	4	0	4
		2-periphery	YDL088C	ASM4	mRNA export from nucleus	structural molecule activity	nuclear pore	1	0	1
		2-periphery	YDL097C	RPN6	ubiquitin-dependent protein catabolic process	structural molecule activity	"proteasome regulatory particle, lid subcomplex (sensu Eukaryota)"	17	0	17
		2-periphery	YDL106C	PHO2	transcription	transcription factor activity	nucleus	4	0	4
		2-periphery	YDL132W	CDC53	G1/S transition of mitotic cell cycle	ubiquitin-protein ligase activity	SCF ubiquitin ligase complex	21	0	21
		2-periphery	YDL140C	RPO21	transcription from RNA polymerase II promoter	DNA-directed RNA polymerase activity	mitochondrion	31	0	31
		2-periphery	YDL143W	CCT4	protein folding	unfolded protein binding	cytoplasm	7	0	7
		2-periphery	YDL147W	RPN5	ubiquitin-dependent protein catabolic process	molecular_function	"proteasome regulatory particle, lid subcomplex (sensu Eukaryota)"	26	0	26
		2-periphery	YDL160C	DHH1	deadenylation-dependent decapping	protein binding	cytoplasm	16	0	16
		2-periphery	YDL204W	RTN2	biological_process	molecular_function	endoplasmic reticulum	1	0	1
		2-periphery	YDL246C	SOR2	hexose metabolic process	"oxidoreductase activity, acting on the CH-OH group of donors, NAD or NADP as acceptor"	cellular_component	4	0	4
		2-periphery	YDR030C	RAD28	DNA repair	molecular_function	nucleus	4	0	4
		2-periphery	YDR075W	PPH3	response to drug	protein phosphatase type 2A activity	cytoplasm	8	0	8
		2-periphery	YDR088C	SLU7	generation of catalytic spliceosome for second transesterification step	"RNA splicing factor activity, transesterification mechanism"	spliceosome	4	0	4
		2-periphery	YDR127W	ARO1	aromatic amino acid family biosynthetic process	3-dehydroquinate dehydratase activity	cytoplasm	2	0	2
		2-periphery	YDR171W	HSP42	response to stress	unfolded protein binding	cytoplasm	2	0	2
		2-periphery	YDR172W	SUP35	"mRNA catabolic process, deadenylation-dependent decay"	translation release factor activity	cytosol	7	0	7
		2-periphery	YDR174W	HMO1	telomere maintenance	single-stranded DNA binding	cytoplasm	4	0	4
		2-periphery	YDR188W	CCT6	protein folding	unfolded protein binding	cytoplasm	22	0	22
		2-periphery	YDR192C	NUP42	mRNA export from nucleus	structural molecule activity	nuclear pore	27	0	27
		2-periphery	YDR224C	HTB1	chromatin assembly or disassembly	DNA binding	nuclear nucleosome	15	0	15
		2-periphery	YDR225W	HTA1	DNA repair	DNA binding	nuclear nucleosome	18	0	18
		2-periphery	YDR227W	SIR4	telomere maintenance	histone binding	nuclear telomere cap complex	14	0	14
		2-periphery	YDR228C	PCF11	mRNA cleavage	protein binding	mRNA cleavage factor complex	12	0	12
		2-periphery	YDR238C	SEC26	ER to Golgi vesicle-mediated transport	molecular_function	COPI vesicle coat	11	0	11
		2-periphery	YDR243C	PRP28	cis assembly of U2-type pre-catalytic spliceosome	"RNA splicing factor activity, transesterification mechanism"	spliceosome	11	0	11
		2-periphery	YDR296W	MHR1	mitochondrial genome maintenance	transcription regulator activity	nucleus	1	0	1
		2-periphery	YDR301W	CFT1	mRNA cleavage	RNA binding	mitochondrion	14	0	14
		2-periphery	YDR311W	TFB1	transcription initiation from RNA polymerase II promoter	general RNA polymerase II transcription factor activity	holo TFIIH complex	11	0	11
		2-periphery	YDR314C	RAD34	nucleotide-excision repair	molecular_function	nucleus	1	0	1
		2-periphery	YDR335W	MSN5	protein export from nucleus	protein binding	nucleus	17	0	17
		2-periphery	YDR379W	RGA2	pseudohyphal growth	signal transducer activity	intracellular	4	0	4
		2-periphery	YDR381W	YRA1	mRNA export from nucleus	RNA binding	transcription export complex	17	0	17
		2-periphery	YDR386W	MUS81	DNA repair	endonuclease activity	nucleus	7	0	7
		2-periphery	YDR388W	RVS167	endocytosis	cytoskeletal protein binding	actin cortical patch	57	0	57
		2-periphery	YDR394W	RPT3	ubiquitin-dependent protein catabolic process	ATPase activity	"proteasome regulatory particle, base subcomplex (sensu Eukaryota)"	42	0	42
		2-periphery	YDR397C	NCB2	positive regulation of transcription from RNA polymerase II promoter	transcription coactivator activity	nucleus	1	0	1
		2-periphery	YDR427W	RPN9	ubiquitin-dependent protein catabolic process	structural molecule activity	"proteasome regulatory particle, lid subcomplex (sensu Eukaryota)"	16	0	16
		2-periphery	YDR443C	SSN2	telomere maintenance	general RNA polymerase II transcription factor activity	transcription factor complex	9	0	9
		2-periphery	YDR477W	SNF1	protein amino acid phosphorylation	AMP-activated protein kinase activity	cytoplasm	33	0	33
		2-periphery	YEL056W	HAT2	chromatin silencing at telomere	histone binding	cytoplasm	3	0	3
		2-periphery	YEL060C	PRB1	sporulation	serine-type endopeptidase activity	"vacuole, cell cycle-correlated morphology"	10	0	10
		2-periphery	YER009W	NTF2	protein import into nucleus	Ran GTPase binding	nuclear envelope	9	0	9
		2-periphery	YER011W	TIR1	response to stress	structural constituent of cell wall	chitin- and beta-glucan-containing cell wall	2	0	2
		2-periphery	YER012W	PRE1	sporulation (sensu Fungi)	endopeptidase activity	nucleus	34	0	34
		2-periphery	YER023W	PRO3	proline biosynthetic process	pyrroline-5-carboxylate reductase activity	cytoplasm	2	0	2
		2-periphery	YER031C	YPT31	vesicle-mediated transport	GTPase activity	mitochondrial outer membrane	19	0	19
		2-periphery	YER040W	GLN3	positive regulation of transcription from RNA polymerase II promoter	transcription factor activity	nucleus	5	0	5
		2-periphery	YER045C	ACA1	transcription initiation from RNA polymerase II promoter	specific RNA polymerase II transcription factor activity	nucleus	1	0	1
		2-periphery	YER049W	TPA1	ribosome biogenesis and assembly	molecular_function	nucleus	2	0	2
		2-periphery	YER068W	MOT2	telomere maintenance	ubiquitin-protein ligase activity	cytoplasm	9	0	9
		2-periphery	YER082C	UTP7	ribosome biogenesis and assembly	snoRNA binding	small nucleolar ribonucleoprotein complex	20	0	20
		2-periphery	YER107C	GLE2	mRNA export from nucleus	structural molecule activity	nuclear pore	5	0	5
		2-periphery	YER110C	KAP123	protein import into nucleus	protein carrier activity	cytoplasm	25	0	25
		2-periphery	YER122C	GLO3	ER to Golgi vesicle-mediated transport	ARF GTPase activator activity	COPI-coated vesicle	5	0	5
		2-periphery	YER143W	DDI1	ubiquitin-dependent protein catabolic process	SNARE binding	plasma membrane	3	0	3
		2-periphery	YER162C	RAD4	"nucleotide-excision repair, DNA damage recognition"	damaged DNA binding	repairosome	4	0	4
		2-periphery	YER165W	PAB1	regulation of translational initiation	poly(A) binding	cytoplasm	35	0	35
		2-periphery	YER172C	BRR2	U2-type spliceosome conformational change to release U4 and U1	"RNA splicing factor activity, transesterification mechanism"	U4/U6 x U5 tri-snRNP complex	18	0	18
		2-periphery	YER173W	RAD24	meiotic recombination	DNA clamp loader activity	nucleus	10	0	10
		2-periphery	YER178W	PDA1	pyruvate metabolic process	pyruvate dehydrogenase (acetyl-transferring) activity	mitochondrion	5	0	5
		2-periphery	YER179W	DMC1	meiosis	single-stranded DNA binding	nucleus	11	0	11
		2-periphery	YFL017W-A	SMX2	"nuclear mRNA splicing, via spliceosome"	"RNA splicing factor activity, transesterification mechanism"	U4/U6 x U5 tri-snRNP complex	7	0	7
		2-periphery	YFL024C	EPL1	DNA repair	H4/H2A histone acetyltransferase activity	NuA4 histone acetyltransferase complex	2	0	2
		2-periphery	YFL038C	YPT1	ER to Golgi vesicle-mediated transport	GTPase activity	mitochondrion	24	0	24
		2-periphery	YFL039C	ACT1	cell wall organization and biogenesis	structural constituent of cytoskeleton	actin cortical patch	37	0	37
		2-periphery	YFR002W	NIC96	mRNA export from nucleus	structural molecule activity	nuclear pore	11	0	11
		2-periphery	YFR004W	RPN11	ubiquitin-dependent protein catabolic process	endopeptidase activity	nucleus	14	0	14
		2-periphery	YFR010W	UBP6	protein deubiquitination	ubiquitin-specific protease activity	proteasome regulatory particle (sensu Eukaryota)	4	0	4
		2-periphery	YFR019W	FAB1	Golgi to vacuole transport	phosphatidylinositol 3-phosphate binding	mitochondrion	1	0	1
		2-periphery	YFR051C	RET2	ER to Golgi vesicle-mediated transport	protein binding	COPI vesicle coat	10	0	10
		2-periphery	YFR052W	RPN12	ubiquitin-dependent protein catabolic process	endopeptidase activity	"proteasome regulatory particle, lid subcomplex (sensu Eukaryota)"	18	0	18
		2-periphery	YGL003C	CDH1	telomere maintenance	ubiquitin-protein ligase activity	cytoplasm	10	0	10
		2-periphery	YGL011C	SCL1	ubiquitin-dependent protein catabolic process	endopeptidase activity	mitochondrion	18	0	18
		2-periphery	YGL016W	KAP122	response to drug	protein carrier activity	cytoplasm	8	0	8
		2-periphery	YGL025C	PGD1	telomere maintenance	RNA polymerase II transcription mediator activity	mediator complex	9	0	9
		2-periphery	YGL044C	RNA15	mRNA cleavage	RNA binding	mRNA cleavage factor complex	5	0	5
		2-periphery	YGL092W	NUP145	mRNA export from nucleus	RNA binding	nuclear pore	17	0	17
		2-periphery	YGL100W	SEH1	mRNA export from nucleus	structural molecule activity	nuclear pore	13	0	13
		2-periphery	YGL116W	CDC20	mitotic sister chromatid segregation	ubiquitin-protein ligase activity	anaphase-promoting complex	13	0	13
		2-periphery	YGL120C	PRP43	ribosome biogenesis and assembly	"RNA splicing factor activity, transesterification mechanism"	mitochondrion	32	0	32
		2-periphery	YGL172W	NUP49	mRNA export from nucleus	structural molecule activity	nuclear pore	22	0	22
		2-periphery	YGL190C	CDC55	translation	protein phosphatase type 2A activity	nucleus	14	0	14
		2-periphery	YGL195W	GCN1	regulation of translational elongation	molecular_function	mitochondrion	24	0	24
		2-periphery	YGL207W	SPT16	RNA elongation from RNA polymerase II promoter	RNA polymerase II transcription elongation factor activity	nuclear chromatin	10	0	10
		2-periphery	YGL221C	NIF3	biological_process	molecular_function	cytoplasm	2	0	2
		2-periphery	YGL238W	CSE1	protein export from nucleus	importin-alpha export receptor activity	nuclear envelope	6	0	6
		2-periphery	YGR005C	TFG2	transcription initiation from RNA polymerase II promoter	general RNA polymerase II transcription factor activity	transcription factor TFIIF complex	1	0	1
		2-periphery	YGR013W	SNU71	"nuclear mRNA splicing, via spliceosome"	RNA binding	snRNP U1	12	0	12
		2-periphery	YGR024C	THG1	tRNA modification	tRNA guanylyltransferase activity	cytoplasm	1	0	1
		2-periphery	YGR040W	KSS1	invasive growth (sensu Saccharomyces)	MAP kinase activity	nucleus	31	0	31
		2-periphery	YGR047C	TFC4	transcription initiation from RNA polymerase III promoter	RNA polymerase III transcription factor activity	transcription factor TFIIIC complex	5	0	5
		2-periphery	YGR086C	PIL1	endocytosis	protein kinase inhibitor activity	cytoplasm	8	0	8
		2-periphery	YGR092W	DBF2	protein amino acid phosphorylation	protein serine/threonine kinase activity	cellular bud neck	23	0	23
		2-periphery	YGR104C	SRB5	telomere maintenance	RNA polymerase II transcription mediator activity	mediator complex	12	0	12
		2-periphery	YGR119C	NUP57	mRNA export from nucleus	structural molecule activity	nuclear pore	28	0	28
		2-periphery	YGR123C	PPT1	ribosome biogenesis and assembly	protein serine/threonine phosphatase activity	cytoplasm	5	0	5
		2-periphery	YGR134W	CAF130	regulation of transcription from RNA polymerase II promoter	molecular_function	CCR4-NOT complex	7	0	7
		2-periphery	YGR142W	BTN2	"retrograde transport, endosome to Golgi"	protein binding	cytosol	1	0	1
		2-periphery	YGR162W	TIF4631	ribosome biogenesis and assembly	translation initiation factor activity	mitochondrion	19	0	19
		2-periphery	YGR184C	UBR1	protein monoubiquitination	ubiquitin-protein ligase activity	proteasome complex (sensu Eukaryota)	5	0	5
		2-periphery	YGR186W	TFG1	transcription initiation from RNA polymerase II promoter	general RNA polymerase II transcription factor activity	transcription factor TFIIF complex	2	0	2
		2-periphery	YGR202C	PCT1	phosphatidylcholine biosynthetic process	choline-phosphate cytidylyltransferase activity	nucleus	1	0	1
		2-periphery	YGR218W	CRM1	mRNA export from nucleus	protein carrier activity	nucleus	41	0	41
		2-periphery	YGR232W	NAS6	proteolysis	molecular_function	proteasome regulatory particle (sensu Eukaryota)	5	0	5
		2-periphery	YHL009C	YAP3	regulation of transcription from RNA polymerase II promoter	transcription factor activity	nucleus	2	0	2
		2-periphery	YHL030W	ECM29	protein catabolic process	protein binding	cytoplasm	14	0	14
		2-periphery	YHR018C	ARG4	arginine biosynthetic process	argininosuccinate lyase activity	cytosol	1	0	1
		2-periphery	YHR027C	RPN1	ubiquitin-dependent protein catabolic process	endopeptidase activity	cytoplasm	17	0	17
		2-periphery	YHR030C	SLT2	cell wall organization and biogenesis	MAP kinase activity	cytoplasm	40	0	40
		2-periphery	YHR058C	MED6	transcription from RNA polymerase II promoter	RNA polymerase II transcription mediator activity	mediator complex	7	0	7
		2-periphery	YHR129C	ARP1	establishment of mitotic spindle orientation	structural constituent of cytoskeleton	dynactin complex	3	0	3
		2-periphery	YHR152W	SPO12	regulation of exit from mitosis	molecular_function	nucleus	12	0	12
		2-periphery	YHR178W	STB5	response to drug	transcription factor activity	nucleus	2	0	2
		2-periphery	YHR200W	RPN10	ubiquitin-dependent protein catabolic process	endopeptidase activity	proteasome complex (sensu Eukaryota)	26	0	26
		2-periphery	YHR216W	IMD2	GTP biosynthetic process	IMP dehydrogenase activity	cytoplasm	5	0	5
		2-periphery	YIL004C	BET1	ER to Golgi vesicle-mediated transport	SNAP receptor activity	endoplasmic reticulum membrane	22	0	22
		2-periphery	YIL021W	RPB3	transcription from RNA polymerase II promoter	DNA-directed RNA polymerase activity	"DNA-directed RNA polymerase II, core complex"	19	0	19
		2-periphery	YIL035C	CKA1	protein amino acid phosphorylation	protein kinase activity	protein kinase CK2 complex	41	0	41
		2-periphery	YIL061C	SNP1	"nuclear mRNA splicing, via spliceosome"	mRNA binding	snRNP U1	36	0	36
		2-periphery	YIL075C	RPN2	ubiquitin-dependent protein catabolic process	endopeptidase activity	nucleus	5	0	5
		2-periphery	YIL076W	SEC28	ER to Golgi vesicle-mediated transport	molecular_function	endosome	6	0	6
		2-periphery	YIL115C	NUP159	mRNA export from nucleus	structural molecule activity	nuclear pore	10	0	10
		2-periphery	YIL124W	AYR1	phosphatidic acid biosynthetic process	acylglycerone-phosphate reductase activity	cytoplasm	2	0	2
		2-periphery	YIL126W	STH1	RNA elongation from RNA polymerase II promoter	ATPase activity	RSC complex	6	0	6
		2-periphery	YIL136W	OM45	biological_process	molecular_function	mitochondrion	1	0	1
		2-periphery	YIL143C	SSL2	transcription from RNA polymerase II promoter	general RNA polymerase II transcription factor activity	holo TFIIH complex	6	0	6
		2-periphery	YIL148W	RPL40A	translation	structural constituent of ribosome	cytosolic large ribosomal subunit (sensu Eukaryota)	27	0	27
		2-periphery	YIL149C	MLP2	mRNA export from nucleus	ribonucleoprotein binding	mitochondrion	3	0	3
		2-periphery	YIR011C	STS1	ubiquitin-dependent protein catabolic process	molecular_function	nucleus	2	0	2
		2-periphery	YJL008C	CCT8	protein folding	unfolded protein binding	cytoplasm	8	0	8
		2-periphery	YJL011C	RPC17	transcription initiation from RNA polymerase III promoter	DNA-directed RNA polymerase activity	DNA-directed RNA polymerase III complex	3	0	3
		2-periphery	YJL025W	RRN7	transcription from RNA polymerase I promoter	RNA polymerase I transcription factor activity	RNA polymerase I transcription factor complex	3	0	3
		2-periphery	YJL026W	RNR2	DNA replication	ribonucleoside-diphosphate reductase activity	cytoplasm	5	0	5
		2-periphery	YJL041W	NSP1	mRNA export from nucleus	structural molecule activity	nuclear pore	14	0	14
		2-periphery	YJL069C	UTP18	ribosome biogenesis and assembly	snoRNA binding	nucleolus	14	0	14
		2-periphery	YJL090C	DPB11	nucleotide-excision repair	protein binding	replication fork	3	0	3
		2-periphery	YJL106W	IME2	protein amino acid phosphorylation	protein kinase activity	nucleus	5	0	5
		2-periphery	YJL111W	CCT7	protein folding	unfolded protein binding	cytoplasm	7	0	7
		2-periphery	YJL117W	PHO86	protein folding	molecular_function	endoplasmic reticulum	5	0	5
		2-periphery	YJL164C	TPK1	protein amino acid phosphorylation	cAMP-dependent protein kinase activity	cytoplasm	12	0	12
		2-periphery	YJL187C	SWE1	regulation of cell size	protein kinase activity	nucleus	16	0	16
		2-periphery	YJR005W	APL1	vesicle-mediated transport	molecular_function	AP-2 adaptor complex	9	0	9
		2-periphery	YJR022W	LSM8	"nuclear mRNA splicing, via spliceosome"	RNA binding	nucleus	35	0	35
		2-periphery	YJR068W	RFC2	mismatch repair	DNA clamp loader activity	DNA replication factor C complex	13	0	13
		2-periphery	YJR070C	LIA1	ribosome biogenesis and assembly	protein binding	cytoplasm	1	0	1
		2-periphery	YJR094C	IME1	meiosis	transcription regulator activity	nucleus	3	0	3
		2-periphery	YJR099W	YUH1	protein deubiquitination	ubiquitin-specific protease activity	cytoplasm	5	0	5
		2-periphery	YJR132W	NMD5	protein import into nucleus	protein carrier activity	cytoplasm	16	0	16
		2-periphery	YJR133W	XPT1	XMP salvage	hypoxanthine phosphoribosyltransferase activity	cytoplasm	1	0	1
		2-periphery	YJR159W	SOR1	mannose metabolic process	L-iditol 2-dehydrogenase activity	cellular_component	5	0	5
		2-periphery	YKL011C	CCE1	DNA recombination	endodeoxyribonuclease activity	mitochondrial inner membrane	2	0	2
		2-periphery	YKL015W	PUT3	positive regulation of transcription from RNA polymerase II promoter	specific RNA polymerase II transcription factor activity	nucleus	2	0	2
		2-periphery	YKL029C	MAE1	pyruvate metabolic process	malic enzyme activity	mitochondrion	1	0	1
		2-periphery	YKL068W	NUP100	mRNA export from nucleus	structural molecule activity	nuclear pore	30	0	30
		2-periphery	YKL078W	DHR2	ribosome biogenesis and assembly	RNA helicase activity	nucleolus	9	0	9
		2-periphery	YKL081W	TEF4	translational elongation	translation elongation factor activity	mitochondrion	7	0	7
		2-periphery	YKL108W	SLD2	DNA strand elongation during DNA replication	molecular_function	replication fork	5	0	5
		2-periphery	YKL116C	PRR1	MAPKKK cascade	receptor signaling protein serine/threonine kinase activity	cytoplasm	7	0	7
		2-periphery	YKL130C	SHE2	intracellular mRNA localization	mRNA binding	cytoplasm	5	0	5
		2-periphery	YKL139W	CTK1	telomere maintenance	cyclin-dependent protein kinase activity	nucleus	11	0	11
		2-periphery	YKL145W	RPT1	ubiquitin-dependent protein catabolic process	ATPase activity	"proteasome regulatory particle, base subcomplex (sensu Eukaryota)"	29	0	29
		2-periphery	YKL166C	TPK3	protein amino acid phosphorylation	cAMP-dependent protein kinase activity	cytoplasm	28	0	28
		2-periphery	YKL214C	YRA2	poly(A)+ mRNA export from nucleus	RNA binding	nucleus	9	0	9
		2-periphery	YKR001C	VPS1	protein targeting to vacuole	GTPase activity	cytoplasm	6	0	6
		2-periphery	YKR020W	VPS51	protein targeting to vacuole	protein binding	Golgi apparatus	6	0	6
		2-periphery	YKR024C	DBP7	ribosome biogenesis and assembly	ATP-dependent RNA helicase activity	nucleolus	9	0	9
		2-periphery	YKR026C	GCN3	regulation of translational initiation	translation initiation factor activity	guanyl-nucleotide exchange factor complex	11	0	11
		2-periphery	YKR036C	CAF4	"regulation of transcription, DNA-dependent"	protein binding	mitochondrion	11	0	11
		2-periphery	YKR046C	PET10	aerobic respiration	molecular_function	lipid particle	1	0	1
		2-periphery	YKR086W	PRP16	formation of catalytic U2-type spliceosome for second transesterification step	"RNA splicing factor activity, transesterification mechanism"	spliceosome	10	0	10
		2-periphery	YLL011W	SOF1	processing of 20S pre-rRNA	molecular_function	nucleolus	21	0	21
		2-periphery	YLL034C	RIX7	ribosomal large subunit export from nucleus	ATPase activity	nucleus	2	0	2
		2-periphery	YLL039C	UBI4	sporulation (sensu Fungi)	protein tag	cytoplasm	8	0	8
		2-periphery	YLR074C	BUD20	ribosome biogenesis and assembly	molecular_function	nucleus	45	0	45
		2-periphery	YLR078C	BOS1	ER to Golgi vesicle-mediated transport	SNAP receptor activity	endoplasmic reticulum membrane	21	0	21
		2-periphery	YLR105C	SEN2	tRNA splicing	tRNA-intron endonuclease activity	mitochondrion	5	0	5
		2-periphery	YLR116W	MSL5	"nuclear mRNA splicing, via spliceosome"	RNA binding	commitment complex	4	0	4
		2-periphery	YLR117C	CLF1	"nuclear mRNA splicing, via spliceosome"	protein binding	chromatin	11	0	11
		2-periphery	YLR125W		biological_process	molecular_function	cellular_component	3	0	3
		2-periphery	YLR131C	ACE2	G1-specific transcription in mitotic cell cycle	transcriptional activator activity	nucleus	3	0	3
		2-periphery	YLR147C	SMD3	"nuclear mRNA splicing, via spliceosome"	"RNA splicing factor activity, transesterification mechanism"	U4/U6 x U5 tri-snRNP complex	26	0	26
		2-periphery	YLR167W	RPS31	translation	structural constituent of ribosome	cytoplasm	9	0	9
		2-periphery	YLR196W	PWP1	rRNA processing	molecular_function	cytoplasm	13	0	13
		2-periphery	YLR222C	UTP13	processing of 20S pre-rRNA	snoRNA binding	small nucleolar ribonucleoprotein complex	21	0	21
		2-periphery	YLR229C	CDC42	pseudohyphal growth	GTPase activity	plasma membrane	24	0	24
		2-periphery	YLR243W		biological_process	signal sequence binding	cellular_component	3	0	3
		2-periphery	YLR249W	YEF3	translational elongation	translation elongation factor activity	ribosome	19	0	19
		2-periphery	YLR268W	SEC22	ER to Golgi vesicle-mediated transport	SNAP receptor activity	endoplasmic reticulum	28	0	28
		2-periphery	YLR276C	DBP9	ribosome biogenesis and assembly	ATP-dependent RNA helicase activity	nucleolus	8	0	8
		2-periphery	YLR277C	YSH1	mRNA cleavage	RNA binding	mRNA cleavage and polyadenylation specificity factor complex	12	0	12
		2-periphery	YLR293C	GSP1	rRNA processing	GTPase activity	cytoplasm	27	0	27
		2-periphery	YLR298C	YHC1	"nuclear mRNA splicing, via spliceosome"	mRNA binding	snRNP U1	8	0	8
		2-periphery	YLR310C	CDC25	replicative cell aging	Ras guanyl-nucleotide exchange factor activity	cytoplasm	13	0	13
		2-periphery	YLR335W	NUP2	mRNA export from nucleus	structural molecule activity	mitochondrion	18	0	18
		2-periphery	YLR371W	ROM2	cell wall organization and biogenesis	signal transducer activity	cellular bud tip	5	0	5
		2-periphery	YLR386W	VAC14	vacuole inheritance	enzyme activator activity	membrane of vacuole with cell cycle-correlated morphology	5	0	5
		2-periphery	YLR418C	CDC73	telomere maintenance	RNA polymerase II transcription elongation factor activity	nucleus	9	0	9
		2-periphery	YLR421C	RPN13	proteolysis	endopeptidase activity	"proteasome regulatory particle, lid subcomplex (sensu Eukaryota)"	5	0	5
		2-periphery	YLR442C	SIR3	double-strand break repair via nonhomologous end joining	histone binding	mitochondrion	9	0	9
		2-periphery	YLR453C	RIF2	telomere maintenance	telomeric DNA binding	nuclear telomere cap complex	4	0	4
		2-periphery	YML007W	YAP1	response to drug	transcription factor activity	cytoplasm	5	0	5
		2-periphery	YML051W	GAL80	positive regulation of transcription by galactose	specific transcriptional repressor activity	cytoplasm	3	0	3
		2-periphery	YML092C	PRE8	ubiquitin-dependent protein catabolic process	endopeptidase activity	"proteasome core complex, alpha-subunit complex (sensu Eukaryota)"	18	0	18
		2-periphery	YML097C	VPS9	telomere maintenance	guanyl-nucleotide exchange factor activity	cytosol	3	0	3
		2-periphery	YML099C	ARG81	arginine metabolic process	transcription cofactor activity	nucleus	4	0	4
		2-periphery	YMR001C	CDC5	protein amino acid phosphorylation	protein kinase activity	nucleus	12	0	12
		2-periphery	YMR039C	SUB1	positive regulation of transcription from RNA polymerase II promoter	transcription coactivator activity	nucleus	1	0	1
		2-periphery	YMR042W	ARG80	positive regulation of transcription from RNA polymerase II promoter	DNA binding	nucleus	5	0	5
		2-periphery	YMR043W	MCM1	regulation of transcription from RNA polymerase II promoter	DNA binding	nucleus	11	0	11
		2-periphery	YMR047C	NUP116	mRNA export from nucleus	structural molecule activity	nuclear pore	44	0	44
		2-periphery	YMR049C	ERB1	rRNA processing	molecular_function	nucleus	53	0	53
		2-periphery	YMR061W	RNA14	mRNA cleavage	RNA binding	nucleus	10	0	10
		2-periphery	YMR093W	UTP15	ribosome biogenesis and assembly	snoRNA binding	small nucleolar ribonucleoprotein complex	15	0	15
		2-periphery	YMR106C	YKU80	telomere maintenance	RNA binding	nuclear chromatin	15	0	15
		2-periphery	YMR112C	MED11	transcription from RNA polymerase II promoter	structural molecule activity	mediator complex	5	0	5
		2-periphery	YMR116C	ASC1	telomere maintenance	signal transducer activity	cytoplasm	25	0	25
		2-periphery	YMR125W	STO1	telomere maintenance	mRNA binding	commitment complex	15	0	15
		2-periphery	YMR139W	RIM11	protein amino acid phosphorylation	protein serine/threonine kinase activity	cytoplasm	15	0	15
		2-periphery	YMR146C	TIF34	translational initiation	translation initiation factor activity	multi-eIF complex	11	0	11
		2-periphery	YMR153W	NUP53	mRNA export from nucleus	structural molecule activity	nuclear pore	3	0	3
		2-periphery	YMR201C	RAD14	"nucleotide-excision repair, DNA damage recognition"	damaged DNA binding	nucleus	11	0	11
		2-periphery	YMR213W	CEF1	"nuclear mRNA splicing, via spliceosome"	"RNA splicing factor activity, transesterification mechanism"	spliceosome	10	0	10
		2-periphery	YMR239C	RNT1	ribosome biogenesis and assembly	ribonuclease III activity	nucleolus	2	0	2
		2-periphery	YMR276W	DSK2	ER-associated protein catabolic process	"protein binding, bridging"	nucleus	9	0	9
		2-periphery	YMR314W	PRE5	ubiquitin-dependent protein catabolic process	endopeptidase activity	"proteasome core complex, alpha-subunit complex (sensu Eukaryota)"	18	0	18
		2-periphery	YNL006W	LST8	transport	protein binding	Golgi membrane	11	0	11
		2-periphery	YNL014W	HEF3	translational elongation	ATPase activity	cytosolic ribosome (sensu Eukaryota)	3	0	3
		2-periphery	YNL025C	SSN8	telomere maintenance	general RNA polymerase II transcription factor activity	transcription factor complex	17	0	17
		2-periphery	YNL030W	HHF2	chromatin assembly or disassembly	DNA binding	nuclear nucleosome	7	0	7
		2-periphery	YNL031C	HHT2	chromatin assembly or disassembly	DNA binding	nuclear nucleosome	7	0	7
		2-periphery	YNL037C	IDH1	tricarboxylic acid cycle	isocitrate dehydrogenase (NAD+) activity	mitochondrion	7	0	7
		2-periphery	YNL059C	ARP5	protein targeting to vacuole	ATP-dependent 5' to 3' DNA helicase activity	nucleus	3	0	3
		2-periphery	YNL107W	YAF9	DNA repair	molecular_function	cytoplasm	1	0	1
		2-periphery	YNL147W	LSM7	telomere maintenance	RNA binding	nucleolus	18	0	18
		2-periphery	YNL148C	ALF1	post-chaperonin tubulin folding pathway	microtubule binding	cytoplasm	3	0	3
		2-periphery	YNL181W		biological_process	oxidoreductase activity	endoplasmic reticulum	2	0	2
		2-periphery	YNL182C	IPI3	ribosome biogenesis and assembly	molecular_function	nucleus	6	0	6
		2-periphery	YNL201C	PSY2	response to drug	molecular_function	nucleus	5	0	5
		2-periphery	YNL244C	SUI1	translational initiation	translation initiation factor activity	multi-eIF complex	14	0	14
		2-periphery	YNL250W	RAD50	telomere maintenance	protein binding	nucleus	8	0	8
		2-periphery	YNL258C	DSL1	"retrograde vesicle-mediated transport, Golgi to ER"	molecular_function	endoplasmic reticulum	3	0	3
		2-periphery	YNL287W	SEC21	ER to Golgi vesicle-mediated transport	molecular_function	endosome	15	0	15
		2-periphery	YNL288W	CAF40	regulation of transcription from RNA polymerase II promoter	molecular_function	CCR4-NOT complex	10	0	10
		2-periphery	YNL307C	MCK1	protein amino acid phosphorylation	glycogen synthase kinase 3 activity	soluble fraction	10	0	10
		2-periphery	YNL317W	PFS2	mRNA cleavage	RNA binding	mRNA cleavage and polyadenylation specificity factor complex	29	0	29
		2-periphery	YNL330C	RPD3	positive regulation of transcription from RNA polymerase II promoter	histone deacetylase activity	histone deacetylase complex	7	0	7
		2-periphery	YNR003C	RPC34	ribosome biogenesis and assembly	DNA-directed RNA polymerase activity	cytoplasm	9	0	9
		2-periphery	YNR011C	PRP2	U2-type catalytic spliceosome formation for first transesterification step	"RNA splicing factor activity, transesterification mechanism"	nucleus	9	0	9
		2-periphery	YNR016C	ACC1	protein import into nucleus	acetyl-CoA carboxylase activity	mitochondrion	8	0	8
		2-periphery	YNR052C	POP2	regulation of transcription from RNA polymerase II promoter	3'-5'-exoribonuclease activity	cytoplasm	12	0	12
		2-periphery	YNR053C	NOG2	ribosome biogenesis and assembly	GTPase activity	nucleus	11	0	11
		2-periphery	YOL001W	PHO80	telomere maintenance	cyclin-dependent protein kinase regulator activity	cyclin-dependent protein kinase holoenzyme complex	3	0	3
		2-periphery	YOL004W	SIN3	telomere maintenance	histone deacetylase activity	histone deacetylase complex	16	0	16
		2-periphery	YOL012C	HTZ1	regulation of transcription from RNA polymerase II promoter	chromatin binding	nuclear chromatin	7	0	7
		2-periphery	YOL038W	PRE6	ubiquitin-dependent protein catabolic process	endopeptidase activity	mitochondrion	18	0	18
		2-periphery	YOL051W	GAL11	telomere maintenance	RNA polymerase II transcription mediator activity	mediator complex	21	0	21
		2-periphery	YOL054W	PSH1	RNA elongation from RNA polymerase II promoter	molecular_function	nucleus	2	0	2
		2-periphery	YOL086C	ADH1	NADH oxidation	alcohol dehydrogenase activity	cytosol	7	0	7
		2-periphery	YOL108C	INO4	positive regulation of transcription from RNA polymerase II promoter	DNA binding	nucleus	9	0	9
		2-periphery	YOL127W	RPL25	translation	structural constituent of ribosome	cytosolic large ribosomal subunit (sensu Eukaryota)	35	0	35
		2-periphery	YOL135C	MED7	transcription from RNA polymerase II promoter	RNA polymerase II transcription mediator activity	mediator complex	18	0	18
		2-periphery	YOR027W	STI1	protein folding	chaperone activator activity	cytoplasm	12	0	12
		2-periphery	YOR098C	NUP1	mRNA export from nucleus	protein binding	nuclear pore	19	0	19
		2-periphery	YOR116C	RPO31	transcription from RNA polymerase III promoter	DNA-directed RNA polymerase activity	DNA-directed RNA polymerase III complex	18	0	18
		2-periphery	YOR117W	RPT5	ubiquitin-dependent protein catabolic process	ATPase activity	"proteasome regulatory particle, base subcomplex (sensu Eukaryota)"	15	0	15
		2-periphery	YOR141C	ARP8	chromatin remodeling	ATP-dependent 5' to 3' DNA helicase activity	nucleus	3	0	3
		2-periphery	YOR157C	PUP1	ubiquitin-dependent protein catabolic process	endopeptidase activity	"proteasome core complex, beta-subunit complex (sensu Eukaryota)"	14	0	14
		2-periphery	YOR174W	MED4	transcription from RNA polymerase II promoter	RNA polymerase II transcription mediator activity	mediator complex	12	0	12
		2-periphery	YOR185C	GSP2	nuclear organization and biogenesis	GTPase activity	nucleus	17	0	17
		2-periphery	YOR212W	STE4	invasive growth (sensu Saccharomyces)	signal transducer activity	plasma membrane	19	0	19
		2-periphery	YOR230W	WTM1	protein import into nucleus	transcription corepressor activity	nucleus	6	0	6
		2-periphery	YOR259C	RPT4	ubiquitin-dependent protein catabolic process	ATPase activity	nucleus	18	0	18
		2-periphery	YOR262W		biological_process	molecular_function	cytoplasm	1	0	1
		2-periphery	YOR272W	YTM1	ribosome biogenesis and assembly	molecular_function	nucleus	15	0	15
		2-periphery	YOR290C	SNF2	chromatin remodeling	general RNA polymerase II transcription factor activity	SWI/SNF complex	13	0	13
		2-periphery	YOR337W	TEA1	transcription	DNA binding	nucleus	1	0	1
		2-periphery	YOR349W	CIN1	post-chaperonin tubulin folding pathway	beta-tubulin binding	cellular_component	6	0	6
		2-periphery	YOR358W	HAP5	transcription	DNA binding	nucleus	5	0	5
		2-periphery	YOR362C	PRE10	ubiquitin-dependent protein catabolic process	endopeptidase activity	"proteasome core complex, alpha-subunit complex (sensu Eukaryota)"	20	0	20
		2-periphery	YPL001W	HAT1	chromatin silencing at telomere	histone binding	cytoplasm	2	0	2
		2-periphery	YPL010W	RET3	"retrograde vesicle-mediated transport, Golgi to ER"	protein binding	COPI vesicle coat	8	0	8
		2-periphery	YPL031C	PHO85	telomere maintenance	cyclin-dependent protein kinase activity	nucleus	28	0	28
		2-periphery	YPL038W	MET31	regulation of transcription	DNA binding	cytoplasm	3	0	3
		2-periphery	YPL042C	SSN3	telomere maintenance	general RNA polymerase II transcription factor activity	transcription factor complex	13	0	13
		2-periphery	YPL043W	NOP4	ribosome biogenesis and assembly	RNA binding	nucleolus	34	0	34
		2-periphery	YPL075W	GCR1	positive regulation of transcription from RNA polymerase II promoter	DNA binding	nucleus	2	0	2
		2-periphery	YPL096W	PNG1	misfolded or incompletely synthesized protein catabolic process	peptide-N4-(N-acetyl-beta-glucosaminyl)asparagine amidase activity	nucleus	1	0	1
		2-periphery	YPL111W	CAR1	arginine catabolic process to ornithine	zinc ion binding	cytosol	3	0	3
		2-periphery	YPL126W	NAN1	ribosome biogenesis and assembly	snoRNA binding	small nucleolar ribonucleoprotein complex	17	0	17
		2-periphery	YPL140C	MKK2	protein amino acid phosphorylation	MAP kinase kinase activity	intracellular	18	0	18
		2-periphery	YPL151C	PRP46	"nuclear mRNA splicing, via spliceosome"	molecular_function	spliceosome	15	0	15
		2-periphery	YPL153C	RAD53	DNA repair	DNA replication origin binding	nucleus	22	0	22
		2-periphery	YPL178W	CBC2	telomere maintenance	RNA cap binding	commitment complex	11	0	11
		2-periphery	YPL203W	TPK2	protein amino acid phosphorylation	cAMP-dependent protein kinase activity	nucleus	17	0	17
		2-periphery	YPL204W	HRR25	DNA repair	casein kinase activity	nucleus	37	0	37
		2-periphery	YPR010C	RPA135	ribosome biogenesis and assembly	DNA-directed RNA polymerase activity	DNA-directed RNA polymerase I complex	21	0	21
		2-periphery	YPR108W	RPN7	ubiquitin-dependent protein catabolic process	structural molecule activity	"proteasome regulatory particle, lid subcomplex (sensu Eukaryota)"	10	0	10
		2-periphery	YPR124W	CTR1	copper ion import	copper uptake transmembrane transporter activity	plasma membrane	2	0	2
		2-periphery	YPR178W	PRP4	"nuclear mRNA splicing, via spliceosome"	"RNA splicing factor activity, transesterification mechanism"	U4/U6 x U5 tri-snRNP complex	23	0	23
7	15
		core	YBR048W	RPS11B	translation	structural constituent of ribosome	cytosolic small ribosomal subunit (sensu Eukaryota)	11	11	0
		core	YDL061C	RPS29B	translation	structural constituent of ribosome	cytosolic small ribosomal subunit (sensu Eukaryota)	7	7	0
		core	YDR025W	RPS11A	translation	structural constituent of ribosome	cytosolic small ribosomal subunit (sensu Eukaryota)	12	11	1
		core	YGL123W	RPS2	translation	structural constituent of ribosome	cytosolic small ribosomal subunit (sensu Eukaryota)	24	14	10
		core	YGR118W	RPS23A	translation	structural constituent of ribosome	cytosolic small ribosomal subunit (sensu Eukaryota)	11	9	2
		core	YHL015W	RPS20	translation	structural constituent of ribosome	cytosolic small ribosomal subunit (sensu Eukaryota)	18	12	6
		core	YHR203C	RPS4B	translation	structural constituent of ribosome	cytosolic small ribosomal subunit (sensu Eukaryota)	12	10	2
		core	YJL190C	RPS22A	translation	structural constituent of ribosome	cytosolic small ribosomal subunit (sensu Eukaryota)	14	12	2
		core	YJR123W	RPS5	translation	structural constituent of ribosome	cytosolic small ribosomal subunit (sensu Eukaryota)	18	12	6
		core	YJR145C	RPS4A	translation	structural constituent of ribosome	cytoplasm	12	10	2
		core	YLR367W	RPS22B	translation	structural constituent of ribosome	cytosolic small ribosomal subunit (sensu Eukaryota)	14	12	2
		core	YLR388W	RPS29A	translation	structural constituent of ribosome	cytosolic small ribosomal subunit (sensu Eukaryota)	7	7	0
		core	YNL178W	RPS3	translation	structural constituent of ribosome	cytosolic small ribosomal subunit (sensu Eukaryota)	24	14	10
		core	YOL040C	RPS15	translation	structural constituent of ribosome	cytosolic small ribosomal subunit (sensu Eukaryota)	20	14	6
		core	YPR132W	RPS23B	translation	structural constituent of ribosome	cytosolic small ribosomal subunit (sensu Eukaryota)	11	9	2
		1-periphery	YBR189W	RPS9B	translation	structural constituent of ribosome	cytosolic small ribosomal subunit (sensu Eukaryota)	5	4	1
		1-periphery	YCR031C	RPS14A	translation	structural constituent of ribosome	cytosolic small ribosomal subunit (sensu Eukaryota)	5	5	0
		1-periphery	YDL083C	RPS16B	translation	structural constituent of ribosome	cytosolic small ribosomal subunit (sensu Eukaryota)	5	5	0
		1-periphery	YDR385W	EFT2	translational elongation	translation elongation factor activity	ribosome	8	2	6
		1-periphery	YDR450W	RPS18A	translation	structural constituent of ribosome	mitochondrion	6	5	1
		1-periphery	YGR214W	RPS0A	translation	structural constituent of ribosome	cytosolic small ribosomal subunit (sensu Eukaryota)	6	4	2
		1-periphery	YJL191W	RPS14B	translation	structural constituent of ribosome	cytosolic small ribosomal subunit (sensu Eukaryota)	5	5	0
		1-periphery	YLR048W	RPS0B	translation	structural constituent of ribosome	cytosolic small ribosomal subunit (sensu Eukaryota)	5	4	1
		1-periphery	YML026C	RPS18B	translation	structural constituent of ribosome	mitochondrion	6	5	1
		1-periphery	YMR143W	RPS16A	translation	structural constituent of ribosome	cytosolic small ribosomal subunit (sensu Eukaryota)	5	5	0
		1-periphery	YOR133W	EFT1	translational elongation	translation elongation factor activity	ribosome	4	2	2
		1-periphery	YPL081W	RPS9A	translation	structural constituent of ribosome	cytoplasm	5	4	1
		1-periphery	YPR119W	CLB2	G2/M transition of mitotic cell cycle	cyclin-dependent protein kinase regulator activity	cytoplasm	36	1	35
		2-periphery	YAL040C	CLN3	G1/S transition of mitotic cell cycle	cyclin-dependent protein kinase regulator activity	nucleus	12	0	12
		2-periphery	YAR002W	NUP60	telomere maintenance	structural constituent of nuclear pore	nuclear pore	11	0	11
		2-periphery	YBL105C	PKC1	cell wall organization and biogenesis	protein kinase C activity	cytoplasm	16	0	16
		2-periphery	YBR135W	CKS1	transcription	ubiquitin binding	cytoplasm	9	0	9
		2-periphery	YBR160W	CDC28	protein amino acid phosphorylation	cyclin-dependent protein kinase activity	cytoplasm	103	0	103
		2-periphery	YCL014W	BUD3	cytokinesis	molecular_function	cellular bud neck	1	0	1
		2-periphery	YCR091W	KIN82	protein amino acid phosphorylation	protein kinase activity	cellular_component	4	0	4
		2-periphery	YDL155W	CLB3	G2/M transition of mitotic cell cycle	cyclin-dependent protein kinase regulator activity	cytoplasm	13	0	13
		2-periphery	YDR099W	BMH2	sporulation (sensu Fungi)	protein binding	nucleus	17	0	17
		2-periphery	YDR172W	SUP35	"mRNA catabolic process, deadenylation-dependent decay"	translation release factor activity	cytosol	7	0	7
		2-periphery	YDR328C	SKP1	cytokinesis	protein binding	cytoplasm	39	0	39
		2-periphery	YDR507C	GIN4	protein amino acid phosphorylation	protein kinase activity	cellular bud neck	13	0	13
		2-periphery	YER111C	SWI4	G1/S transition of mitotic cell cycle	DNA binding	nucleus	6	0	6
		2-periphery	YER129W	SAK1	protein amino acid phosphorylation	protein kinase activity	cytoplasm	7	0	7
		2-periphery	YGL003C	CDH1	telomere maintenance	ubiquitin-protein ligase activity	cytoplasm	10	0	10
		2-periphery	YGL116W	CDC20	mitotic sister chromatid segregation	ubiquitin-protein ligase activity	anaphase-promoting complex	13	0	13
		2-periphery	YGR092W	DBF2	protein amino acid phosphorylation	protein serine/threonine kinase activity	cellular bud neck	23	0	23
		2-periphery	YGR108W	CLB1	G2/M transition of mitotic cell cycle	cyclin-dependent protein kinase regulator activity	cytoplasm	12	0	12
		2-periphery	YGR109C	CLB6	G1/S transition of mitotic cell cycle	cyclin-dependent protein kinase regulator activity	cellular_component	9	0	9
		2-periphery	YHR166C	CDC23	mitotic sister chromatid segregation	protein binding	anaphase-promoting complex	13	0	13
		2-periphery	YIL148W	RPL40A	translation	structural constituent of ribosome	cytosolic large ribosomal subunit (sensu Eukaryota)	27	0	27
		2-periphery	YJL165C	HAL5	cellular cation homeostasis	protein kinase activity	cellular_component	3	0	3
		2-periphery	YJL187C	SWE1	regulation of cell size	protein kinase activity	nucleus	16	0	16
		2-periphery	YJR059W	PTK2	G1/S transition of mitotic cell cycle	protein kinase activity	cytoplasm	16	0	16
		2-periphery	YKL048C	ELM1	response to drug	protein serine/threonine kinase activity	cellular bud neck contractile ring	5	0	5
		2-periphery	YKL116C	PRR1	MAPKKK cascade	receptor signaling protein serine/threonine kinase activity	cytoplasm	7	0	7
		2-periphery	YKR048C	NAP1	budding cell bud growth	histone binding	cytoplasm	13	0	13
		2-periphery	YLR096W	KIN2	exocytosis	protein kinase activity	plasma membrane	16	0	16
		2-periphery	YLR210W	CLB4	G2/M transition of mitotic cell cycle	cyclin-dependent protein kinase regulator activity	cytoplasm	10	0	10
		2-periphery	YLR335W	NUP2	mRNA export from nucleus	structural molecule activity	mitochondrion	18	0	18
		2-periphery	YMR001C	CDC5	protein amino acid phosphorylation	protein kinase activity	nucleus	12	0	12
		2-periphery	YMR199W	CLN1	regulation of cyclin-dependent protein kinase activity	cyclin-dependent protein kinase regulator activity	cytoplasm	16	0	16
		2-periphery	YNR047W		response to pheromone	protein kinase activity	cytoplasm	14	0	14
		2-periphery	YOL100W	PKH2	protein amino acid phosphorylation	protein kinase activity	nucleus	8	0	8
		2-periphery	YOR098C	NUP1	mRNA export from nucleus	protein binding	nuclear pore	19	0	19
		2-periphery	YOR264W	DSE3	biological_process	molecular_function	cellular bud neck	3	0	3
		2-periphery	YPL031C	PHO85	telomere maintenance	cyclin-dependent protein kinase activity	nucleus	28	0	28
		2-periphery	YPL209C	IPL1	chromosome segregation	protein kinase activity	condensed nuclear chromosome kinetochore	7	0	7
		2-periphery	YPL256C	CLN2	regulation of cyclin-dependent protein kinase activity	cyclin-dependent protein kinase regulator activity	cytoplasm	19	0	19
		2-periphery	YPR080W	TEF1	translational elongation	translation elongation factor activity	mitochondrion	6	0	6
		2-periphery	YPR111W	DBF20	protein amino acid phosphorylation	protein serine/threonine kinase activity	cytoplasm	7	0	7
		2-periphery	YPR120C	CLB5	G1/S transition of mitotic cell cycle	cyclin-dependent protein kinase regulator activity	nucleus	17	0	17
8	14
		core	YAL030W	SNC1	endocytosis	SNAP receptor activity	endosome	13	10	3
		core	YIL004C	BET1	ER to Golgi vesicle-mediated transport	SNAP receptor activity	endoplasmic reticulum membrane	22	7	15
		core	YLR268W	SEC22	ER to Golgi vesicle-mediated transport	SNAP receptor activity	endoplasmic reticulum	28	9	19
		core	YOR327C	SNC2	telomere maintenance	SNAP receptor activity	endosome	15	10	5
		core	YHL031C	GOS1	response to drug	SNAP receptor activity	integral to membrane	10	8	2
		core	YLR026C	SED5	ER to Golgi vesicle-mediated transport	SNAP receptor activity	cis-Golgi network	25	12	13
		core	YKL196C	YKT6	vesicle fusion	SNAP receptor activity	mitochondrion	16	9	7
		core	YMR197C	VTI1	vesicle fusion	SNAP receptor activity	integral to Golgi membrane	16	10	6
		core	YBL050W	SEC17	ER to Golgi vesicle-mediated transport	soluble NSF attachment protein activity	peripheral to membrane of membrane fraction	13	9	4
		core	YDR468C	TLG1	vesicle fusion	SNAP receptor activity	trans-Golgi network	16	10	6
		core	YOR036W	PEP12	Golgi to vacuole transport	SNAP receptor activity	Golgi apparatus	23	10	13
		core	YOL018C	TLG2	vesicle fusion	SNAP receptor activity	trans-Golgi network	13	9	4
		core	YPL232W	SSO1	sporulation (sensu Fungi)	SNAP receptor activity	plasma membrane	11	8	3
		core	YMR183C	SSO2	vesicle fusion	SNAP receptor activity	cytoplasm	10	7	3
		1-periphery	YAL014C	SYN8	transport	SNAP receptor activity	endosome	5	4	1
		1-periphery	YBL017C	PEP1	protein targeting to vacuole	signal sequence binding	Golgi apparatus	3	1	2
		1-periphery	YBL078C	ATG8	protein targeting to vacuole	microtubule binding	cytoplasm	6	1	5
		1-periphery	YBR080C	SEC18	ER to Golgi vesicle-mediated transport	ATPase activity	cytoplasm	5	2	3
		1-periphery	YDL145C	COP1	ER to Golgi vesicle-mediated transport	molecular_function	COPI vesicle coat	26	2	24
		1-periphery	YDL192W	ARF1	telomere maintenance	GTPase activity	cytosol	11	2	9
		1-periphery	YDR027C	VPS54	telomere maintenance	molecular_function	mitochondrion	5	1	4
		1-periphery	YDR100W	TVP15	vesicle-mediated transport	molecular_function	integral to Golgi membrane	3	2	1
		1-periphery	YDR164C	SEC1	exocytosis	SNARE binding	plasma membrane	4	2	2
		1-periphery	YDR189W	SLY1	ER to Golgi vesicle-mediated transport	SNARE binding	endoplasmic reticulum	6	5	1
		1-periphery	YDR238C	SEC26	ER to Golgi vesicle-mediated transport	molecular_function	COPI vesicle coat	11	2	9
		1-periphery	YDR498C	SEC20	vesicle fusion	SNAP receptor activity	endoplasmic reticulum	3	1	2
		1-periphery	YER031C	YPT31	vesicle-mediated transport	GTPase activity	mitochondrial outer membrane	19	1	18
		1-periphery	YER157W	COG3	ER to Golgi vesicle-mediated transport	protein transporter activity	soluble fraction	10	4	6
		1-periphery	YFL038C	YPT1	ER to Golgi vesicle-mediated transport	GTPase activity	mitochondrion	24	3	21
		1-periphery	YFR051C	RET2	ER to Golgi vesicle-mediated transport	protein binding	COPI vesicle coat	10	2	8
		1-periphery	YGL095C	VPS45	protein complex assembly	unfolded protein binding	cytosol	3	3	0
		1-periphery	YGL137W	SEC27	ER to Golgi vesicle-mediated transport	molecular_function	COPI vesicle coat	59	2	57
		1-periphery	YGL145W	TIP20	"retrograde vesicle-mediated transport, Golgi to ER"	molecular_function	endoplasmic reticulum	4	1	3
		1-periphery	YGL161C	YIP5	vesicle-mediated transport	Rab GTPase binding	Golgi apparatus	15	1	14
		1-periphery	YGL212W	VAM7	telomere maintenance	SNAP receptor activity	membrane of vacuole with cell cycle-correlated morphology	5	3	2
		1-periphery	YGL223C	COG1	intra-Golgi vesicle-mediated transport	molecular_function	Golgi transport complex	3	1	2
		1-periphery	YGR009C	SEC9	vesicle fusion	SNAP receptor activity	extrinsic to plasma membrane	9	6	3
		1-periphery	YGR120C	COG2	ER to Golgi vesicle-mediated transport	protein binding	soluble fraction	10	1	9
		1-periphery	YGR172C	YIP1	ER to Golgi vesicle-mediated transport	molecular_function	endoplasmic reticulum membrane	11	1	10
		1-periphery	YHL035C	VMR1	transport	"ATPase activity, coupled to transmembrane movement of substances"	mitochondrion	1	1	0
		1-periphery	YHR098C	SFB3	ER to Golgi vesicle-mediated transport	molecular_function	endoplasmic reticulum	4	1	3
		1-periphery	YHR171W	ATG7	protein targeting to vacuole	APG12 activating enzyme activity	cytoplasm	4	1	3
		1-periphery	YIL076W	SEC28	ER to Golgi vesicle-mediated transport	molecular_function	endosome	6	2	4
		1-periphery	YIL109C	SEC24	ER to Golgi vesicle-mediated transport	protein binding	COPII vesicle coat	13	3	10
		1-periphery	YKL006C-A	SFT1	intra-Golgi vesicle-mediated transport	SNAP receptor activity	Golgi membrane	3	3	0
		1-periphery	YKR020W	VPS51	protein targeting to vacuole	protein binding	Golgi apparatus	6	1	5
		1-periphery	YLR078C	BOS1	ER to Golgi vesicle-mediated transport	SNAP receptor activity	endoplasmic reticulum membrane	21	6	15
		1-periphery	YLR093C	NYV1	vesicle fusion	SNAP receptor activity	vacuolar membrane	7	3	4
		1-periphery	YLR148W	PEP3	telomere maintenance	protein binding	membrane of vacuole with cell cycle-correlated morphology	8	1	7
		1-periphery	YLR396C	VPS33	"vacuole fusion, non-autophagic"	ATP binding	cytosol	5	1	4
		1-periphery	YLR452C	SST2	signal transduction	GTPase activator activity	plasma membrane	19	2	17
		1-periphery	YMR017W	SPO20	prospore formation	SNAP receptor activity	prospore membrane	3	3	0
		1-periphery	YMR117C	SPC24	chromosome segregation	structural constituent of cytoskeleton	condensed nuclear chromosome kinetochore	18	1	17
		1-periphery	YNL041C	COG6	intra-Golgi vesicle-mediated transport	molecular_function	Golgi transport complex	3	1	2
		1-periphery	YNL044W	YIP3	ER to Golgi vesicle-mediated transport	molecular_function	endoplasmic reticulum	4	1	3
		1-periphery	YNL049C	SFB2	ER to Golgi vesicle-mediated transport	molecular_function	COPII vesicle coat	4	1	3
		1-periphery	YNL287W	SEC21	ER to Golgi vesicle-mediated transport	molecular_function	endosome	15	2	13
		1-periphery	YOR075W	UFE1	vesicle fusion	SNAP receptor activity	endoplasmic reticulum membrane	3	1	2
		1-periphery	YOR106W	VAM3	vesicle fusion	SNAP receptor activity	"vacuole, cell cycle-correlated morphology"	10	3	7
		1-periphery	YPL010W	RET3	"retrograde vesicle-mediated transport, Golgi to ER"	protein binding	COPI vesicle coat	8	2	6
		1-periphery	YPL151C	PRP46	"nuclear mRNA splicing, via spliceosome"	molecular_function	spliceosome	15	1	14
		1-periphery	YPL218W	SAR1	ER to Golgi vesicle-mediated transport	GTPase activity	COPII vesicle coat	10	2	8
		1-periphery	YPL240C	HSP82	response to stress	unfolded protein binding	cytoplasm	20	1	19
		1-periphery	YPL270W	MDL2	aerobic respiration	"ATPase activity, coupled to transmembrane movement of substances"	mitochondrion	1	1	0
		1-periphery	YPR105C	COG4	intra-Golgi vesicle-mediated transport	molecular_function	Golgi transport complex	3	1	2
		1-periphery	YPR181C	SEC23	ER to Golgi vesicle-mediated transport	GTPase activator activity	cytoplasm	18	3	15
		2-periphery	YAL002W	VPS8	late endosome to vacuole transport	molecular_function	membrane fraction	1	0	1
		2-periphery	YAL005C	SSA1	translation	ATPase activity	cytoplasm	18	0	18
		2-periphery	YAL026C	DRS2	endocytosis	phospholipid-translocating ATPase activity	trans-Golgi network	1	0	1
		2-periphery	YAL032C	PRP45	"nuclear mRNA splicing, via spliceosome"	transcriptional activator activity	nucleus	6	0	6
		2-periphery	YBL004W	UTP20	35S primary transcript processing	snoRNA binding	cytoplasm	14	0	14
		2-periphery	YBL030C	PET9	aerobic respiration	ATP:ADP antiporter activity	mitochondrion	6	0	6
		2-periphery	YBL045C	COR1	aerobic respiration	ubiquinol-cytochrome-c reductase activity	mitochondrion	9	0	9
		2-periphery	YBL049W	MOH1	biological_process	molecular_function	cellular_component	3	0	3
		2-periphery	YBL056W	PTC3	protein amino acid dephosphorylation	protein phosphatase type 2C activity	cytoplasm	5	0	5
		2-periphery	YBL106C	SRO77	exocytosis	molecular_function	plasma membrane	8	0	8
		2-periphery	YBR018C	GAL7	galactose catabolic process	UTP:galactose-1-phosphate uridylyltransferase activity	cytoplasm	5	0	5
		2-periphery	YBR039W	ATP3	ATP synthesis coupled proton transport	"hydrogen ion transporting ATP synthase activity, rotational mechanism"	mitochondrion	14	0	14
		2-periphery	YBR129C	OPY1	conjugation with cellular fusion	molecular_function	cytoplasm	1	0	1
		2-periphery	YBR155W	CNS1	protein folding	Hsp70 protein binding	cytoplasm	4	0	4
		2-periphery	YBR160W	CDC28	protein amino acid phosphorylation	cyclin-dependent protein kinase activity	cytoplasm	103	0	103
		2-periphery	YBR162C	TOS1	response to drug	molecular_function	chitin- and beta-glucan-containing cell wall	2	0	2
		2-periphery	YBR164C	ARL1	protein targeting to vacuole	GTPase activity	Golgi apparatus	1	0	1
		2-periphery	YBR187W	GDT1	ribosome biogenesis and assembly	molecular_function	"vacuole, cell cycle-correlated morphology"	1	0	1
		2-periphery	YBR198C	TAF5	transcription initiation from RNA polymerase II promoter	general RNA polymerase II transcription factor activity	SAGA complex	35	0	35
		2-periphery	YBR205W	KTR3	cell wall organization and biogenesis	mannosyltransferase activity	membrane fraction	1	0	1
		2-periphery	YBR217W	ATG12	protein targeting to vacuole	protein tag	membrane fraction	5	0	5
		2-periphery	YBR264C	YPT10	Golgi organization and biogenesis	GTPase activity	cytoplasm	13	0	13
		2-periphery	YCL032W	STE50	pheromone-dependent signal transduction during conjugation with cellular fusion	protein kinase regulator activity	cytoplasm	7	0	7
		2-periphery	YCR012W	PGK1	glycolysis	phosphoglycerate kinase activity	cytoplasm	3	0	3
		2-periphery	YCR033W	SNT1	histone deacetylation	NAD-dependent histone deacetylase activity	histone deacetylase complex	8	0	8
		2-periphery	YCR073C	SSK22	protein amino acid phosphorylation	MAP kinase kinase kinase activity	cellular_component	9	0	9
		2-periphery	YCR076C		biological_process	molecular_function	cellular_component	1	0	1
		2-periphery	YDL017W	CDC7	protein amino acid phosphorylation	protein serine/threonine kinase activity	nucleus	12	0	12
		2-periphery	YDL019C	OSH2	endocytosis	phosphatidylinositol binding	endoplasmic reticulum	10	0	10
		2-periphery	YDL030W	PRP9	"nuclear mRNA splicing, via spliceosome"	RNA binding	snRNP U2	3	0	3
		2-periphery	YDL059C	RAD59	telomere maintenance via recombination	protein binding	nucleus	13	0	13
		2-periphery	YDL137W	ARF2	ER to Golgi vesicle-mediated transport	GTPase activity	cytosol	2	0	2
		2-periphery	YDL160C	DHH1	deadenylation-dependent decapping	protein binding	cytoplasm	16	0	16
		2-periphery	YDL180W		biological_process	molecular_function	"vacuole, cell cycle-correlated morphology"	1	0	1
		2-periphery	YDL186W		biological_process	molecular_function	cellular_component	1	0	1
		2-periphery	YDL195W	SEC31	ER to Golgi vesicle-mediated transport	structural molecule activity	COPII vesicle coat	12	0	12
		2-periphery	YDL204W	RTN2	biological_process	molecular_function	endoplasmic reticulum	1	0	1
		2-periphery	YDR080W	VPS41	"vacuole fusion, non-autophagic"	Rab guanyl-nucleotide exchange factor activity	"vacuole, cell cycle-correlated morphology"	3	0	3
		2-periphery	YDR084C	TVP23	vesicle-mediated transport	molecular_function	cytoplasm	2	0	2
		2-periphery	YDR104C	SPO71	spore wall assembly (sensu Fungi)	molecular_function	spore wall (sensu Fungi)	1	0	1
		2-periphery	YDR168W	CDC37	regulation of progression through cell cycle	unfolded protein binding	cytoplasm	4	0	4
		2-periphery	YDR170C	SEC7	ER to Golgi vesicle-mediated transport	ARF guanyl-nucleotide exchange factor activity	cytosol	13	0	13
		2-periphery	YDR188W	CCT6	protein folding	unfolded protein binding	cytoplasm	22	0	22
		2-periphery	YDR192C	NUP42	mRNA export from nucleus	structural molecule activity	nuclear pore	27	0	27
[truncated: 3,913,978 more chars]
