# Supplementary material for: Core and periphery structures in protein interaction networks
Source: BMC Bioinformatics. 2009 Apr 29;10(Suppl 4):S8. doi: 10.1186/1471-2105-10-S4-S8 (PMC2681073; doi:10.1186/1471-2105-10-S4-S8)
Supplement: Additional File 2 — Supplemental Table S2. Participation of k-plex cores in MIPS protein complex. [file 1471-2105-10-S4-S8-S2.txt]

This file lists the protein complexes that k-plex cores overlap with.
This is a description of the fields:
core id: This is an number assigned by our program. The cores have been arranged from largest to smallest.
core size: The number of unique proteins in the core structure.
complex size: The total number of proteins in the complex.
matching proteins in core: The number of proteins in the core that are also members of this complex.
complex description: The description of a complex that overlaps with this core.
Core_ID	Core_size	complex_size	core_proteins_in_complex	complex_description
1	25	616	25	ribonucleoprotein complex/30529
1	25	87	25	cytosolic large ribosomal subunit/22625
1	25	168	25	cytosolic ribosome/22626
1	25	356	25	ribosome/5840
2	16	616	1	ribonucleoprotein complex/30529
2	16	122	1	preribosome/30684
2	16	79	1	90S preribosome/30686
2	16	6	1	protein phosphatase type 2A complex/159
2	16	23	2	proteasome regulatory particle/5838
2	16	15	14	proteasome core complex/5839
2	16	21	10	proteasome storage granule/34515
2	16	47	15	proteasome complex/502
2	16	10	1	proteasome regulatory particle, base subcomplex/8540
2	16	11	1	proteasome regulatory particle, lid subcomplex/8541
2	16	7	7	proteasome core complex, alpha-subunit complex/19773
2	16	7	7	proteasome core complex, beta-subunit complex/19774
3	16	23	16	proteasome regulatory particle/5838
3	16	15	1	proteasome core complex/5839
3	16	21	7	proteasome storage granule/34515
3	16	47	16	proteasome complex/502
3	16	10	8	proteasome regulatory particle, base subcomplex/8540
3	16	11	9	proteasome regulatory particle, lid subcomplex/8541
3	16	7	1	proteasome core complex, beta-subunit complex/19774
4	16	9	1	RNA polymerase I transcription factor complex/120
4	16	48	15	histone acetyltransferase complex/123
4	16	22	15	SAGA complex/124
4	16	3	1	transcription factor TFIIIB complex/126
4	16	19	15	SLIK (SAGA-like) complex/46695
4	16	15	1	NuA4 histone acetyltransferase complex/35267
4	16	84	13	transcription factor complex/5667
4	16	21	13	transcription factor TFIID complex/5669
4	16	10	9	Ada2/Gcn5/Ada3 transcription activator complex/5671
4	16	86	15	DNA-directed RNA polymerase II, holoenzyme/16591
5	20	616	1	ribonucleoprotein complex/30529
5	20	60	13	nuclear pore/5643
5	20	168	1	cytosolic ribosome/22626
5	20	356	1	ribosome/5840
5	20	47	1	proteasome complex/502
6	15	616	15	ribonucleoprotein complex/30529
6	15	122	7	preribosome/30684
6	15	79	6	90S preribosome/30686
6	15	8	1	nucleolar preribosome, small subunit precursor/30688
6	15	46	1	small-subunit processome/32040
6	15	168	15	cytosolic ribosome/22626
6	15	62	15	cytosolic small ribosomal subunit/22627
6	15	356	15	ribosome/5840
7	14	3	2	SNARE complex/31201
9	17	616	4	ribonucleoprotein complex/30529
9	17	122	2	preribosome/30684
9	17	79	2	90S preribosome/30686
9	17	46	2	small-subunit processome/32040
9	17	60	7	nuclear pore/5643
9	17	168	1	cytosolic ribosome/22626
9	17	356	2	ribosome/5840
9	17	7	1	t-UTP complex/34455
9	17	47	1	proteasome complex/502
10	12	616	11	ribonucleoprotein complex/30529
10	12	122	10	preribosome/30684
10	12	79	10	90S preribosome/30686
10	12	4	1	RENT complex/30869
10	12	46	10	small-subunit processome/32040
10	12	12	1	chromatin silencing complex/5677
10	12	31	1	small nucleolar ribonucleoprotein complex/5732
10	12	168	1	cytosolic ribosome/22626
10	12	62	1	cytosolic small ribosomal subunit/22627
10	12	356	1	ribosome/5840
10	12	17	1	mRNA cleavage and polyadenylation specificity factor complex/5847
10	12	22	1	mRNA cleavage factor complex/5849
10	12	6	5	Pwp2p-containing subcomplex of 90S preribosome/34388
10	12	7	3	t-UTP complex/34455
10	12	86	1	chromatin remodeling complex/16585
11	12	12	4	DNA-directed RNA polymerase II, core complex/5665
11	12	18	9	DNA-directed RNA polymerase III complex/5666
11	12	15	9	DNA-directed RNA polymerase I complex/5736
11	12	86	4	DNA-directed RNA polymerase II, holoenzyme/16591
12	12	24	12	mediator complex/119
12	12	86	12	DNA-directed RNA polymerase II, holoenzyme/16591
12	12	15	10	Srb-mediator complex/16592
13	14	61	1	ubiquitin ligase complex/151
13	14	3	3	RAVE complex/43291
13	14	7	6	vacuolar proton-transporting V-type ATPase, V0 domain/220
13	14	9	6	vacuolar proton-transporting V-type ATPase, V1 domain/221
13	14	4	1	CBF3 complex/31518
13	14	61	1	kinetochore/776
13	14	14	1	SCF ubiquitin ligase complex/19005
14	13	24	1	mediator complex/119
14	13	616	2	ribonucleoprotein complex/30529
14	13	6	1	Elongator holoenzyme complex/33588
14	13	12	11	DNA-directed RNA polymerase II, core complex/5665
14	13	18	5	DNA-directed RNA polymerase III complex/5666
14	13	84	2	transcription factor complex/5667
14	13	15	6	DNA-directed RNA polymerase I complex/5736
14	13	22	2	cytoplasmic mRNA processing body/932
14	13	86	11	DNA-directed RNA polymerase II, holoenzyme/16591
14	13	15	1	Srb-mediator complex/16592
15	11	616	11	ribonucleoprotein complex/30529
15	11	63	8	small nuclear ribonucleoprotein complex/30532
15	11	29	8	U4/U6 x U5 tri-snRNP complex/46540
15	11	99	8	spliceosome/5681
15	11	16	1	snRNP U5/5682
15	11	10	8	snRNP U6/5688
15	11	31	7	small nucleolar ribonucleoprotein complex/5732
15	11	168	1	cytosolic ribosome/22626
15	11	62	1	cytosolic small ribosomal subunit/22627
15	11	356	1	ribosome/5840
15	11	3	1	mRNA cap binding complex/5845
15	11	22	7	cytoplasmic mRNA processing body/932
16	11	616	1	ribonucleoprotein complex/30529
16	11	14	3	cyclin-dependent protein kinase holoenzyme complex/307
16	11	356	1	ribosome/5840
17	11	61	11	ubiquitin ligase complex/151
17	11	16	11	anaphase-promoting complex/5680
17	11	61	1	kinetochore/776
18	10	10	10	TRAPP complex/30008
19	10	24	1	mediator complex/119
19	10	616	2	ribonucleoprotein complex/30529
19	10	84	10	transcription factor complex/5667
19	10	19	1	transcription elongation factor complex/8023
19	10	22	2	cytoplasmic mRNA processing body/932
19	10	86	2	DNA-directed RNA polymerase II, holoenzyme/16591
19	10	7	1	Cdc73/Paf1 complex/16593
19	10	13	9	CCR4-NOT complex/30014
19	10	7	7	CCR4-NOT core complex/30015
20	10	34	7	vesicle coat/30120
20	10	8	7	COPI vesicle coat/30126
21	10	61	1	ubiquitin ligase complex/151
21	10	8	1	COMPASS complex/48188
21	10	17	10	mRNA cleavage and polyadenylation specificity factor complex/5847
21	10	22	10	mRNA cleavage factor complex/5849
21	10	86	1	chromatin remodeling complex/16585
22	12	616	7	ribonucleoprotein complex/30529
22	12	2	1	heterogeneous nuclear ribonucleoprotein complex/30530
22	12	63	3	small nuclear ribonucleoprotein complex/30532
22	12	14	1	nuclear exosome (RNase complex)/176
22	12	15	1	exosome (RNase complex)/178
22	12	12	2	commitment complex/243
22	12	99	4	spliceosome/5681
22	12	20	3	snRNP U1/5685
22	12	356	1	ribosome/5840
23	14	616	1	ribonucleoprotein complex/30529
23	14	122	1	preribosome/30684
23	14	79	1	90S preribosome/30686
23	14	6	1	protein phosphatase type 2A complex/159
23	14	46	1	small-subunit processome/32040
23	14	84	1	transcription factor complex/5667
23	14	31	1	small nucleolar ribonucleoprotein complex/5732
23	14	11	8	chaperonin-containing T-complex/5832
23	14	3	1	heterotrimeric G-protein complex/5834
23	14	17	1	mRNA cleavage and polyadenylation specificity factor complex/5847
23	14	22	1	mRNA cleavage factor complex/5849
23	14	13	1	CCR4-NOT complex/30014
25	9	616	7	ribonucleoprotein complex/30529
25	9	63	2	small nuclear ribonucleoprotein complex/30532
25	9	122	1	preribosome/30684
25	9	79	1	90S preribosome/30686
25	9	29	1	U4/U6 x U5 tri-snRNP complex/46540
25	9	99	7	spliceosome/5681
25	9	16	2	snRNP U5/5682
26	9	84	1	transcription factor complex/5667
26	9	10	1	chromatin assembly complex/5678
26	9	11	8	nuclear nucleosome/788
26	9	86	1	chromatin remodeling complex/16585
27	10	6	1	glycosylphosphatidylinositol-N-acetylglucosaminyltransferase (GPI-GnT) complex/506
28	8	616	8	ribonucleoprotein complex/30529
28	8	63	8	small nuclear ribonucleoprotein complex/30532
28	8	29	8	U4/U6 x U5 tri-snRNP complex/46540
28	8	12	1	commitment complex/243
28	8	99	8	spliceosome/5681
28	8	16	3	snRNP U5/5682
28	8	20	1	snRNP U1/5685
28	8	10	2	snRNP U6/5688
28	8	31	1	small nucleolar ribonucleoprotein complex/5732
29	8	14	8	nuclear exosome (RNase complex)/176
29	8	10	8	cytoplasmic exosome (RNase complex)/177
29	8	15	8	exosome (RNase complex)/178
30	8	24	1	mediator complex/119
30	8	616	1	ribonucleoprotein complex/30529
30	8	84	8	transcription factor complex/5667
30	8	19	1	transcription elongation factor complex/8023
30	8	22	1	cytoplasmic mRNA processing body/932
30	8	86	4	DNA-directed RNA polymerase II, holoenzyme/16591
30	8	7	1	Cdc73/Paf1 complex/16593
30	8	13	5	CCR4-NOT complex/30014
30	8	7	3	CCR4-NOT core complex/30015
31	8	34	3	vesicle coat/30120
31	8	10	3	COPII vesicle coat/30127
32	9	616	9	ribonucleoprotein complex/30529
32	9	63	9	small nuclear ribonucleoprotein complex/30532
32	9	12	5	commitment complex/243
32	9	99	9	spliceosome/5681
32	9	20	8	snRNP U1/5685
32	9	2	1	nuclear cap binding complex/5846
33	8	5	4	Rad17 RFC-like complex/31389
33	8	7	6	Ctf18 RFC-like complex/31390
33	8	5	4	Elg1 RFC-like complex/31391
33	8	1	1	PCNA complex/43626
33	8	5	5	DNA replication factor C complex/5663
34	8	616	1	ribonucleoprotein complex/30529
34	8	122	1	preribosome/30684
34	8	79	1	90S preribosome/30686
34	8	34	1	nucleolar preribosome, large subunit precursor/30687
35	8	616	7	ribonucleoprotein complex/30529
35	8	122	6	preribosome/30684
35	8	79	6	90S preribosome/30686
35	8	34	1	nucleolar preribosome, large subunit precursor/30687
35	8	46	2	small-subunit processome/32040
35	8	99	1	spliceosome/5681
35	8	356	1	ribosome/5840
35	8	6	1	Pwp2p-containing subcomplex of 90S preribosome/34388
35	8	5	1	eukaryotic translation initiation factor 4F complex/16281
36	8	8	8	COMPASS complex/48188
36	8	17	1	mRNA cleavage and polyadenylation specificity factor complex/5847
36	8	22	1	mRNA cleavage factor complex/5849
36	8	86	8	chromatin remodeling complex/16585
37	11	5	4	proton-transporting ATP synthase complex, catalytic core F(1)/45261
37	11	3	3	mitochondrial proton-transporting ATP synthase, stator stalk/274
37	11	9	5	mitochondrial proton-transporting ATP synthase complex, coupling factor F(o)/276
37	11	17	9	mitochondrial proton-transporting ATP synthase complex/5753
37	11	2	2	mitochondrial proton-transporting ATP synthase, catalytic core/5754
37	11	3	2	mitochondrial proton-transporting ATP synthase, central stalk/5756
38	8	616	5	ribonucleoprotein complex/30529
38	8	63	1	small nuclear ribonucleoprotein complex/30532
38	8	12	1	commitment complex/243
38	8	99	2	spliceosome/5681
38	8	20	1	snRNP U1/5685
38	8	356	1	ribosome/5840
38	8	8	1	transcription export complex/346
38	8	22	1	cytoplasmic mRNA processing body/932
39	10	48	1	histone acetyltransferase complex/123
39	10	12	1	INO80 complex/31011
39	10	15	1	NuA4 histone acetyltransferase complex/35267
39	10	2	2	myosin V complex/31475
39	10	2	2	filamentous actin/31941
39	10	14	1	SWR1 complex/812
39	10	1	1	myosin II complex/16460
39	10	86	1	chromatin remodeling complex/16585
40	8	616	5	ribonucleoprotein complex/30529
40	8	122	4	preribosome/30684
40	8	79	4	90S preribosome/30686
40	8	5	1	CURI complex/32545
40	8	14	1	cyclin-dependent protein kinase holoenzyme complex/307
40	8	356	1	ribosome/5840
40	8	6	4	UTP-C complex/34456
40	8	4	4	protein kinase CK2 complex/5956
40	8	4	1	nucleotide-excision repair factor 4 complex/113
41	13	48	1	histone acetyltransferase complex/123
41	13	12	1	INO80 complex/31011
41	13	15	1	NuA4 histone acetyltransferase complex/35267
41	13	14	1	SWR1 complex/812
41	13	86	1	chromatin remodeling complex/16585
43	8	7	5	septin complex/31105
44	8	616	7	ribonucleoprotein complex/30529
44	8	10	7	multi-eIF complex/43614
44	8	168	1	cytosolic ribosome/22626
44	8	62	1	cytosolic small ribosomal subunit/22627
44	8	356	2	ribosome/5840
44	8	9	8	eukaryotic translation initiation factor 3 complex/5852
45	12	616	7	ribonucleoprotein complex/30529
45	12	122	7	preribosome/30684
45	12	79	2	90S preribosome/30686
45	12	34	6	nucleolar preribosome, large subunit precursor/30687
45	12	356	1	ribosome/5840
45	12	6	1	UTP-C complex/34456
45	12	4	1	protein kinase CK2 complex/5956
45	12	47	1	proteasome complex/502
46	8	48	1	histone acetyltransferase complex/123
46	8	12	1	INO80 complex/31011
46	8	15	1	NuA4 histone acetyltransferase complex/35267
46	8	14	1	SWR1 complex/812
46	8	86	1	chromatin remodeling complex/16585
47	8	9	8	oligosaccharyl transferase complex/8250
48	8	34	1	vesicle coat/30120
48	8	10	1	COPII vesicle coat/30127
48	8	60	8	nuclear pore/5643
49	9	616	5	ribonucleoprotein complex/30529
49	9	122	5	preribosome/30684
49	9	34	5	nucleolar preribosome, large subunit precursor/30687
50	8	8	7	Arp2/3 protein complex/5885
51	8	5	5	proton-transporting ATP synthase complex, catalytic core F(1)/45261
51	8	3	1	mitochondrial proton-transporting ATP synthase, stator stalk/274
51	8	9	1	mitochondrial proton-transporting ATP synthase complex, coupling factor F(o)/276
51	8	17	6	mitochondrial proton-transporting ATP synthase complex/5753
51	8	2	2	mitochondrial proton-transporting ATP synthase, catalytic core/5754
51	8	3	3	mitochondrial proton-transporting ATP synthase, central stalk/5756
52	8	616	1	ribonucleoprotein complex/30529
52	8	60	6	nuclear pore/5643
52	8	11	1	chaperonin-containing T-complex/5832
52	8	17	1	polysome/5844
53	7	21	7	DNA replication preinitiation complex/31261
53	7	15	7	pre-replicative complex/5656
53	7	6	6	nuclear origin of replication recognition complex/5664
54	7	34	4	vesicle coat/30120
54	7	4	4	AP-2 adaptor complex/30122
54	7	4	3	AP-3 adaptor complex/30123
54	7	14	4	clathrin vesicle coat/30125
55	7	84	1	transcription factor complex/5667
55	7	4	2	cAMP-dependent protein kinase complex/5952
55	7	86	1	DNA-directed RNA polymerase II, holoenzyme/16591
56	7	616	2	ribonucleoprotein complex/30529
56	7	10	2	multi-eIF complex/43614
56	7	8	6	guanyl-nucleotide exchange factor complex/32045
56	7	356	2	ribosome/5840
56	7	3	2	eukaryotic translation initiation factor 2 complex/5850
56	7	6	6	eukaryotic translation initiation factor 2B complex/5851
57	7	29	7	histone deacetylase complex/118
57	7	12	1	chromatin silencing complex/5677
57	7	86	1	chromatin remodeling complex/16585
58	8	34	6	vesicle coat/30120
58	8	10	6	COPII vesicle coat/30127
58	8	60	1	nuclear pore/5643
59	7	9	6	mitochondrial respiratory chain complex III/5750
60	13	616	2	ribonucleoprotein complex/30529
60	13	7	1	septin complex/31105
60	13	60	1	nuclear pore/5643
60	13	14	1	cyclin-dependent protein kinase holoenzyme complex/307
60	13	87	1	cytosolic large ribosomal subunit/22625
60	13	168	1	cytosolic ribosome/22626
60	13	356	2	ribosome/5840
61	8	11	1	nuclear nucleosome/788
61	8	4	1	chromatin accessibility complex/8623
61	8	86	4	chromatin remodeling complex/16585
61	8	17	2	RSC complex/16586
61	8	4	1	ISW1 complex/16587
62	6	48	1	histone acetyltransferase complex/123
62	6	22	1	SAGA complex/124
62	6	19	1	SLIK (SAGA-like) complex/46695
62	6	12	1	INO80 complex/31011
62	6	19	1	transcription elongation factor complex/8023
62	6	4	1	chromatin accessibility complex/8623
62	6	86	3	chromatin remodeling complex/16585
62	6	4	1	ISW1 complex/16587
64	6	1	1	PCNA complex/43626
64	6	2	2	MutSalpha complex/32301
64	6	2	2	MutSbeta complex/32302
64	6	2	2	MutLalpha complex/32389
64	6	2	1	MutLbeta complex/32390
65	8	616	8	ribonucleoprotein complex/30529
65	8	122	1	preribosome/30684
65	8	79	1	90S preribosome/30686
65	8	99	8	spliceosome/5681
66	7	616	7	ribonucleoprotein complex/30529
66	7	63	1	small nuclear ribonucleoprotein complex/30532
66	7	122	3	preribosome/30684
66	7	79	2	90S preribosome/30686
66	7	34	1	nucleolar preribosome, large subunit precursor/30687
66	7	29	1	U4/U6 x U5 tri-snRNP complex/46540
66	7	46	1	small-subunit processome/32040
66	7	99	3	spliceosome/5681
66	7	31	1	small nucleolar ribonucleoprotein complex/5732
66	7	168	1	cytosolic ribosome/22626
66	7	62	1	cytosolic small ribosomal subunit/22627
66	7	356	1	ribosome/5840
66	7	6	1	Pwp2p-containing subcomplex of 90S preribosome/34388
67	6	6	6	Elongator holoenzyme complex/33588
68	6	616	6	ribonucleoprotein complex/30529
68	6	87	6	cytosolic large ribosomal subunit/22625
68	6	168	6	cytosolic ribosome/22626
68	6	356	6	ribosome/5840
71	8	8	5	Golgi transport complex/17119
72	9	616	5	ribonucleoprotein complex/30529
72	9	2	1	heterogeneous nuclear ribonucleoprotein complex/30530
72	9	99	1	spliceosome/5681
72	9	356	1	ribosome/5840
72	9	8	1	transcription export complex/346
72	9	22	1	cytoplasmic mRNA processing body/932
73	6	616	6	ribonucleoprotein complex/30529
73	6	122	2	preribosome/30684
73	6	79	2	90S preribosome/30686
73	6	5	1	box C/D snoRNP complex/31428
73	6	2	2	box H/ACA snoRNP complex/31429
73	6	46	1	small-subunit processome/32040
73	6	31	5	small nucleolar ribonucleoprotein complex/5732
73	6	356	1	ribosome/5840
74	6	3	1	gamma-tubulin small complex, spindle pole body/928
74	6	8	5	prefoldin complex/16272
75	6	616	3	ribonucleoprotein complex/30529
75	6	122	2	preribosome/30684
75	6	79	2	90S preribosome/30686
75	6	5	2	AMP-activated protein kinase complex/31588
75	6	14	1	cyclin-dependent protein kinase holoenzyme complex/307
75	6	356	1	ribosome/5840
75	6	6	2	UTP-C complex/34456
75	6	4	2	protein kinase CK2 complex/5956
76	8	616	1	ribonucleoprotein complex/30529
76	8	61	1	ubiquitin ligase complex/151
76	8	16	1	anaphase-promoting complex/5680
76	8	14	1	cyclin-dependent protein kinase holoenzyme complex/307
76	8	356	1	ribosome/5840
77	6	616	1	ribonucleoprotein complex/30529
77	6	14	1	cyclin-dependent protein kinase holoenzyme complex/307
77	6	356	1	ribosome/5840
77	6	6	4	kinesin complex/5871
77	6	61	1	kinetochore/776
77	6	43	1	condensed nuclear chromosome kinetochore/778
78	6	616	1	ribonucleoprotein complex/30529
78	6	14	1	cyclin-dependent protein kinase holoenzyme complex/307
78	6	356	1	ribosome/5840
79	6	60	2	nuclear pore/5643
80	10	61	9	ubiquitin ligase complex/151
80	10	2	2	nuclear SCF ubiquitin ligase complex/43224
80	10	3	1	RAVE complex/43291
80	10	4	1	CBF3 complex/31518
80	10	61	1	kinetochore/776
80	10	14	8	SCF ubiquitin ligase complex/19005
81	6	616	5	ribonucleoprotein complex/30529
81	6	122	5	preribosome/30684
81	6	79	5	90S preribosome/30686
81	6	5	3	box C/D snoRNP complex/31428
81	6	2	1	box H/ACA snoRNP complex/31429
81	6	46	4	small-subunit processome/32040
81	6	31	4	small nucleolar ribonucleoprotein complex/5732
81	6	356	1	ribosome/5840
81	6	6	1	Pwp2p-containing subcomplex of 90S preribosome/34388
82	6	6	4	MCM complex/42555
82	6	21	5	DNA replication preinitiation complex/31261
82	6	15	5	pre-replicative complex/5656
83	6	2	1	DSIF complex/32044
83	6	19	6	transcription elongation factor complex/8023
83	6	86	6	DNA-directed RNA polymerase II, holoenzyme/16591
83	6	7	5	Cdc73/Paf1 complex/16593
86	6	60	6	nuclear pore/5643
87	6	616	1	ribonucleoprotein complex/30529
87	6	356	1	ribosome/5840
87	6	17	1	mRNA cleavage and polyadenylation specificity factor complex/5847
87	6	22	5	mRNA cleavage factor complex/5849
88	7	48	1	histone acetyltransferase complex/123
88	7	12	1	INO80 complex/31011
88	7	15	1	NuA4 histone acetyltransferase complex/35267
88	7	14	1	SWR1 complex/812
88	7	86	1	chromatin remodeling complex/16585
89	6	5	1	polarisome/133
90	6	14	1	cyclin-dependent protein kinase holoenzyme complex/307
90	6	4	3	cAMP-dependent protein kinase complex/5952
91	6	34	2	vesicle coat/30120
91	6	8	2	COPI vesicle coat/30126
91	6	616	1	ribonucleoprotein complex/30529
91	6	48	1	histone acetyltransferase complex/123
91	6	22	1	SAGA complex/124
91	6	19	1	SLIK (SAGA-like) complex/46695
91	6	10	1	multi-eIF complex/43614
91	6	60	1	nuclear pore/5643
91	6	84	1	transcription factor complex/5667
91	6	21	1	transcription factor TFIID complex/5669
91	6	10	1	Ada2/Gcn5/Ada3 transcription activator complex/5671
91	6	9	1	eukaryotic translation initiation factor 3 complex/5852
91	6	86	1	DNA-directed RNA polymerase II, holoenzyme/16591
92	8	6	5	protein phosphatase type 2A complex/159
92	8	60	1	nuclear pore/5643
94	6	616	4	ribonucleoprotein complex/30529
94	6	122	4	preribosome/30684
94	6	79	1	90S preribosome/30686
94	6	34	4	nucleolar preribosome, large subunit precursor/30687
95	6	616	1	ribonucleoprotein complex/30529
95	6	168	1	cytosolic ribosome/22626
95	6	62	1	cytosolic small ribosomal subunit/22627
95	6	356	1	ribosome/5840
95	6	47	1	proteasome complex/502
95	6	4	1	repairosome/108
95	6	3	1	nucleotide-excision repair factor 2 complex/111
96	6	616	1	ribonucleoprotein complex/30529
96	6	61	3	ubiquitin ligase complex/151
96	6	3	1	RAVE complex/43291
96	6	4	1	CBF3 complex/31518
96	6	14	2	cyclin-dependent protein kinase holoenzyme complex/307
96	6	356	1	ribosome/5840
96	6	61	1	kinetochore/776
96	6	14	3	SCF ubiquitin ligase complex/19005
97	6	616	5	ribonucleoprotein complex/30529
97	6	63	3	small nuclear ribonucleoprotein complex/30532
97	6	12	4	commitment complex/243
97	6	60	1	nuclear pore/5643
97	6	99	4	spliceosome/5681
97	6	20	2	snRNP U1/5685
97	6	356	1	ribosome/5840
97	6	2	2	nuclear cap binding complex/5846
97	6	5	1	eukaryotic translation initiation factor 4F complex/16281
99	6	6	1	glycosylphosphatidylinositol-N-acetylglucosaminyltransferase (GPI-GnT) complex/506
100	6	616	3	ribonucleoprotein complex/30529
100	6	84	3	transcription factor complex/5667
100	6	19	1	transcription elongation factor complex/8023
100	6	22	3	cytoplasmic mRNA processing body/932
100	6	86	1	DNA-directed RNA polymerase II, holoenzyme/16591
100	6	7	1	Cdc73/Paf1 complex/16593
100	6	13	3	CCR4-NOT complex/30014
100	6	7	2	CCR4-NOT core complex/30015
101	8	616	4	ribonucleoprotein complex/30529
101	8	122	1	preribosome/30684
101	8	34	1	nucleolar preribosome, large subunit precursor/30687
101	8	10	1	multi-eIF complex/43614
101	8	9	1	eukaryotic translation initiation factor 3 complex/5852
101	8	22	1	cytoplasmic mRNA processing body/932
102	6	616	6	ribonucleoprotein complex/30529
102	6	63	1	small nuclear ribonucleoprotein complex/30532
102	6	61	1	ubiquitin ligase complex/151
102	6	99	6	spliceosome/5681
102	6	20	1	snRNP U1/5685
102	6	15	1	snRNP U2/5686
103	6	9	1	RNA polymerase I transcription factor complex/120
103	6	3	1	transcription factor TFIIIB complex/126
103	6	5	1	core TFIIH complex/439
103	6	6	1	SSL2-core TFIIH complex portion of NEF3 complex/442
103	6	6	1	SSL2-core TFIIH complex portion of holo TFIIH complex/443
103	6	84	2	transcription factor complex/5667
103	6	21	1	transcription factor TFIID complex/5669
103	6	10	1	holo TFIIH complex/5675
103	6	23	2	proteasome regulatory particle/5838
103	6	21	1	proteasome storage granule/34515
103	6	47	3	proteasome complex/502
103	6	10	2	proteasome regulatory particle, base subcomplex/8540
103	6	86	2	DNA-directed RNA polymerase II, holoenzyme/16591
103	6	4	1	repairosome/108
103	6	3	1	nucleotide-excision repair factor 2 complex/111
103	6	8	1	nucleotide-excision repair factor 3 complex/112
105	6	616	5	ribonucleoprotein complex/30529
105	6	63	1	small nuclear ribonucleoprotein complex/30532
105	6	61	1	ubiquitin ligase complex/151
105	6	99	5	spliceosome/5681
105	6	20	1	snRNP U1/5685
105	6	15	1	snRNP U2/5686
106	6	86	5	chromatin remodeling complex/16585
106	6	17	4	RSC complex/16586
106	6	4	1	ISW1 complex/16587
107	6	3	2	heterotrimeric G-protein complex/5834
109	6	7	2	vacuolar proton-transporting V-type ATPase, V0 domain/220
110	6	616	2	ribonucleoprotein complex/30529
110	6	122	1	preribosome/30684
110	6	79	1	90S preribosome/30686
110	6	34	1	nucleolar preribosome, large subunit precursor/30687
110	6	356	1	ribosome/5840
110	6	5	1	eukaryotic translation initiation factor 4F complex/16281
