# Supplementary material for: Core and periphery structures in protein interaction networks
Source: BMC Bioinformatics. 2009 Apr 29;10(Suppl 4):S8. doi: 10.1186/1471-2105-10-S4-S8 (PMC2681073; doi:10.1186/1471-2105-10-S4-S8)
Supplement: Additional File 3 — Supplemental Table S3. Different types of 1-peripheries in k-plex cores. [file 1471-2105-10-S4-S8-S3.txt]

This file contains the number of different types of 1-peripheries in each k-plex cores
Core_ID	core_periphery	closed_Single_periphery	limited_open_periphery	complete_open_periphery	multiple_core_periphery
1	8	14	7	3	1
2	34	11	0	2	20
3	38	16	3	1	22
4	29	13	4	6	23
5	60	41	5	7	53
6	1	4	7	0	1
7	25	6	2	4	15
8	15	7	3	2	16
9	58	32	0	5	41
10	46	17	1	4	18
11	12	7	1	1	8
12	12	8	0	3	10
13	23	20	1	1	17
14	30	3	1	1	12
15	13	10	0	0	16
16	40	24	0	3	48
17	4	3	0	2	1
18	1	1	0	0	0
19	18	1	0	0	6
20	37	20	4	4	21
21	26	2	1	2	4
22	39	9	2	0	25
23	56	9	2	0	19
24	22	2	0	2	17
25	37	4	1	0	10
26	17	5	1	1	18
27	20	15	6	4	29
28	34	14	4	1	22
29	4	2	2	0	3
30	30	3	0	0	9
31	31	3	0	3	11
32	16	6	1	1	16
33	5	4	0	1	6
34	43	3	0	0	16
35	58	11	2	4	20
36	7	3	0	0	8
37	4	7	0	0	4
38	62	10	0	0	34
39	30	36	1	4	40
40	64	23	1	2	53
41	38	35	4	5	54
42	17	27	3	2	31
43	10	8	1	4	14
44	17	2	0	0	3
45	72	23	1	1	38
46	31	29	3	4	50
47	2	2	0	0	5
48	28	3	0	0	14
49	26	21	0	0	16
50	25	2	0	0	14
51	7	6	0	0	5
52	43	8	0	6	34
53	6	0	0	0	1
54	1	2	0	0	2
55	23	16	2	1	36
56	2	3	0	0	3
57	14	1	3	0	9
58	30	6	0	0	14
59	3	4	0	0	4
60	65	29	3	9	54
61	22	7	0	1	11
62	8	7	0	0	8
63	17	5	1	1	10
64	7	6	0	2	5
65	33	0	1	0	10
66	67	14	1	1	35
67	6	3	0	0	0
68	24	0	0	0	7
69	20	8	1	0	46
70	7	7	0	0	3
71	38	2	0	3	10
72	36	7	0	0	15
73	15	3	0	0	4
74	1	1	0	2	5
75	64	30	4	4	63
76	59	24	0	5	51
77	42	25	0	1	39
78	58	24	1	6	55
79	24	16	0	1	16
80	19	18	1	3	11
81	34	15	1	2	9
82	3	1	0	0	3
83	4	0	0	0	3
84	25	12	0	1	21
85	6	9	3	1	1
86	38	6	0	2	31
87	35	4	0	0	10
88	27	27	1	3	39
89	23	8	1	1	28
90	26	11	1	2	28
91	62	21	3	1	32
92	41	18	1	3	29
93	22	8	2	1	10
94	38	15	0	0	22
95	14	5	0	6	10
96	59	38	0	2	46
97	56	11	1	2	33
98	18	7	2	7	29
99	16	6	1	7	35
100	33	1	0	0	13
101	47	4	1	1	11
102	8	3	0	0	0
103	41	7	0	6	26
104	19	17	10	0	33
105	14	0	0	0	4
106	7	6	0	0	7
107	28	9	1	0	18
108	21	20	2	1	32
109	24	18	2	1	31
110	32	4	0	2	16
