# Supplementary material for: Core and periphery structures in protein interaction networks
Source: BMC Bioinformatics. 2009 Apr 29;10(Suppl 4):S8. doi: 10.1186/1471-2105-10-S4-S8 (PMC2681073; doi:10.1186/1471-2105-10-S4-S8)
Supplement: Additional File 4 — Supplemental Table S4. Most significant GO terms of k-plex cores and their rank in peripheries. [file 1471-2105-10-S4-S8-S4.txt]

The most significant GO term in k-plex Cores and corresponding 1-peripheries and 2-peripheries. The most GO term is found by the GO term Finder of SGD.
The most significant GO term in k-plex Cores and corresponding 1-peripheries and 2-peripheries. The most GO term is found by the GO term Finder of SGD.
								no significant
core_id	GO_term	frequency in core	rank	p_value	frequency in 1-peripheries	p_value	rank	frequency in 2-periphery	p_value	rank
1	tanslation	25/25	1	8.27E-25	23/33	6.89E-15	1	9/129	no significant	N/A
2	nucleocytoplasmic transport	17/20	1	6.66E-26	40/166	9.19E-33	1	6/630	no significant	N/A
3	nuclear transport	11/17	1	4.2E-14	32/136	3.25E-25	1	35/661	2.09E-06	81
4	ubiquitin-dependent protein catabolic process	15/16	1	7.45E-23	20/67	2.74E-15	2	5/479	no significant	N/A
5	ubiquitin-dependent protein catabolic process	16/16	1	5.78E-26	20/80	1.52E-13	2	5/466	no significant	N/A
6	histone acetylation	13/16	1	4.94E-26	6/75	0.00105	57	0/357	no significant	N/A
7	tanslation	15/15	1	2.20E-14	12/13	3.78E-10	1	1/42	no significant	N/A
8	vesicle-mediated transport*	14/14	4	5.51E-18	42/52	2.46E-45	2	41/191	4.68E-14	1
9	pH reduction	14/14	1	8.21E-36	5/62	0.0004	22	0/302	no significant	N/A
10	protein folding	8/14	1	8.34E-12	0/86	no significant	N/A	4/590	no significant	N/A
11	vesicle-mediated transport	12/13	1	3.81e-14	21/43	4.3e-15	1	55/256	1.4e-19	2
12	transcription from RNA polymerase II promoter*	12/13	3	1.32E-13	24/47	4.29E-17	6	59/265	1.52E-20	10
13	endocytosis	9/13	1	1.06E-13	12/136	1.76E-05	38	9/560	no significant	N/A
14	establishment of cell polarity	11/13	1	7.58E-17	31/160	8.61R-24	9	22/512	0.00689	175
15	maturation of SSU-rRNA from tricistronic rRNA transcript	9/12	1	1.53E-15	14/86	1.03E-12	16	0/356	no significant	N/A
16	transcription from RNA polymerase III promoter	9/12	1	6.03E-18	6/29	6.19E-7	12	1/127	no significant	N/A
17	transcription from RNA polymerase II promoter	12/12	1	4.13E-15	22/33	2.74E-19	1	65/182	1.15E-36	4
18	mRNA metabolic process	5/12	1	0.00115	24/75	1.55E-16	2	54/361	4.81E-21	9
19	rRNA metabolic process	9/12	1	5.37E-10	39/135	7.63E-22	7	0/559	no significant	N/A
20	mRNA catabolic process	10/11	1	7.48E-19	7/39	5.86E-6	10	18/196	2.52E-11	19
21	regulation of cell cycle*	11/11	5	1.36E-17	19/115	6.08E-10	29	47/440	2.98E-19	51
22	cyclin catabolic process	11/11	1	9.54E-33	0/10	no significant	N/A	1/113	no significant	N/A
23	ATP synthesis coupled proton transport	11/11	1	8.27E-30	5/15	1.16E-8	2	1/102	no significant	N/A
24	ER to Golgi vesicle-mediated transport	10/10	1	1E-18	0/2	no significant	N/A	0/17	no significant	N/A
25	nuclear-transcribed mRNA poly(A) tail shortening	7/10	1	1.69E-18	0/25	no significant	N/A	0/183	no significant	N/A
26	ER to Golgi vesicle-mediated transport	9/10	1	5.72E-16	15/86	1.14E-11	3	0/436	no significant	N/A
27	mRNA 3'-end processing	10/10	1	1.69E-23	5/35	5.53E-05	41	0/193	no significant	N/A
28	vesicle fusion	8/10	1	3.49E-17	7/43	2.34E-08	13	2/147	no significant	N/A
29	lipid biosynthetic process	5/10	1	1.72E-5	0/74	no significant	N/A	0/120	no significant	N/A
30	cell division	9/10	1	1.71E-10	25/111	1.73E-10	7	55/547	2.33E-08	69
31	protein modification by small protein conjugation*	8/10	4	2.07E-12	10/52	2.28E-07	1	22/272	2.82E-09	41
32	nuclear mRNA splicing, via splicesome	7/9	1	1.17E-10	13/52	2.36E-11	9	44/385	4.09E-27	14
33	chromatin assembly or disassembly	9/9	1	8.02E-15	10/42	4.16E-07	19	27/369	6.89E-08	65
34	nuclear mRNA splicing, via splicesome	9/9	1	3.85E-16	16/40	4.84E-18	1	31/258	1.64E-18	10
35	ribosome biogenesis	9/9	1	2.68E-10	28/63	8.62E-17	3	66/302	6.43E-20	13
36	mRNA transport	4/9	1	5.21E-5	12/58	1.89E-11	7	19/312	1.23E-08	51
37	establishment of cell polarity	8/9	1	1.94E-12	21/59	1.04E-21	2	41/413	1.25E-20	24
38	nuclear mRNA splicing, via splicesome	8/8	1	2.73E-14	37/75	7.11E-49	2	18/256	7.13E-06	42
39	mRNA catabolic process	8/8	1	8E-16	5/11	1.45E-06	1	15/86	3.78E-12	14
40	Regulation of transcription, DNA-dependent	8/8	1	5.72E-9	19/42	1.70E-11	7	48/277	1.92E-10	34
41	ER to Golgi vesicle-mediated transport	8/8	1	6.5E-15	19/48	3.09E-23	9	13/272	0.00962	53
42	mismatch repair*	6/8	3	1.05E-12	7/16	2.77E-12	2	9/121	4.90E-08	31
43	rRNA procession*	7/8	2	1.22E-8	25/62	8.65E-19	5	42/342	2.38E-10	26
44	ribonucleoprotein complex biogenesis and assembly	8/8	1	1.58E-08	63/95	8.31E-49	1	88/457	3.67E-17	13
45	histone acetylation	8/8	1	5.69E-20	2/18	no significant	N/A	7/137	no significant	N/A
46	regulation of translation	2/8	1	0.08316	0/106	no significant	N/A	2/429	no significant	N/A
47	protein amino acid phosphorylation*	6/8	5	2.49E-8	24/143	6.81E-17	9	53/567	1.40E-28	10
48	actin cytoskeleton organization and biogenesis	6/8	1	8.29E-9	19/80	2.26E-16	1	27/318	1.21E-11	5
49	cytokinesis	8/8	1	2.49E-13	1/37	no significant	N/A	18/257	8.63E-05	103
50	translation initiation	7/8	1	9.33E-14	4/22	0.0012	6	3/228	no significant	N/A
51	endocytosis	8/8	1	1.15E-14	12/117	2.95E-06	32	6/492	no significant	N/A
52	protein amino acid N-linked glycosylation	8/8	1	4.21E-17	0/9	no significant	N/A	0/62	no significant	N/A
53	nuclear pore organization and biogenesis	8/8	1	1.56E-18	9/45	7.78E-12	22	10/349	0.00037	46
54	mitochondrion inheritance	7/8	1	1.69E-15	1/41	no significant	N/A	8/380	no significant	N/A
55	ATP synthesis coupled proton transport	8/8	1	5.99E-21	8/18	6.11E-16	1	1/102	no significant	N/A
56	nuclear import	6/8	1	1.53E-10	23/91	1.56E-36	1	12/397	no significant	N/A
57	ER to Golgi vesicle-mediated transport	7/8	1	8.21E-12	12/50	5.23E-11	1	15/318	0.00246	60
58	establishment or maintenance of chromatin architecture	6/8	1	3.33E-06	23/41	3.84E-21	1	41/242	1.05E-14	28
59	protein folding	6/8	1	1.69E-09	1/34	no significant	N/A	19/359	1.41E-06	49
60	nuclear mRNA splicing, via splicesome	8/8	1	3.79E-14	16/44	2.91E-17	2	22/292	3.21E-08	56
61	intra-Golgi vesicle-mediated transport	7/8	1	9.26E-17	5/53	3.27E-5	18	9/191	no significant	N/A
62	protein amino acid phosphorylation	5/8	1	1.65E-06	20/139	2.20E-12	20	54/556	3.49E-30	9
63	protein amino acid dephosphorylation	5/8	1	6.63E-09	0/92	no significant	N/A	3/427	no significant	N/A
64	ribonucleoprotein complex biogenesis and assembly	5/8	1	0.00264	42/64	1.13E-31	1	96/307	2.50E-37	1
65	DNA-dependent DNA replication	7/7	4	4.75E-12	3/7	0.00693	1	13/161	9.00E-05	86
66	vesicle-mediated transport	7/7	1	6.16E-9	1/5	no significant	N/A	13/29	1.95E-8	4
67	protein amino acid phosphorylation	5/7	1	5.67E-7	21/78	2.71E-19	1	54/396	3.56E-38	3
68	translation initiation	7/7	1	1.8E-14	1/8	no significant	N/A	7/32	1.3E-7	5
69	regulation of cell cycle process	5/7	6	5.64E-8	5/27	0.00043	4	22/425	7.81E-10	38
70	mitochondrial electron transport, ubiquinol to cytochrome c	6/7	1	2.94E-16	4/11	5.45E-8	1	2/123	no significant	N/A
71	RNA processing	6/7	1	1.56E-5	38/118	8.51E-25	5	87/327	2.36E-23	8
72	peroxisomal transport	7/7	1	1.3E-17	8/20	8.23E-15	1	0/72	no significant	N/A
73	cytoskeleton organization and biogenesis	6/7	1	3.81E-7	30/97	5.85E-20	4	33/367	2.05E-05	71
74	ER to Golgi vesicle-mediated transport	3/7	1	0.00098	8/43	6.7E-06	5	10/143	0.00207	52
75	amino acid transport	2/7	1	0.00792	11/79	4.5E-11	5	2/103	no significant	N/A
76	chromatin remodeling	5/6	1	1.19E-06	13/23	1.95E-14	2	15/118	1.27E-05	51
77	mismatch repair*	6/6	3	9.78E-14	11/20	1.31E-21	4	0/154	no significant	N/A
78	transcription from RNA polymerase II promoter*	6/6	7	7.52E-7	7/9	8.33E-7	2	24/41	4.38E-9	6
79	tanslation	6/6	1	1.24E-5	30/31	1.61E-28	1	15/87	no significant	N/A
80	protein amino acid phosphorylation	5/6	1	1.53E-7	10/75	2.95E-5	11	55/427	1.18E-37	6
81	peroxisomal transport	6/6	1	7.27E-15	9/17	2.53E-18	1	0/74	no significant	N/A
82	ribonucleoprotein complex biogenesis and assembly*	6/6	6	3.21E-6	17/22	1.65E-14	1	88/173	4.33E-55	1
83	tubulin complex assembly	5/6	1	3.06E-16	0/9	no significant	N/A	0/27	no significant	N/A
84	protein amino acid phosphorylation	6/6	1	8.79E-10	32/165	1.46E-25	6	49/578	7.63E-24	11
85	mitotic cell cycle*	6/6	2	2.15E-07	45/107	2.96E-33	3	62/348	2.49E-22	15
86	interphase	3/6	1	0.00549	26/144	1.13E-17	17	5/517	no significant	N/A
87	nuclear transport	5/6	1	4.26E-7	25/57	2.74E-27	3	31/199	1.82E-18	10
88	rRNA procession	6/6	1	6.67E-8	40/61	2.29E-42	2	29/242	1.96E-6	30
89	S phase of mitotic cell cycle	6/6	1	3.35E-15	2/7	0.00977	18	0/145	no significant	N/A
90	RNA elongation from RNA polymerase II promoter	6/6	1	1.06E-11	2/7	no significant	N/A	8/80	no significant	N/A
91	nuclear pore organization and biogenesis	5/6	1	2.22E-10	15/77	1.16E-20	34	9/353	no significant	N/A
92	mRNA polyadenylation	5/6	1	1.08E-11	11/49	3.17E-18	1	1/378	no significant	N/A
93	signal transduction during conjugation with cellular fusion	5/6	1	2.54E-10	7/61	8.31E-07	16	0/381	no significant	N/A
94	protein amino acid phosphorylation	6/6	1	2.52E-10	23/68	5.3E-24	1	49/443	2.25E-29	6
95	retrograde vesicle-mediated transport, Golgi to ER	2/6	1	0.00672	7/119	7.49E-05	16	1/510	no significant	N/A
96	rRNA procession	6/6	1	5.3E-8	29/75	3.59E-21	4	32/310	1.48E-05	32
97	protein deubiquitination	2/6	1	0.00387	4/35	0.00026	23	2/228	no significant	N/A
98	cell cycle*	6/6	2	5.6E-6	64/145	1E-35	1	114/441	2.49E-38	5
99	nuclear mRNA splicing, via spliceosome	4/6	1	1.31E-05	18/103	6.65E-13	2	39/489	1.74E-17	21
100	fatty acid elongation	2/6	1	0.00011	0/63	no significant	N/A	1/124	no significant	N/A
101	membrane lipid biosynthetic process	3/6	1	0.00062	0/65	no significant	N/A	0/117	no significant	N/A
102	nuclear-transcribed mRNA catabolic process, deadenylation-dependent decay	4/6	1	1.22E-7	7/47	3.85E-8	6	N/A	no significant	N/A
103	nuclear mRNA splicing, via spliceosome	6/6	1	1.15E-10	10/11	1.05E-16	1	10/43	3.16E-8	15
104	modification-dependent protein catabolic process	3/6	1	0.01167	20/80	1.13E-13	9	29/341	3.30E-07	107
105	nuclear mRNA splicing, via spliceosome	6/6	1	1.15E-10	11/18	4.0E-15	1	20/150	4.33E-12	14
106	chromatin remodeling	6/6	1	5.06E-9	13/20	1.31E-15	1	13/73	1.18E-06	33
107	signal transduction during conjugation with cellular fusion	6/6	1	1.55E-13	9/56	1.18E-10	15	8/362	no significant	N/A
108	actin cytoskeleton organization and biogenesis	5/6	1	1.13E-7	17/76	5.38E-14	1	29/315	1.09E-13	10
109	pH reduction	2/6	1	0.00433	7/76	5.12E-7	9	10/10	2.57E-10	4
110	ribonucleoprotein complex biogenesis and assembly	5/6	1	0.00023	32/54	8.4E-22	1	94/394	6.49E-26	2
* The GO term is not most significant among core members
