# Supplementary material for: Core and periphery structures in protein interaction networks
Source: BMC Bioinformatics. 2009 Apr 29;10(Suppl 4):S8. doi: 10.1186/1471-2105-10-S4-S8 (PMC2681073; doi:10.1186/1471-2105-10-S4-S8)
Supplement: Additional File 5 — Supplemental Table S5. Star cores in yeast protein interaction network and their peripheries. [file 1471-2105-10-S4-S8-S5.txt]

This file describes the cores that were retrieved with our program.						
The output is broken down by core, which is composed of three sections, the core members, the 1-periphery members, and the 2-periphery members.						
This is a description of the fields:						
core id: This is an number assigned by our program. The cores have been arranged from largest to smallest.						
member type: A member may be in one of three categories: core, 1-periphery, and 2-periphery. 1-periphery members are directly connected to core members, but are not core members themselves.						
Gene id: Gene ID						
Gene name: Gene Name						
BP term: Biological Process GO term, according to Stanford Ontology						
MF term: Molecular Function GO term, according to Stanford Ontology						
CC term: Cellular Component GO term, according to Stanford Ontology
Total links: the number of links of the protein


Core_ID	member_type	Gene_ID	Gene_Name	BP_term	MF_term	CC_term	Total_links
1	
	core	YDR130C	FIN1	mitotic sister chromatid segregation	structural constituent of cytoskeleton	nucleus	6
	1-periphery	YBR049C	REB1	regulation of transcription from RNA polymerase II promoter	RNA polymerase II transcription factor activity	nucleus	3
	1-periphery	YBR160W	CDC28	protein amino acid phosphorylation	cyclin-dependent protein kinase activity	cytoplasm	103
	1-periphery	YDR099W	BMH2	sporulation (sensu Fungi)	protein binding	nucleus	17
	1-periphery	YER032W	FIR1	mRNA polyadenylation	molecular_function	cellular bud neck	6
	1-periphery	YER133W	GLC7	35S primary transcript processing	protein phosphatase type 1 activity	nucleolus	38
	1-periphery	YHR134W	WSS1	response to DNA damage stimulus	molecular_function	cellular_component	1
	2-periphery	YAL014C	SYN8	transport	SNAP receptor activity	endosome	5
	2-periphery	YAL017W	PSK1	protein amino acid phosphorylation	protein serine/threonine kinase activity	cytoplasm	7
	2-periphery	YAL019W	FUN30	chromosome organization and biogenesis (sensu Eukaryota)	molecular_function	nucleus	2
	2-periphery	YAL024C	LTE1	response to drug	guanyl-nucleotide exchange factor activity	cellular bud	3
	2-periphery	YAR014C	BUD14	"regulation of transcription, DNA-dependent"	protein phosphatase type 1 regulator activity	cellular bud neck	2
	2-periphery	YBL105C	PKC1	cell wall organization and biogenesis	protein kinase C activity	cytoplasm	16
	2-periphery	YBR001C	NTH2	response to stress	"alpha,alpha-trehalase activity"	cytoplasm	1
	2-periphery	YBR045C	GIP1	spore wall assembly (sensu Fungi)	protein phosphatase type 1 regulator activity	prospore membrane	7
	2-periphery	YBR050C	REG2	negative regulation of transcription from RNA polymerase II promoter	protein phosphatase type 1 regulator activity	protein phosphatase type 1 complex	3
	2-periphery	YCL051W	LRE1	cell wall organization and biogenesis	transcription regulator activity	chitin- and beta-glucan-containing cell wall	1
	2-periphery	YDL017W	CDC7	protein amino acid phosphorylation	protein serine/threonine kinase activity	nucleus	12
	2-periphery	YDL025C		biological_process	protein kinase activity	cellular_component	3
	2-periphery	YDL047W	SIT4	telomere maintenance	protein serine/threonine phosphatase activity	cytoplasm	20
	2-periphery	YDL056W	MBP1	DNA replication	DNA binding	nucleus	8
	2-periphery	YDL106C	PHO2	transcription	transcription factor activity	nucleus	4
	2-periphery	YDL108W	KIN28	protein amino acid phosphorylation	general RNA polymerase II transcription factor activity	holo TFIIH complex	10
	2-periphery	YDR001C	NTH1	response to stress	"alpha,alpha-trehalase activity"	cytoplasm	4
	2-periphery	YDR017C	KCS1	response to drug	inositol heptakisphosphate 5-kinase activity	cytoplasm	2
	2-periphery	YDR028C	REG1	negative regulation of transcription from RNA polymerase II promoter	protein phosphatase type 1 regulator activity	cytoplasm	3
	2-periphery	YDR052C	DBF4	DNA replication initiation	DNA replication origin binding	Dbf4-dependent protein kinase complex	5
	2-periphery	YDR113C	PDS1	mitotic sister chromatid segregation	protein binding	nucleus	4
	2-periphery	YDR130C	FIN1	mitotic sister chromatid segregation	structural constituent of cytoskeleton	nucleus	6
	2-periphery	YDR146C	SWI5	G1-specific transcription in mitotic cell cycle	transcriptional activator activity	cytoplasm	6
	2-periphery	YDR195W	REF2	telomere maintenance	RNA binding	nucleus	6
	2-periphery	YDR223W	CRF1	negative regulation of transcription	transcriptional repressor activity	cytoplasm	1
	2-periphery	YDR356W	SPC110	microtubule nucleation	structural constituent of cytoskeleton	central plaque of spindle pole body	8
	2-periphery	YDR379W	RGA2	pseudohyphal growth	signal transducer activity	intracellular	4
	2-periphery	YDR412W	RRP17	ribosome biogenesis and assembly	molecular_function	cytoplasm	2
	2-periphery	YDR436W	PPZ2	cellular sodium ion homeostasis	protein serine/threonine phosphatase activity	cellular_component	5
	2-periphery	YER054C	GIP2	protein amino acid dephosphorylation	protein phosphatase regulator activity	protein phosphatase type 1 complex	3
	2-periphery	YER059W	PCL6	regulation of glycogen biosynthetic process	cyclin-dependent protein kinase regulator activity	cyclin-dependent protein kinase holoenzyme complex	3
	2-periphery	YER111C	SWI4	G1/S transition of mitotic cell cycle	DNA binding	nucleus	6
	2-periphery	YER120W	SCS2	chromatin silencing at telomere	FFAT motif binding	endoplasmic reticulum	2
	2-periphery	YER177W	BMH1	sporulation (sensu Fungi)	protein binding	nucleus	5
	2-periphery	YFL029C	CAK1	protein amino acid phosphorylation	cyclin-dependent protein kinase activating kinase activity	cytoplasm	5
	2-periphery	YFR003C	YPI1	protein amino acid dephosphorylation	protein phosphatase inhibitor activity	nucleus	1
	2-periphery	YFR015C	GSY1	glycogen biosynthetic process	glycogen (starch) synthase activity	cytoplasm	3
	2-periphery	YGL116W	CDC20	mitotic sister chromatid segregation	ubiquitin-protein ligase activity	anaphase-promoting complex	13
	2-periphery	YGR014W	MSB2	establishment of cell polarity (sensu Fungi)	osmosensor activity	integral to plasma membrane	3
	2-periphery	YGR123C	PPT1	ribosome biogenesis and assembly	protein serine/threonine phosphatase activity	cytoplasm	5
	2-periphery	YGR214W	RPS0A	translation	structural constituent of ribosome	cytosolic small ribosomal subunit (sensu Eukaryota)	6
	2-periphery	YGR238C	KEL2	conjugation with cellular fusion	molecular_function	cellular bud neck	3
	2-periphery	YGR270W	YTA7	telomere maintenance	ATPase activity	nucleus	2
	2-periphery	YGR296W	YRF1-3	telomere maintenance via recombination	DNA helicase activity	nucleus	2
	2-periphery	YHR027C	RPN1	ubiquitin-dependent protein catabolic process	endopeptidase activity	cytoplasm	17
	2-periphery	YHR098C	SFB3	ER to Golgi vesicle-mediated transport	molecular_function	endoplasmic reticulum	4
	2-periphery	YHR152W	SPO12	regulation of exit from mitosis	molecular_function	nucleus	12
	2-periphery	YHR158C	KEL1	cell morphogenesis	molecular_function	cytoplasm	8
	2-periphery	YHR164C	DNA2	telomere maintenance	ATP-dependent DNA helicase activity	nucleus	3
	2-periphery	YIL033C	BCY1	negative regulation of Ras protein signal transduction	cAMP-dependent protein kinase inhibitor activity	cytoplasm	7
	2-periphery	YIL050W	PCL7	regulation of glycogen biosynthetic process	cyclin-dependent protein kinase regulator activity	nucleus	4
	2-periphery	YIR006C	PAN1	endocytosis	"protein binding, bridging"	plasma membrane	10
	2-periphery	YJL042W	MHP1	cell wall organization and biogenesis	structural constituent of cytoskeleton	microtubule	1
	2-periphery	YJL084C	ALY2	biological_process	cyclin binding	cytoplasm	1
	2-periphery	YJL187C	SWE1	regulation of cell size	protein kinase activity	nucleus	16
	2-periphery	YJR091C	JSN1	"mRNA catabolic process, deadenylation-dependent decay"	mRNA binding	cellular_component	8
	2-periphery	YKL048C	ELM1	response to drug	protein serine/threonine kinase activity	cellular bud neck contractile ring	5
	2-periphery	YKL085W	MDH1	tricarboxylic acid cycle	L-malate dehydrogenase activity	mitochondrion	4
	2-periphery	YKL108W	SLD2	DNA strand elongation during DNA replication	molecular_function	replication fork	5
	2-periphery	YKL193C	SDS22	chromosome segregation	enzyme regulator activity	cytoplasm	5
	2-periphery	YKR089C	TGL4	triacylglycerol mobilization	triacylglycerol lipase activity	lipid particle	1
	2-periphery	YLL021W	SPA2	pseudohyphal growth	cytoskeletal regulatory protein binding	cellular bud neck	10
	2-periphery	YLR006C	SSK1	response to hydrogen peroxide	enzyme activator activity	cytoplasm	5
	2-periphery	YLR035C	MLH2	meiotic recombination	molecular_function	nucleus	3
	2-periphery	YLR086W	SMC4	mitotic sister chromatid segregation	ATPase activity	nuclear condensin complex	4
	2-periphery	YLR131C	ACE2	G1-specific transcription in mitotic cell cycle	transcriptional activator activity	nucleus	3
	2-periphery	YLR177W		biological_process	molecular_function	cytoplasm	1
	2-periphery	YLR182W	SWI6	meiosis	protein binding	cytoplasm	8
	2-periphery	YLR223C	IFH1	chromatin silencing at telomere	transcription factor activity	nucleus	1
	2-periphery	YLR258W	GSY2	glycogen biosynthetic process	glycogen (starch) synthase activity	cytoplasm	6
	2-periphery	YLR263W	RED1	synaptonemal complex assembly	protein binding	lateral element	4
	2-periphery	YLR319C	BUD6	actin filament organization	cytoskeletal regulatory protein binding	spindle pole body	11
	2-periphery	YLR430W	SEN1	35S primary transcript processing	DNA-dependent ATPase activity	nucleus	2
	2-periphery	YLR449W	FPR4	ribosome biogenesis and assembly	peptidyl-prolyl cis-trans isomerase activity	nucleus	5
	2-periphery	YLR457C	NBP1	spindle pole body duplication in nuclear envelope	molecular_function	nucleus	3
	2-periphery	YML027W	YOX1	negative regulation of transcription from RNA polymerase II promoter	DNA binding	nucleus	2
	2-periphery	YML074C	FPR3	meiotic recombination checkpoint	peptidyl-prolyl cis-trans isomerase activity	nucleolus	13
	2-periphery	YMR117C	SPC24	chromosome segregation	structural constituent of cytoskeleton	condensed nuclear chromosome kinetochore	18
	2-periphery	YMR311C	GLC8	chromosome segregation	enzyme activator activity	cytoplasm	3
	2-periphery	YNL199C	GCR2	positive regulation of transcription from RNA polymerase II promoter	transcriptional activator activity	nucleus	2
	2-periphery	YNL233W	BNI4	barrier septum formation	protein binding	cellular bud neck	4
	2-periphery	YNL257C	SIP3	transcription initiation from RNA polymerase II promoter	transcription cofactor activity	nucleus	2
	2-periphery	YNL293W	MSB3	actin filament organization	Rab GTPase activator activity	cellular bud tip	2
	2-periphery	YNL309W	STB1	G1/S transition of mitotic cell cycle	transcriptional activator activity	cytoplasm	2
	2-periphery	YNL339C	YRF1-6	telomere maintenance via recombination	DNA helicase activity	nucleus	1
	2-periphery	YOL070C	NBA1	biological_process	molecular_function	cytoplasm	1
	2-periphery	YOL091W	SPO21	meiosis	structural molecule activity	spindle pole body	2
	2-periphery	YOL100W	PKH2	protein amino acid phosphorylation	protein kinase activity	nucleus	8
	2-periphery	YOR058C	ASE1	mitotic spindle elongation	microtubule binding	spindle	1
	2-periphery	YOR177C	MPC54	spore wall assembly (sensu Fungi)	structural molecule activity	spindle pole body	2
	2-periphery	YOR178C	GAC1	meiosis	structural molecule activity	protein phosphatase type 1 complex	4
	2-periphery	YOR195W	SLK19	meiosis	molecular_function	condensed nuclear chromosome kinetochore	2
	2-periphery	YOR227W		biological_process	molecular_function	cytoplasm	1
	2-periphery	YOR272W	YTM1	ribosome biogenesis and assembly	molecular_function	nucleus	15
	2-periphery	YOR298C-A	MBF1	positive regulation of transcription from RNA polymerase II promoter	transcription coactivator activity	nucleus	1
	2-periphery	YOR329C	SCD5	endocytosis	protein binding	actin cortical patch	3
	2-periphery	YOR351C	MEK1	protein amino acid phosphorylation	protein serine/threonine kinase activity	nucleus	5
	2-periphery	YPL204W	HRR25	DNA repair	casein kinase activity	nucleus	37
	2-periphery	YPL209C	IPL1	chromosome segregation	protein kinase activity	condensed nuclear chromosome kinetochore	7
	2-periphery	YPR018W	RLF2	chromatin silencing at silent mating-type cassette	transcription regulator activity	nucleus	7
	2-periphery	YPR030W	CSR2	cell wall organization and biogenesis	molecular_function	nucleus	2
	2-periphery	YPR160W	GPH1	glycogen catabolic process	glycogen phosphorylase activity	cytoplasm	6
	2-periphery	YPR174C		biological_process	molecular_function	nuclear envelope	1
	2-periphery	YPR175W	DPB2	nucleotide-excision repair	epsilon DNA polymerase activity	cytoplasm	4
2	
	core	YEL017C-A	PMP2	cation transport	molecular_function	membrane	5
	1-periphery	YCR034W	FEN1	vesicle-mediated transport	fatty acid elongase activity	endoplasmic reticulum	23
	1-periphery	YDR414C	ERD1	protein amino acid glycosylation	molecular_function	membrane	6
	1-periphery	YLL023C		biological_process	molecular_function	endoplasmic reticulum	2
	1-periphery	YLR372W	SUR4	telomere maintenance	fatty acid elongase activity	endoplasmic reticulum	27
	1-periphery	YPL227C	ALG5	protein amino acid N-linked glycosylation	dolichyl-phosphate beta-glucosyltransferase activity	endoplasmic reticulum membrane	5
	2-periphery	YBR283C	SSH1	telomere maintenance	protein transporter activity	endoplasmic reticulum membrane	5
	2-periphery	YCR024C-A	PMP1	cation transport	enzyme regulator activity	plasma membrane	5
	2-periphery	YDL198C	GGC1	mitochondrial genome maintenance	guanine nucleotide transmembrane transporter activity	mitochondrion	1
	2-periphery	YDR046C	BAP3	amino acid transport	amino acid transmembrane transporter activity	mitochondrion	4
	2-periphery	YDR456W	NHX1	vacuolar acidification	monovalent inorganic cation transmembrane transporter activity	late endosome	3
	2-periphery	YEL017C-A	PMP2	cation transport	molecular_function	membrane	5
	2-periphery	YER005W	YND1	protein amino acid glycosylation	nucleoside-diphosphatase activity	Golgi apparatus	1
	2-periphery	YGL104C	VPS73	protein targeting to vacuole	molecular_function	mitochondrion	9
	2-periphery	YGR289C	MAL11	alpha-glucoside transport	alpha-glucoside:hydrogen symporter activity	membrane fraction	6
	2-periphery	YGR295C	COS6	biological_process	molecular_function	"vacuole, cell cycle-correlated morphology"	8
	2-periphery	YHL048W	COS8	response to unfolded protein	molecular_function	nuclear envelope	19
	2-periphery	YHR094C	HXT1	hexose transport	glucose transmembrane transporter activity	plasma membrane	4
	2-periphery	YJL133W	MRS3	mitochondrial transport	iron ion transmembrane transporter activity	mitochondrion	2
	2-periphery	YJL214W	HXT8	hexose transport	glucose transmembrane transporter activity	plasma membrane	2
	2-periphery	YJL219W	HXT9	hexose transport	glucose transmembrane transporter activity	plasma membrane	4
	2-periphery	YJR160C	MPH3	carbohydrate transport	maltose transmembrane transporter activity	plasma membrane	3
	2-periphery	YJR161C	COS5	biological_process	molecular_function	"vacuole, cell cycle-correlated morphology"	2
	2-periphery	YKL120W	OAC1	sulfate transport	oxaloacetate secondary active transmembrane transporter activity	mitochondrion	3
	2-periphery	YLL006W	MMM1	telomere maintenance	molecular_function	mitochondrion	3
	2-periphery	YLL061W	MMP1	S-methylmethionine transport	S-methylmethionine transmembrane transporter activity	plasma membrane	11
	2-periphery	YLR378C	SEC61	protein targeting to ER	protein transporter activity	integral to endoplasmic reticulum membrane	7
	2-periphery	YOL020W	TAT2	telomere maintenance	aromatic amino acid transmembrane transporter activity	plasma membrane	2
	2-periphery	YOL156W	HXT11	hexose transport	glucose transmembrane transporter activity	plasma membrane	4
3	
	core	YML123C	PHO84	phosphate transport	manganese ion transmembrane transporter activity	integral to plasma membrane	6
	1-periphery	YBR106W	PHO88	telomere maintenance	molecular_function	mitochondrion	42
	1-periphery	YDR388W	RVS167	endocytosis	cytoskeletal protein binding	actin cortical patch	57
	1-periphery	YDR523C	SPS1	protein amino acid phosphorylation	protein serine/threonine kinase activity	cytoplasm	13
	1-periphery	YER125W	RSP5	endocytosis	ubiquitin-protein ligase activity	cytoplasm	15
	1-periphery	YGR040W	KSS1	invasive growth (sensu Saccharomyces)	MAP kinase activity	nucleus	31
	1-periphery	YML048W	GSF2	protein folding	molecular_function	cytoplasm	25
	2-periphery	YBL005W	PDR3	response to drug	DNA binding	cytoplasm	4
	2-periphery	YBL039C	URA7	phospholipid biosynthetic process	CTP synthase activity	cytosol	4
	2-periphery	YBR108W		biological_process	molecular_function	lipid raft	2
	2-periphery	YBR283C	SSH1	telomere maintenance	protein transporter activity	endoplasmic reticulum membrane	5
	2-periphery	YBR293W	VBA2	basic amino acid transport	basic amino acid transmembrane transporter activity	membrane of vacuole with cell cycle-correlated morphology	2
	2-periphery	YBR298C	MAL31	alpha-glucoside transport	alpha-glucoside:hydrogen symporter activity	membrane fraction	4
	2-periphery	YCL036W	GFD2	biological_process	molecular_function	cellular_component	1
	2-periphery	YCR009C	RVS161	endocytosis	cytoskeletal protein binding	actin cortical patch	12
	2-periphery	YCR037C	PHO87	telomere maintenance	inorganic phosphate transmembrane transporter activity	membrane	1
	2-periphery	YCR098C	GIT1	glycerophosphodiester transport	glycerophosphodiester transmembrane transporter activity	plasma membrane	1
	2-periphery	YDL101C	DUN1	telomere maintenance	protein kinase activity	nucleus	19
	2-periphery	YDL127W	PCL2	cell cycle	cyclin-dependent protein kinase regulator activity	cyclin-dependent protein kinase holoenzyme complex	4
	2-periphery	YDL128W	VCX1	cellular calcium ion homeostasis	calcium ion transmembrane transporter activity	"vacuole, cell cycle-correlated morphology"	1
	2-periphery	YDL179W	PCL9	cell cycle	cyclin-dependent protein kinase regulator activity	cyclin-dependent protein kinase holoenzyme complex	2
	2-periphery	YDR046C	BAP3	amino acid transport	amino acid transmembrane transporter activity	mitochondrion	4
	2-periphery	YDR092W	UBC13	protein monoubiquitination	ubiquitin-protein ligase activity	cytoplasm	7
	2-periphery	YDR148C	KGD2	tricarboxylic acid cycle	dihydrolipoyllysine-residue succinyltransferase activity	mitochondrion	4
	2-periphery	YDR190C	RVB1	regulation of transcription from RNA polymerase II promoter	ATPase activity	nucleus	6
	2-periphery	YDR214W	AHA1	response to stress	chaperone binding	cytoplasm	5
	2-periphery	YDR229W	IVY1	secretory pathway	phospholipid binding	membrane of vacuole with cell cycle-correlated morphology	2
	2-periphery	YDR277C	MTH1	signal transduction	molecular_function	cellular_component	3
	2-periphery	YDR342C	HXT7	hexose transport	glucose transmembrane transporter activity	mitochondrion	8
	2-periphery	YDR343C	HXT6	hexose transport	glucose transmembrane transporter activity	mitochondrion	4
	2-periphery	YDR362C	TFC6	transcription initiation from RNA polymerase III promoter	RNA polymerase III transcription factor activity	transcription factor TFIIIC complex	3
	2-periphery	YDR386W	MUS81	DNA repair	endonuclease activity	nucleus	7
	2-periphery	YDR480W	DIG2	invasive growth (sensu Saccharomyces)	transcription factor binding	nucleus	6
	2-periphery	YDR508C	GNP1	amino acid transport	amino acid transmembrane transporter activity	mitochondrion	4
	2-periphery	YDR515W	SLF1	cellular copper ion homeostasis	RNA binding	cytoplasm	1
	2-periphery	YEL060C	PRB1	sporulation	serine-type endopeptidase activity	"vacuole, cell cycle-correlated morphology"	10
	2-periphery	YER127W	LCP5	ribosome biogenesis and assembly	RNA binding	small nucleolar ribonucleoprotein complex	4
	2-periphery	YFR022W	ROG3	biological_process	molecular_function	cellular_component	1
	2-periphery	YGL008C	PMA1	regulation of pH	"hydrogen-exporting ATPase activity, phosphorylative mechanism"	mitochondrion	5
	2-periphery	YGL016W	KAP122	response to drug	protein carrier activity	cytoplasm	8
	2-periphery	YGL026C	TRP5	tryptophan biosynthetic process	tryptophan synthase activity	cytoplasm	2
	2-periphery	YGL060W	YBP2	biological_process	molecular_function	cytoplasm	2
	2-periphery	YGL062W	PYC1	gluconeogenesis	pyruvate carboxylase activity	cytosol	4
	2-periphery	YGL087C	MMS2	response to DNA damage stimulus	ubiquitin-protein ligase activity	cytoplasm	4
	2-periphery	YGL104C	VPS73	protein targeting to vacuole	molecular_function	mitochondrion	9
	2-periphery	YGL167C	PMR1	protein amino acid glycosylation	calcium ion binding	Golgi membrane	2
	2-periphery	YGL181W	GTS1	sporulation (sensu Fungi)	transcription coactivator activity	cytoplasm	8
	2-periphery	YGL245W	GUS1	glutamyl-tRNA aminoacylation	glutamate-tRNA ligase activity	cytoplasm	6
	2-periphery	YGR068C		biological_process	molecular_function	cellular_component	1
	2-periphery	YGR098C	ESP1	mitotic sister chromatid segregation	cysteine-type endopeptidase activity	cytoplasm	2
	2-periphery	YGR155W	CYS4	response to drug	cystathionine beta-synthase activity	cytoplasm	5
	2-periphery	YGR289C	MAL11	alpha-glucoside transport	alpha-glucoside:hydrogen symporter activity	membrane fraction	6
	2-periphery	YGR295C	COS6	biological_process	molecular_function	"vacuole, cell cycle-correlated morphology"	8
	2-periphery	YHL048W	COS8	response to unfolded protein	molecular_function	nuclear envelope	19
	2-periphery	YHR033W		biological_process	molecular_function	cytoplasm	7
	2-periphery	YHR084W	STE12	pseudohyphal growth	transcription factor activity	nucleus	5
	2-periphery	YHR094C	HXT1	hexose transport	glucose transmembrane transporter activity	plasma membrane	4
	2-periphery	YHR096C	HXT5	hexose transport	glucose transmembrane transporter activity	plasma membrane	4
	2-periphery	YIL048W	NEO1	endocytosis	phospholipid-translocating ATPase activity	Golgi apparatus	1
	2-periphery	YIL120W	QDR1	multidrug transport	multidrug transporter activity	plasma membrane	3
	2-periphery	YIL147C	SLN1	protein amino acid phosphorylation	osmosensor activity	plasma membrane	4
	2-periphery	YIL148W	RPL40A	translation	structural constituent of ribosome	cytosolic large ribosomal subunit (sensu Eukaryota)	27
	2-periphery	YIL171W		biological_process	molecular_function	cellular_component	1
	2-periphery	YJL085W	EXO70	cytokinesis	protein binding	exocyst	1
	2-periphery	YJL214W	HXT8	hexose transport	glucose transmembrane transporter activity	plasma membrane	2
	2-periphery	YJL219W	HXT9	hexose transport	glucose transmembrane transporter activity	plasma membrane	4
	2-periphery	YJR072C	NPA3	biological_process	ATPase activity	cytoplasm	7
	2-periphery	YJR083C	ACF4	actin cytoskeleton organization and biogenesis	molecular_function	cellular_component	1
	2-periphery	YJR115W		biological_process	molecular_function	cellular_component	2
	2-periphery	YJR160C	MPH3	carbohydrate transport	maltose transmembrane transporter activity	plasma membrane	3
	2-periphery	YKL020C	SPT23	positive regulation of transcription from RNA polymerase II promoter	DNA binding	nucleus	1
	2-periphery	YKL104C	GFA1	cell wall chitin biosynthetic process	glutamine-fructose-6-phosphate transaminase (isomerizing) activity	cellular_component	7
	2-periphery	YKL146W	AVT3	amino acid export from vacuole	transporter activity	membrane of vacuole with cell cycle-correlated morphology	2
	2-periphery	YKR039W	GAP1	amino acid transport	amino acid transmembrane transporter activity	plasma membrane	3
	2-periphery	YKR048C	NAP1	budding cell bud growth	histone binding	cytoplasm	13
	2-periphery	YLL028W	TPO1	polyamine transport	spermine transmembrane transporter activity	plasma membrane	7
	2-periphery	YLL061W	MMP1	S-methylmethionine transport	S-methylmethionine transmembrane transporter activity	plasma membrane	11
	2-periphery	YLR144C	ACF2	actin cytoskeleton organization and biogenesis	"glucan 1,3-beta-glucosidase activity"	intracellular	1
	2-periphery	YLR243W		biological_process	signal sequence binding	cellular_component	3
	2-periphery	YLR378C	SEC61	protein targeting to ER	protein transporter activity	integral to endoplasmic reticulum membrane	7
	2-periphery	YLR430W	SEN1	35S primary transcript processing	DNA-dependent ATPase activity	nucleus	2
	2-periphery	YLR433C	CNA1	cell wall organization and biogenesis	calcium-dependent protein serine/threonine phosphatase activity	cytoplasm	7
	2-periphery	YLR436C	ECM30	cell wall organization and biogenesis	molecular_function	cytoplasm	1
	2-periphery	YLR452C	SST2	signal transduction	GTPase activator activity	plasma membrane	19
	2-periphery	YML099C	ARG81	arginine metabolic process	transcription cofactor activity	nucleus	4
	2-periphery	YML111W	BUL2	protein monoubiquitination	protein binding	cytoplasm	1
	2-periphery	YML123C	PHO84	phosphate transport	manganese ion transmembrane transporter activity	integral to plasma membrane	6
	2-periphery	YMR011W	HXT2	hexose transport	glucose transmembrane transporter activity	plasma membrane	2
	2-periphery	YMR022W	UBC7	ER-associated protein catabolic process	ubiquitin-protein ligase activity	endoplasmic reticulum	4
	2-periphery	YMR192W	GYL1	ER to Golgi vesicle-mediated transport	protein binding	cytoplasm	5
	2-periphery	YMR275C	BUL1	mitochondrion inheritance	protein binding	plasma membrane	1
	2-periphery	YMR279C		biological_process	molecular_function	cellular_component	2
	2-periphery	YMR287C	DSS1	RNA catabolic process	exoribonuclease II activity	mitochondrion	1
	2-periphery	YNL037C	IDH1	tricarboxylic acid cycle	isocitrate dehydrogenase (NAD+) activity	mitochondrion	7
	2-periphery	YNL086W		biological_process	molecular_function	endosome	2
	2-periphery	YNL101W	AVT4	amino acid export from vacuole	transporter activity	"vacuole, cell cycle-correlated morphology"	2
	2-periphery	YNL321W	VNX1	potassium ion transport	sodium:hydrogen antiporter activity	"vacuole, cell cycle-correlated morphology"	1
	2-periphery	YNR013C	PHO91	phosphate transport	phosphate transmembrane transporter activity	membrane	1
	2-periphery	YNR055C	HOL1	transport	transporter activity	mitochondrion	2
	2-periphery	YOL020W	TAT2	telomere maintenance	aromatic amino acid transmembrane transporter activity	plasma membrane	2
	2-periphery	YOL030W	GAS5	biological_process	"1,3-beta-glucanosyltransferase activity"	chitin- and beta-glucan-containing cell wall	2
	2-periphery	YOL033W	MSE1	translation	glutamate-tRNA ligase activity	mitochondrion	2
	2-periphery	YOL139C	CDC33	translational initiation	translation initiation factor activity	cytoplasm	10
	2-periphery	YOL156W	HXT11	hexose transport	glucose transmembrane transporter activity	plasma membrane	4
	2-periphery	YOR018W	ROD1	response to drug	molecular_function	plasma membrane	1
	2-periphery	YOR204W	DED1	translational initiation	RNA helicase activity	cytoplasm	4
	2-periphery	YPL049C	DIG1	telomere maintenance	DNA binding	nucleus	6
	2-periphery	YPL181W	CTI6	histone deacetylation	histone deacetylase activity	nucleus	7
	2-periphery	YPL249C	GYP5	ER to Golgi vesicle-mediated transport	Rab GTPase activator activity	cytosol	1
	2-periphery	YPL249C-A	RPL36B	translation	structural constituent of ribosome	cytosolic large ribosomal subunit (sensu Eukaryota)	3
	2-periphery	YPR034W	ARP7	RNA elongation from RNA polymerase II promoter	general RNA polymerase II transcription factor activity	nucleus	1
	2-periphery	YPR055W	SEC8	cytokinesis	protein binding	cellular bud tip	3
	2-periphery	YPR088C	SRP54	protein targeting to ER	signal sequence binding	"signal recognition particle, endoplasmic reticulum targeting"	6
	2-periphery	YPR115W		biological_process	molecular_function	cytoplasm	2
	2-periphery	YPR156C	TPO3	polyamine transport	spermine transmembrane transporter activity	plasma membrane	6
	2-periphery	YPR198W	SGE1	response to drug	multidrug transporter activity	integral to plasma membrane	1
4	
	core	YGR284C	ERV29	ER to Golgi vesicle-mediated transport	molecular_function	ER to Golgi transport vesicle	6
	1-periphery	YBR069C	TAT1	amino acid transport	amino acid transmembrane transporter activity	plasma membrane	12
	1-periphery	YCL025C	AGP1	amino acid transport	amino acid transmembrane transporter activity	plasma membrane	21
	1-periphery	YCL066W	HMLALPHA1	regulation of transcription from RNA polymerase II promoter	transcription coactivator activity	nucleus	5
	1-periphery	YEL063C	CAN1	basic amino acid transport	basic amino acid transmembrane transporter activity	mitochondrion	21
	1-periphery	YLL061W	MMP1	S-methylmethionine transport	S-methylmethionine transmembrane transporter activity	plasma membrane	11
	1-periphery	YPL274W	SAM3	putrescine transport	spermidine transmembrane transporter activity	plasma membrane	14
	2-periphery	YAR027W	UIP3	biological_process	molecular_function	nuclear envelope	14
	2-periphery	YAR031W	PRM9	response to pheromone	molecular_function	endoplasmic reticulum	3
	2-periphery	YBR110W	ALG1	protein amino acid N-linked glycosylation	"beta-1,4-mannosyltransferase activity"	endoplasmic reticulum	5
	2-periphery	YCR096C	HMRA2	biological_process	molecular_function	cellular_component	5
	2-periphery	YDR276C	PMP3	cation transport	molecular_function	plasma membrane	2
	2-periphery	YER026C	CHO1	phosphatidylserine biosynthetic process	CDP-diacylglycerol-serine O-phosphatidyltransferase activity	endoplasmic reticulum	4
	2-periphery	YFL041W	FET5	iron ion transport	ferroxidase activity	membrane of vacuole with cell cycle-correlated morphology	3
	2-periphery	YGL051W	MST27	vesicle organization and biogenesis	protein binding	endoplasmic reticulum	16
	2-periphery	YGR284C	ERV29	ER to Golgi vesicle-mediated transport	molecular_function	ER to Golgi transport vesicle	6
	2-periphery	YHR084W	STE12	pseudohyphal growth	transcription factor activity	nucleus	5
	2-periphery	YIL016W	SNL1	protein folding	chaperone regulator activity	mitochondrion	12
	2-periphery	YIL114C	POR2	ion transport	voltage-gated ion-selective channel activity	mitochondrion	3
	2-periphery	YJR077C	MIR1	phosphate transport	inorganic phosphate transmembrane transporter activity	mitochondrion	2
	2-periphery	YJR095W	SFC1	fumarate transport	succinate:fumarate antiporter activity	mitochondrion	1
	2-periphery	YKL065C	YET1	biological_process	molecular_function	endoplasmic reticulum	6
	2-periphery	YKL154W	SRP102	protein targeting to ER	GTPase activity	integral to endoplasmic reticulum membrane	7
	2-periphery	YKL219W	COS9	biological_process	molecular_function	cellular_component	1
	2-periphery	YLR343W	GAS2	spore wall assembly (sensu Fungi)	"1,3-beta-glucanosyltransferase activity"	cytoplasm	4
	2-periphery	YLR378C	SEC61	protein targeting to ER	protein transporter activity	integral to endoplasmic reticulum membrane	7
	2-periphery	YMR043W	MCM1	regulation of transcription from RNA polymerase II promoter	DNA binding	nucleus	11
	2-periphery	YMR058W	FET3	response to copper ion	iron ion transmembrane transporter activity	plasma membrane	1
	2-periphery	YPL227C	ALG5	protein amino acid N-linked glycosylation	dolichyl-phosphate beta-glucosyltransferase activity	endoplasmic reticulum membrane	5
	2-periphery	YPL265W	DIP5	amino acid transport	amino acid transmembrane transporter activity	plasma membrane	3
5	
	core	YGR136W	LSB1	biological_process	molecular_function	cytoplasm	5
	1-periphery	YBR108W		biological_process	molecular_function	lipid raft	2
	1-periphery	YGR058W	PEF1	biological_process	molecular_function	cytoplasm	3
	1-periphery	YIL108W		biological_process	molecular_function	cytoplasm	2
	1-periphery	YNL094W	APP1	actin cytoskeleton organization and biogenesis	molecular_function	actin cortical patch	12
	1-periphery	YOR181W	LAS17	endocytosis	cytoskeletal protein binding	cytoplasm	27
	2-periphery	YBL017C	PEP1	protein targeting to vacuole	signal sequence binding	Golgi apparatus	3
	2-periphery	YBL106C	SRO77	exocytosis	molecular_function	plasma membrane	8
	2-periphery	YBR133C	HSL7	G2/M transition of mitotic cell cycle	histone methyltransferase activity	cellular bud neck	5
	2-periphery	YCL034W	LSB5	endocytosis	molecular_function	cell cortex	2
	2-periphery	YCR009C	RVS161	endocytosis	cytoskeletal protein binding	actin cortical patch	12
	2-periphery	YDL203C	ACK1	biological_process	molecular_function	mitochondrion	2
	2-periphery	YDR129C	SAC6	endocytosis	"protein binding, bridging"	actin cortical patch	3
	2-periphery	YFR024C-A	LSB3	actin filament organization	molecular_function	cytoplasm	4
	2-periphery	YGR136W	LSB1	biological_process	molecular_function	cytoplasm	5
	2-periphery	YHR027C	RPN1	ubiquitin-dependent protein catabolic process	endopeptidase activity	cytoplasm	17
	2-periphery	YHR133C	NSG1	sterol biosynthetic process	protein binding	endoplasmic reticulum	3
	2-periphery	YIL034C	CAP2	filamentous growth	actin filament binding	actin cortical patch	3
	2-periphery	YJL100W	LSB6	actin filament organization	1-phosphatidylinositol 4-kinase activity	cytoplasm	1
	2-periphery	YJL187C	SWE1	regulation of cell size	protein kinase activity	nucleus	16
	2-periphery	YLR429W	CRN1	actin filament organization	"protein binding, bridging"	actin cortical patch	9
	2-periphery	YNL047C	SLM2	actin cytoskeleton organization and biogenesis	phosphoinositide binding	plasma membrane	3
	2-periphery	YPL246C	RBD2	biological_process	molecular_function	Golgi apparatus	1
	2-periphery	YPR154W	PIN3	actin cytoskeleton organization and biogenesis	molecular_function	cytoplasm	8
	2-periphery	YPR159W	KRE6	cell wall organization and biogenesis	glucosidase activity	integral to membrane	3
6	
	core	YMR080C	NAM7	telomere maintenance	ATP-dependent RNA helicase activity	cytoplasm	14
	1-periphery	YBR143C	SUP45	cytokinesis	"translation release factor activity, codon specific"	cytosol	2
	1-periphery	YDR172W	SUP35	"mRNA catabolic process, deadenylation-dependent decay"	translation release factor activity	cytosol	7
	1-periphery	YGR072W	UPF3	telomere maintenance	molecular_function	cytoplasm	2
	1-periphery	YHR077C	NMD2	telomere maintenance	protein binding	cytoplasm	8
	1-periphery	YHR170W	NMD3	ribosome biogenesis and assembly	protein binding	cytosol	4
	1-periphery	YIL061C	SNP1	"nuclear mRNA splicing, via spliceosome"	mRNA binding	snRNP U1	36
	1-periphery	YJL124C	LSM1	mRNA catabolic process	RNA binding	cytoplasmic mRNA processing body	15
	1-periphery	YJR132W	NMD5	protein import into nucleus	protein carrier activity	cytoplasm	16
	1-periphery	YLR363C	NMD4	"mRNA catabolic process, nonsense-mediated decay"	molecular_function	cytoplasm	1
	1-periphery	YNL016W	PUB1	"mRNA catabolic process, nonsense-mediated decay"	mRNA binding	cytoplasm	12
	1-periphery	YNL112W	DBP2	35S primary transcript processing	RNA helicase activity	cytoplasm	6
	1-periphery	YNL118C	DCP2	mRNA catabolic process	mRNA binding	cytoplasm	7
	1-periphery	YOL123W	HRP1	mRNA cleavage	RNA binding	cytoplasm	8
	1-periphery	YOR076C	SKI7	mRNA catabolic process	protein binding	cytoplasm	8
	2-periphery	YAL047C	SPC72	mitotic sister chromatid segregation	structural constituent of cytoskeleton	outer plaque of spindle pole body	7
	2-periphery	YAR018C	KIN3	chromosome segregation	protein kinase activity	cellular_component	10
	2-periphery	YBR102C	EXO84	exocytosis	protein binding	cellular bud neck	5
	2-periphery	YBR112C	CYC8	telomere maintenance	transcription coactivator activity	nucleus	8
	2-periphery	YBR270C	BIT2	biological_process	molecular_function	cellular_component	5
	2-periphery	YDL047W	SIT4	telomere maintenance	protein serine/threonine phosphatase activity	cytoplasm	20
	2-periphery	YDR385W	EFT2	translational elongation	translation elongation factor activity	ribosome	8
	2-periphery	YDR464W	SPP41	negative regulation of transcription from RNA polymerase II promoter	molecular_function	nucleus	2
	2-periphery	YEL015W	EDC3	deadenylation-independent decapping	molecular_function	cytoplasmic mRNA processing body	5
	2-periphery	YGL043W	DST1	RNA elongation from RNA polymerase II promoter	positive transcription elongation factor activity	nucleoplasm	6
	2-periphery	YGL122C	NAB2	mRNA polyadenylation	poly(A) binding	cytoplasm	3
	2-periphery	YGL213C	SKI8	protein complex assembly	translation repressor activity	cytoplasm	3
	2-periphery	YGR250C		biological_process	RNA binding	cytoplasm	5
	2-periphery	YHR015W	MIP6	mRNA export from nucleus	RNA binding	nuclear pore	4
	2-periphery	YIL070C	MAM33	response to drug	molecular_function	mitochondrion	4
	2-periphery	YIL128W	MET18	telomere maintenance	RNA polymerase II transcription factor activity	nucleoplasm	6
	2-periphery	YIR009W	MSL1	"nuclear mRNA splicing, via spliceosome"	RNA binding	snRNP U2	7
	2-periphery	YKL023W		biological_process	molecular_function	cytoplasm	2
	2-periphery	YKL074C	MUD2	U2-type nuclear mRNA branch site recognition	"RNA splicing factor activity, transesterification mechanism"	commitment complex	7
	2-periphery	YKL173W	SNU114	"nuclear mRNA splicing, via spliceosome"	"RNA splicing factor activity, transesterification mechanism"	U4/U6 x U5 tri-snRNP complex	7
	2-periphery	YLL026W	HSP104	telomere maintenance	chaperone binding	cytoplasm	13
	2-periphery	YLR153C	ACS2	histone acetylation	acetate-CoA ligase activity	nucleus	1
	2-periphery	YLR263W	RED1	synaptonemal complex assembly	protein binding	lateral element	4
	2-periphery	YML016C	PPZ1	cellular sodium ion homeostasis	protein serine/threonine phosphatase activity	cytoplasm	7
	2-periphery	YML074C	FPR3	meiotic recombination checkpoint	peptidyl-prolyl cis-trans isomerase activity	nucleolus	13
	2-periphery	YML117W	NAB6	RNA metabolic process	molecular_function	cytoplasm	3
	2-periphery	YMR080C	NAM7	telomere maintenance	ATP-dependent RNA helicase activity	cytoplasm	14
	2-periphery	YMR268C	PRP24	spliceosome assembly	"RNA splicing factor activity, transesterification mechanism"	snRNP U6	9
	2-periphery	YMR319C	FET4	copper ion import	iron ion transmembrane transporter activity	plasma membrane	2
	2-periphery	YNL163C	RIA1	ribosomal large subunit biogenesis and assembly	GTPase activity	cytoplasm	1
	2-periphery	YNR023W	SNF12	chromatin remodeling	general RNA polymerase II transcription factor activity	SWI/SNF complex	3
	2-periphery	YOR290C	SNF2	chromatin remodeling	general RNA polymerase II transcription factor activity	SWI/SNF complex	13
	2-periphery	YOR319W	HSH49	"nuclear mRNA splicing, via spliceosome"	RNA binding	snRNP U2	8
	2-periphery	YOR351C	MEK1	protein amino acid phosphorylation	protein serine/threonine kinase activity	nucleus	5
	2-periphery	YOR375C	GDH1	glutamate biosynthetic process	glutamate dehydrogenase (NADP+) activity	cytoplasm	1
	2-periphery	YPL084W	BRO1	telomere maintenance	ubiquitin-specific protease activity	cytoplasm	4
	2-periphery	YPL204W	HRR25	DNA repair	casein kinase activity	nucleus	37
7	
	core	YBR274W	CHK1	protein amino acid phosphorylation	protein kinase activity	nucleus	6
	1-periphery	YBL052C	SAS3	chromatin silencing at telomere	H3/H4 histone acetyltransferase activity	NuA3 histone acetyltransferase complex	4
	1-periphery	YDR113C	PDS1	mitotic sister chromatid segregation	protein binding	nucleus	4
	1-periphery	YER081W	SER3	serine family amino acid biosynthetic process	phosphoglycerate dehydrogenase activity	cytoplasm	9
	1-periphery	YKL104C	GFA1	cell wall chitin biosynthetic process	glutamine-fructose-6-phosphate transaminase (isomerizing) activity	cellular_component	7
	1-periphery	YNL234W		response to stress	heme binding	cytoplasm	2
	1-periphery	YPL203W	TPK2	protein amino acid phosphorylation	cAMP-dependent protein kinase activity	nucleus	17
	2-periphery	YBR059C	AKL1	actin cytoskeleton organization and biogenesis	protein kinase activity	cytoplasm	7
	2-periphery	YBR274W	CHK1	protein amino acid phosphorylation	protein kinase activity	nucleus	6
	2-periphery	YDL171C	GLT1	glutamate biosynthetic process	glutamate synthase (NADH) activity	mitochondrion	2
	2-periphery	YDR170C	SEC7	ER to Golgi vesicle-mediated transport	ARF guanyl-nucleotide exchange factor activity	cytosol	13
	2-periphery	YDR524C	AGE1	ER to Golgi vesicle-mediated transport	ARF GTPase activator activity	cytoplasm	1
	2-periphery	YFR014C	CMK1	protein amino acid phosphorylation	calmodulin-dependent protein kinase activity	cytoplasm	5
	2-periphery	YGL116W	CDC20	mitotic sister chromatid segregation	ubiquitin-protein ligase activity	anaphase-promoting complex	13
	2-periphery	YGL181W	GTS1	sporulation (sensu Fungi)	transcription coactivator activity	cytoplasm	8
	2-periphery	YGL207W	SPT16	RNA elongation from RNA polymerase II promoter	RNA polymerase II transcription elongation factor activity	nuclear chromatin	10
	2-periphery	YGR098C	ESP1	mitotic sister chromatid segregation	cysteine-type endopeptidase activity	cytoplasm	2
	2-periphery	YGR234W	YHB1	response to stress	nitric oxide reductase activity	cytoplasm	1
	2-periphery	YHL011C	PRS3	telomere maintenance	ribose phosphate diphosphokinase activity	cytoplasm	5
	2-periphery	YIL033C	BCY1	negative regulation of Ras protein signal transduction	cAMP-dependent protein kinase inhibitor activity	cytoplasm	7
	2-periphery	YIL044C	AGE2	ER to Golgi vesicle-mediated transport	ARF GTPase activator activity	clathrin-coated vesicle	1
	2-periphery	YIL074C	SER33	serine family amino acid biosynthetic process	phosphoglycerate dehydrogenase activity	cytoplasm	1
	2-periphery	YJL141C	YAK1	protein amino acid phosphorylation	protein kinase activity	cytoplasm	8
	2-periphery	YKL161C		biological_process	protein kinase activity	cellular_component	2
	2-periphery	YOR064C	YNG1	histone acetylation	H3/H4 histone acetyltransferase activity	NuA3 histone acetyltransferase complex	1
	2-periphery	YOR351C	MEK1	protein amino acid phosphorylation	protein serine/threonine kinase activity	nucleus	5
	2-periphery	YOR388C	FDH1	formate catabolic process	formate dehydrogenase activity	cytosol	1
	2-periphery	YPL129W	TAF14	chromatin remodeling	general RNA polymerase II transcription factor activity	mediator complex	12
8	
	core	YML016C	PPZ1	cellular sodium ion homeostasis	protein serine/threonine phosphatase activity	cytoplasm	7
	1-periphery	YDR436W	PPZ2	cellular sodium ion homeostasis	protein serine/threonine phosphatase activity	cellular_component	5
	1-periphery	YER054C	GIP2	protein amino acid dephosphorylation	protein phosphatase regulator activity	protein phosphatase type 1 complex	3
	1-periphery	YIL061C	SNP1	"nuclear mRNA splicing, via spliceosome"	mRNA binding	snRNP U1	36
	1-periphery	YKR072C	SIS2	G1/S transition of mitotic cell cycle	phosphopantothenoylcysteine decarboxylase activity	cytoplasm	2
	1-periphery	YMR311C	GLC8	chromosome segregation	enzyme activator activity	cytoplasm	3
	1-periphery	YOR329C	SCD5	endocytosis	protein binding	actin cortical patch	3
	1-periphery	YPL074W	YTA6	biological_process	ATPase activity	cell cortex	3
	2-periphery	YAL047C	SPC72	mitotic sister chromatid segregation	structural constituent of cytoskeleton	outer plaque of spindle pole body	7
	2-periphery	YAR018C	KIN3	chromosome segregation	protein kinase activity	cellular_component	10
	2-periphery	YBR045C	GIP1	spore wall assembly (sensu Fungi)	protein phosphatase type 1 regulator activity	prospore membrane	7
	2-periphery	YBR102C	EXO84	exocytosis	protein binding	cellular bud neck	5
	2-periphery	YBR112C	CYC8	telomere maintenance	transcription coactivator activity	nucleus	8
	2-periphery	YDL047W	SIT4	telomere maintenance	protein serine/threonine phosphatase activity	cytoplasm	20
	2-periphery	YER133W	GLC7	35S primary transcript processing	protein phosphatase type 1 activity	nucleolus	38
	2-periphery	YGR086C	PIL1	endocytosis	protein kinase inhibitor activity	cytoplasm	8
	2-periphery	YIL070C	MAM33	response to drug	molecular_function	mitochondrion	4
	2-periphery	YIR009W	MSL1	"nuclear mRNA splicing, via spliceosome"	RNA binding	snRNP U2	7
	2-periphery	YKL074C	MUD2	U2-type nuclear mRNA branch site recognition	"RNA splicing factor activity, transesterification mechanism"	commitment complex	7
	2-periphery	YKL088W		response to salt stress	purine nucleotide binding	cytoplasm	2
	2-periphery	YKL193C	SDS22	chromosome segregation	enzyme regulator activity	cytoplasm	5
	2-periphery	YLR153C	ACS2	histone acetylation	acetate-CoA ligase activity	nucleus	1
	2-periphery	YML016C	PPZ1	cellular sodium ion homeostasis	protein serine/threonine phosphatase activity	cytoplasm	7
	2-periphery	YML074C	FPR3	meiotic recombination checkpoint	peptidyl-prolyl cis-trans isomerase activity	nucleolus	13
	2-periphery	YMR080C	NAM7	telomere maintenance	ATP-dependent RNA helicase activity	cytoplasm	14
	2-periphery	YMR268C	PRP24	spliceosome assembly	"RNA splicing factor activity, transesterification mechanism"	snRNP U6	9
	2-periphery	YMR319C	FET4	copper ion import	iron ion transmembrane transporter activity	plasma membrane	2
	2-periphery	YOR054C	VHS3	G1/S transition of mitotic cell cycle	phosphopantothenoylcysteine decarboxylase activity	cellular_component	2
	2-periphery	YOR319W	HSH49	"nuclear mRNA splicing, via spliceosome"	RNA binding	snRNP U2	8
	2-periphery	YPL004C	LSP1	endocytosis	protein kinase inhibitor activity	cytoplasm	6
9	
	core	YBR270C	BIT2	biological_process	molecular_function	cellular_component	5
	1-periphery	YFR050C	PRE4	ubiquitin-dependent protein catabolic process	endopeptidase activity	"proteasome core complex, beta-subunit complex (sensu Eukaryota)"	19
	1-periphery	YHR077C	NMD2	telomere maintenance	protein binding	cytoplasm	8
	1-periphery	YIL046W	MET30	protein ubiquitination	protein binding	nucleus	13
	1-periphery	YIL105C	SLM1	actin cytoskeleton organization and biogenesis	phosphoinositide binding	cytoplasm	4
	1-periphery	YKR026C	GCN3	regulation of translational initiation	translation initiation factor activity	guanyl-nucleotide exchange factor complex	11
	2-periphery	YBR270C	BIT2	biological_process	molecular_function	cellular_component	5
	2-periphery	YDR139C	RUB1	protein neddylation	protein tag	cytoplasm	8
	2-periphery	YDR464W	SPP41	negative regulation of transcription from RNA polymerase II promoter	molecular_function	nucleus	2
	2-periphery	YER016W	BIM1	microtubule nucleation	structural constituent of cytoskeleton	spindle pole body	6
	2-periphery	YER025W	GCD11	translational initiation	translation initiation factor activity	ribosome	4
	2-periphery	YER105C	NUP157	mRNA export from nucleus	structural molecule activity	nuclear pore	4
	2-periphery	YGL026C	TRP5	tryptophan biosynthetic process	tryptophan synthase activity	cytoplasm	2
	2-periphery	YGL206C	CHC1	endocytosis	structural molecule activity	clathrin vesicle coat	6
	2-periphery	YGR067C		biological_process	molecular_function	cellular_component	2
	2-periphery	YGR072W	UPF3	telomere maintenance	molecular_function	cytoplasm	2
	2-periphery	YIL148W	RPL40A	translation	structural constituent of ribosome	cytosolic large ribosomal subunit (sensu Eukaryota)	27
	2-periphery	YJL047C	RTT101	ubiquitin-dependent protein catabolic process	protein binding	cytoplasm	5
	2-periphery	YJL058C	BIT61	regulation of cell growth	molecular_function	cytoplasm	3
	2-periphery	YJL187C	SWE1	regulation of cell size	protein kinase activity	nucleus	16
	2-periphery	YJR072C	NPA3	biological_process	ATPase activity	cytoplasm	7
	2-periphery	YKL023W		biological_process	molecular_function	cytoplasm	2
	2-periphery	YKL081W	TEF4	translational elongation	translation elongation factor activity	mitochondrion	7
	2-periphery	YLR263W	RED1	synaptonemal complex assembly	protein binding	lateral element	4
	2-periphery	YMR080C	NAM7	telomere maintenance	ATP-dependent RNA helicase activity	cytoplasm	14
	2-periphery	YNL007C	SIS1	protein folding	unfolded protein binding	cytosolic small ribosomal subunit (sensu Eukaryota)	5
	2-periphery	YNL047C	SLM2	actin cytoskeleton organization and biogenesis	phosphoinositide binding	plasma membrane	3
	2-periphery	YNL103W	MET4	positive regulation of transcription from RNA polymerase II promoter	transcription coactivator activity	nucleus	6
	2-periphery	YNL182C	IPI3	ribosome biogenesis and assembly	molecular_function	nucleus	6
	2-periphery	YNL253W	TEX1	mRNA export from nucleus	molecular_function	transcription export complex	1
	2-periphery	YNL307C	MCK1	protein amino acid phosphorylation	glycogen synthase kinase 3 activity	soluble fraction	10
	2-periphery	YNR023W	SNF12	chromatin remodeling	general RNA polymerase II transcription factor activity	SWI/SNF complex	3
	2-periphery	YOR076C	SKI7	mRNA catabolic process	protein binding	cytoplasm	8
	2-periphery	YPL038W	MET31	regulation of transcription	DNA binding	cytoplasm	3
	2-periphery	YPL059W	GRX5	response to oxidative stress	thiol-disulfide exchange intermediate activity	mitochondrion	2
10	
	core	YBR167C	POP7	rRNA processing	ribonuclease P activity	ribonuclease MRP complex	7
	1-periphery	YAL033W	POP5	rRNA processing	ribonuclease P activity	ribonuclease MRP complex	2
	1-periphery	YBL018C	POP8	rRNA processing	ribonuclease P activity	ribonuclease MRP complex	2
	1-periphery	YBR257W	POP4	rRNA processing	ribonuclease P activity	ribonuclease MRP complex	1
	1-periphery	YGR030C	POP6	rRNA processing	ribonuclease P activity	ribonuclease MRP complex	1
	1-periphery	YHR062C	RPP1	rRNA processing	ribonuclease P activity	ribonuclease MRP complex	2
	1-periphery	YNL221C	POP1	rRNA processing	ribonuclease P activity	ribonuclease MRP complex	2
	1-periphery	YNL282W	POP3	rRNA processing	ribonuclease P activity	ribonuclease MRP complex	1
	2-periphery	YBR167C	POP7	rRNA processing	ribonuclease P activity	ribonuclease MRP complex	7
	2-periphery	YDR478W	SNM1	rRNA processing	RNA binding	ribonuclease MRP complex	1
11	
	core	YKL139W	CTK1	telomere maintenance	cyclin-dependent protein kinase activity	nucleus	11
	1-periphery	YBR009C	HHF1	chromatin assembly or disassembly	DNA binding	nuclear nucleosome	25
	1-periphery	YBR169C	SSE2	protein folding	adenyl-nucleotide exchange factor activity	cytoplasm	2
	1-periphery	YCL011C	GBP2	telomere maintenance	RNA binding	nucleus	7
	1-periphery	YDL047W	SIT4	telomere maintenance	protein serine/threonine phosphatase activity	cytoplasm	20
	1-periphery	YDR477W	SNF1	protein amino acid phosphorylation	AMP-activated protein kinase activity	cytoplasm	33
	1-periphery	YFL029C	CAK1	protein amino acid phosphorylation	cyclin-dependent protein kinase activating kinase activity	cytoplasm	5
	1-periphery	YJL006C	CTK2	protein amino acid phosphorylation	cyclin-dependent protein kinase activity	carboxy-terminal domain protein kinase complex	2
	1-periphery	YLR403W	SFP1	ribosome biogenesis and assembly	transcription factor activity	cytoplasm	2
	1-periphery	YML112W	CTK3	protein amino acid phosphorylation	cyclin-dependent protein kinase activity	carboxy-terminal domain protein kinase complex	3
	1-periphery	YNL004W	HRB1	poly(A)+ mRNA export from nucleus	RNA binding	cytoplasm	5
	1-periphery	YNL132W	KRE33	ribosome biogenesis and assembly	molecular_function	nucleolus	6
	2-periphery	YBR066C	NRG2	pseudohyphal growth	transcriptional repressor activity	nucleus	1
	2-periphery	YBR114W	RAD16	protein ubiquitination during ubiquitin-dependent protein catabolic process	ubiquitin-protein ligase activity	Cul3-RING ubiquitin ligase complex	13
	2-periphery	YBR247C	ENP1	ribosome biogenesis and assembly	snoRNA binding	nucleus	7
	2-periphery	YCR084C	TUP1	negative regulation of transcription	general transcriptional repressor activity	nucleus	12
	2-periphery	YDL084W	SUB2	"nuclear mRNA splicing, via spliceosome"	protein binding	nucleus	3
	2-periphery	YDL108W	KIN28	protein amino acid phosphorylation	general RNA polymerase II transcription factor activity	holo TFIIH complex	10
	2-periphery	YDL192W	ARF1	telomere maintenance	GTPase activity	cytosol	11
	2-periphery	YDR028C	REG1	negative regulation of transcription from RNA polymerase II promoter	protein phosphatase type 1 regulator activity	cytoplasm	3
	2-periphery	YDR043C	NRG1	regulation of transcription from RNA polymerase II promoter	DNA binding	nucleus	2
	2-periphery	YDR170C	SEC7	ER to Golgi vesicle-mediated transport	ARF guanyl-nucleotide exchange factor activity	cytosol	13
	2-periphery	YDR227W	SIR4	telomere maintenance	histone binding	nuclear telomere cap complex	14
	2-periphery	YDR386W	MUS81	DNA repair	endonuclease activity	nucleus	7
	2-periphery	YDR422C	SIP1	protein amino acid phosphorylation	AMP-activated protein kinase activity	"vacuole, cell cycle-correlated morphology"	2
	2-periphery	YEL056W	HAT2	chromatin silencing at telomere	histone binding	cytoplasm	3
	2-periphery	YEL060C	PRB1	sporulation	serine-type endopeptidase activity	"vacuole, cell cycle-correlated morphology"	10
	2-periphery	YER027C	GAL83	protein amino acid phosphorylation	AMP-activated protein kinase activity	cytoplasm	4
	2-periphery	YER040W	GLN3	positive regulation of transcription from RNA polymerase II promoter	transcription factor activity	nucleus	5
	2-periphery	YER133W	GLC7	35S primary transcript processing	protein phosphatase type 1 activity	nucleolus	38
	2-periphery	YFR040W	SAP155	G1/S transition of mitotic cell cycle	protein serine/threonine phosphatase activity	cytoplasm	2
	2-periphery	YGL035C	MIG1	negative regulation of transcription from RNA polymerase II promoter by glucose	specific transcriptional repressor activity	cytoplasm	3
	2-periphery	YGL158W	RCK1	protein amino acid phosphorylation	protein serine/threonine kinase activity	cellular_component	6
	2-periphery	YGL180W	ATG1	autophagy	protein serine/threonine kinase activity	cytosol	8
	2-periphery	YGL208W	SIP2	protein amino acid phosphorylation	AMP-activated protein kinase activity	cytoplasm	3
	2-periphery	YHR096C	HXT5	hexose transport	glucose transmembrane transporter activity	plasma membrane	4
	2-periphery	YHR205W	SCH9	protein amino acid phosphorylation	protein serine/threonine kinase activity	cytoplasm	3
	2-periphery	YIL148W	RPL40A	translation	structural constituent of ribosome	cytosolic large ribosomal subunit (sensu Eukaryota)	27
	2-periphery	YJL081C	ARP4	DNA repair	chromatin binding	nucleus	11
	2-periphery	YJL089W	SIP4	regulation of transcription from RNA polymerase II promoter	specific RNA polymerase II transcription factor activity	nucleus	4
	2-periphery	YJL098W	SAP185	G1/S transition of mitotic cell cycle	protein serine/threonine phosphatase activity	cytoplasm	5
	2-periphery	YKL139W	CTK1	telomere maintenance	cyclin-dependent protein kinase activity	nucleus	11
	2-periphery	YKR028W	SAP190	G1/S transition of mitotic cell cycle	protein serine/threonine phosphatase activity	cytoplasm	2
	2-periphery	YLR113W	HOG1	protein amino acid phosphorylation	MAP kinase activity	cytoplasm	12
	2-periphery	YLR310C	CDC25	replicative cell aging	Ras guanyl-nucleotide exchange factor activity	cytoplasm	13
	2-periphery	YLR432W	IMD3	GTP biosynthetic process	IMP dehydrogenase activity	cytoplasm	7
	2-periphery	YLR442C	SIR3	double-strand break repair via nonhomologous end joining	histone binding	mitochondrion	9
	2-periphery	YML006C	GIS4	cell ion homeostasis	molecular_function	plasma membrane	2
	2-periphery	YML074C	FPR3	meiotic recombination checkpoint	peptidyl-prolyl cis-trans isomerase activity	nucleolus	13
	2-periphery	YMR028W	TAP42	signal transduction	protein binding	cellular_component	3
	2-periphery	YMR104C	YPK2	protein amino acid phosphorylation	protein kinase activity	cytoplasm	9
	2-periphery	YMR205C	PFK2	glycolysis	6-phosphofructokinase activity	cytoplasm	2
	2-periphery	YNL209W	SSB2	translation	ATPase activity	cytoplasm	4
	2-periphery	YNL218W	MGS1	DNA replication	ATPase activity	nucleus	2
	2-periphery	YNL236W	SIN4	transcription from RNA polymerase II promoter	RNA polymerase II transcription mediator activity	mediator complex	9
	2-periphery	YNL257C	SIP3	transcription initiation from RNA polymerase II promoter	transcription cofactor activity	nucleus	2
	2-periphery	YNR016C	ACC1	protein import into nucleus	acetyl-CoA carboxylase activity	mitochondrion	8
	2-periphery	YOL054W	PSH1	RNA elongation from RNA polymerase II promoter	molecular_function	nucleus	2
	2-periphery	YOR038C	HIR2	regulation of transcription from RNA polymerase II promoter	transcription corepressor activity	nucleus	5
	2-periphery	YOR047C	STD1	regulation of transcription from RNA polymerase II promoter	protein kinase activator activity	nucleus	3
	2-periphery	YOR160W	MTR10	protein import into nucleus	nuclear localization sequence binding	cytoplasm	9
	2-periphery	YOR267C	HRK1	cell ion homeostasis	protein kinase activity	cytoplasm	3
	2-periphery	YPL001W	HAT1	chromatin silencing at telomere	histone binding	cytoplasm	2
	2-periphery	YPL204W	HRR25	DNA repair	casein kinase activity	nucleus	37
	2-periphery	YPR161C	SGV1	protein amino acid phosphorylation	cyclin-dependent protein kinase activity	nucleus	4
12	
	core	YGL008C	PMA1	regulation of pH	"hydrogen-exporting ATPase activity, phosphorylative mechanism"	mitochondrion	5
	1-periphery	YCR024C-A	PMP1	cation transport	enzyme regulator activity	plasma membrane	5
	1-periphery	YGL167C	PMR1	protein amino acid glycosylation	calcium ion binding	Golgi membrane	2
	1-periphery	YGR040W	KSS1	invasive growth (sensu Saccharomyces)	MAP kinase activity	nucleus	31
	1-periphery	YHR030C	SLT2	cell wall organization and biogenesis	MAP kinase activity	cytoplasm	40
	1-periphery	YPL036W	PMA2	regulation of pH	"hydrogen-exporting ATPase activity, phosphorylative mechanism"	mitochondrion	2
	2-periphery	YBR011C	IPP1	phosphate metabolic process	inorganic diphosphatase activity	cytosol	9
	2-periphery	YBR018C	GAL7	galactose catabolic process	UTP:galactose-1-phosphate uridylyltransferase activity	cytoplasm	5
	2-periphery	YDR190C	RVB1	regulation of transcription from RNA polymerase II promoter	ATPase activity	nucleus	6
	2-periphery	YDR214W	AHA1	response to stress	chaperone binding	cytoplasm	5
	2-periphery	YDR343C	HXT6	hexose transport	glucose transmembrane transporter activity	mitochondrion	4
	2-periphery	YDR414C	ERD1	protein amino acid glycosylation	molecular_function	membrane	6
	2-periphery	YDR480W	DIG2	invasive growth (sensu Saccharomyces)	transcription factor binding	nucleus	6
	2-periphery	YER020W	GPA2	sporulation (sensu Fungi)	GTPase activity	mitochondrion	7
	2-periphery	YER075C	PTP3	protein amino acid dephosphorylation	protein tyrosine phosphatase activity	cytoplasm	3
	2-periphery	YER111C	SWI4	G1/S transition of mitotic cell cycle	DNA binding	nucleus	6
	2-periphery	YGL008C	PMA1	regulation of pH	"hydrogen-exporting ATPase activity, phosphorylative mechanism"	mitochondrion	5
	2-periphery	YGL062W	PYC1	gluconeogenesis	pyruvate carboxylase activity	cytosol	4
	2-periphery	YGL245W	GUS1	glutamyl-tRNA aminoacylation	glutamate-tRNA ligase activity	cytoplasm	6
	2-periphery	YGR086C	PIL1	endocytosis	protein kinase inhibitor activity	cytoplasm	8
	2-periphery	YGR087C	PDC6	ethanol metabolic process	pyruvate decarboxylase activity	cytoplasm	4
	2-periphery	YGR155W	CYS4	response to drug	cystathionine beta-synthase activity	cytoplasm	5
	2-periphery	YGR267C	FOL2	folic acid and derivative biosynthetic process	GTP cyclohydrolase I activity	cytoplasm	2
	2-periphery	YHR033W		biological_process	molecular_function	cytoplasm	7
	2-periphery	YHR082C	KSP1	protein amino acid phosphorylation	protein serine/threonine kinase activity	nucleus	18
	2-periphery	YHR084W	STE12	pseudohyphal growth	transcription factor activity	nucleus	5
	2-periphery	YHR179W	OYE2	biological_process	NADPH dehydrogenase activity	cytoplasm	12
	2-periphery	YHR193C	EGD2	cotranslational protein folding	unfolded protein binding	nascent polypeptide-associated complex	5
	2-periphery	YIL094C	LYS12	lysine biosynthetic process	homoisocitrate dehydrogenase activity	mitochondrion	4
	2-periphery	YIL113W	SDP1	MAPKKK cascade during cell wall biogenesis	MAP kinase phosphatase activity	cytoplasm	2
	2-periphery	YIL148W	RPL40A	translation	structural constituent of ribosome	cytosolic large ribosomal subunit (sensu Eukaryota)	27
	2-periphery	YJL141C	YAK1	protein amino acid phosphorylation	protein kinase activity	cytoplasm	8
	2-periphery	YJR072C	NPA3	biological_process	ATPase activity	cytoplasm	7
	2-periphery	YKL073W	LHS1	response to unfolded protein	unfolded protein binding	endoplasmic reticulum lumen	4
	2-periphery	YKL104C	GFA1	cell wall chitin biosynthetic process	glutamine-fructose-6-phosphate transaminase (isomerizing) activity	cellular_component	7
	2-periphery	YKR048C	NAP1	budding cell bud growth	histone binding	cytoplasm	13
	2-periphery	YLL021W	SPA2	pseudohyphal growth	cytoskeletal regulatory protein binding	cellular bud neck	10
	2-periphery	YLL023C		biological_process	molecular_function	endoplasmic reticulum	2
	2-periphery	YLR182W	SWI6	meiosis	protein binding	cytoplasm	8
	2-periphery	YLR430W	SEN1	35S primary transcript processing	DNA-dependent ATPase activity	nucleus	2
	2-periphery	YLR452C	SST2	signal transduction	GTPase activator activity	plasma membrane	19
	2-periphery	YML074C	FPR3	meiotic recombination checkpoint	peptidyl-prolyl cis-trans isomerase activity	nucleolus	13
	2-periphery	YML099C	ARG81	arginine metabolic process	transcription cofactor activity	nucleus	4
	2-periphery	YML123C	PHO84	phosphate transport	manganese ion transmembrane transporter activity	integral to plasma membrane	6
	2-periphery	YNL007C	SIS1	protein folding	unfolded protein binding	cytosolic small ribosomal subunit (sensu Eukaryota)	5
	2-periphery	YNL037C	IDH1	tricarboxylic acid cycle	isocitrate dehydrogenase (NAD+) activity	mitochondrion	7
	2-periphery	YNL053W	MSG5	protein amino acid dephosphorylation	prenylated protein tyrosine phosphatase activity	cytoplasm	2
	2-periphery	YOL033W	MSE1	translation	glutamate-tRNA ligase activity	mitochondrion	2
	2-periphery	YOR208W	PTP2	protein amino acid dephosphorylation	protein tyrosine phosphatase activity	nucleus	2
	2-periphery	YOR220W	RCN2	biological_process	molecular_function	cytoplasm	1
	2-periphery	YOR231W	MKK1	protein amino acid phosphorylation	MAP kinase kinase activity	cellular bud tip	6
	2-periphery	YPL049C	DIG1	telomere maintenance	DNA binding	nucleus	6
	2-periphery	YPL089C	RLM1	cell wall organization and biogenesis	DNA binding	nucleus	3
	2-periphery	YPL227C	ALG5	protein amino acid N-linked glycosylation	dolichyl-phosphate beta-glucosyltransferase activity	endoplasmic reticulum membrane	5
	2-periphery	YPR034W	ARP7	RNA elongation from RNA polymerase II promoter	general RNA polymerase II transcription factor activity	nucleus	1
	2-periphery	YPR115W		biological_process	molecular_function	cytoplasm	2
13	
	core	YML064C	TEM1	regulation of exit from mitosis	protein binding	spindle pole body	35
	1-periphery	YAL024C	LTE1	response to drug	guanyl-nucleotide exchange factor activity	cellular bud	3
	1-periphery	YAR018C	KIN3	chromosome segregation	protein kinase activity	cellular_component	10
	1-periphery	YAR019C	CDC15	protein amino acid phosphorylation	protein kinase activity	cellular bud neck	25
	1-periphery	YBR281C	DUG2	glutathione catabolic process	X-His dipeptidase activity	cytoplasm	4
	1-periphery	YDL246C	SOR2	hexose metabolic process	"oxidoreductase activity, acting on the CH-OH group of donors, NAD or NADP as acceptor"	cellular_component	4
	1-periphery	YDR032C	PST2	biological_process	molecular_function	cytoplasm	6
	1-periphery	YDR155C	CPR1	sporulation (sensu Fungi)	peptidyl-prolyl cis-trans isomerase activity	nucleus	15
	1-periphery	YEL015W	EDC3	deadenylation-independent decapping	molecular_function	cytoplasmic mRNA processing body	5
	1-periphery	YER179W	DMC1	meiosis	single-stranded DNA binding	nucleus	11
	1-periphery	YFR028C	CDC14	protein amino acid dephosphorylation	phosphoprotein phosphatase activity	nucleus	7
	1-periphery	YGL221C	NIF3	biological_process	molecular_function	cytoplasm	2
	1-periphery	YGR155W	CYS4	response to drug	cystathionine beta-synthase activity	cytoplasm	5
	1-periphery	YHR112C		sulfur metabolic process	cystathionine beta-lyase activity	cytoplasm	2
	1-periphery	YHR113W		proteolysis	aspartyl aminopeptidase activity	cytoplasm	2
	1-periphery	YJL138C	TIF2	translational initiation	translation initiation factor activity	cytoplasm	23
	1-periphery	YJR053W	BFA1	regulation of exit from mitosis	GTPase activator activity	spindle pole body	4
	1-periphery	YJR056C		biological_process	molecular_function	cytoplasm	1
	1-periphery	YJR159W	SOR1	mannose metabolic process	L-iditol 2-dehydrogenase activity	cellular_component	5
	1-periphery	YKL067W	YNK1	DNA metabolic process	nucleoside diphosphate kinase activity	mitochondrion	2
	1-periphery	YKL103C	LAP4	vacuolar protein catabolic process	aminopeptidase I activity	"vacuole, cell cycle-correlated morphology"	3
	1-periphery	YKR014C	YPT52	endocytosis	GTPase activity	late endosome	16
	1-periphery	YLR070C	XYL2	monosaccharide metabolic process	D-xylulose reductase activity	cellular_component	1
	1-periphery	YLR423C	ATG17	telomere maintenance	kinase activator activity	cytoplasm	9
	1-periphery	YML078W	CPR3	protein folding	peptidyl-prolyl cis-trans isomerase activity	mitochondrion	2
	1-periphery	YMR012W	CLU1	translational initiation	molecular_function	cytoplasm	5
	1-periphery	YMR055C	BUB2	regulation of exit from mitosis	GTPase activator activity	spindle pole body	6
	1-periphery	YMR226C	TMA29	metabolic process	"oxidoreductase activity, acting on the aldehyde or oxo group of donors, NAD or NADP as acceptor"	cytoplasm	5
	1-periphery	YMR290C	HAS1	ribosome biogenesis and assembly	RNA binding	nucleolus	29
	1-periphery	YOR020C	HSP10	protein folding	unfolded protein binding	mitochondrion	2
	1-periphery	YOR027W	STI1	protein folding	chaperone activator activity	cytoplasm	12
	1-periphery	YOR229W	WTM2	regulation of meiosis	transcription corepressor activity	nucleus	4
	1-periphery	YPL111W	CAR1	arginine catabolic process to ornithine	zinc ion binding	cytosol	3
	1-periphery	YPL192C	PRM3	response to pheromone	molecular_function	nuclear envelope	2
	1-periphery	YPL218W	SAR1	ER to Golgi vesicle-mediated transport	GTPase activity	COPII vesicle coat	10
	1-periphery	YPL242C	IQG1	actin filament organization	cytoskeletal protein binding	cellular bud neck contractile ring	8
	2-periphery	YAL017W	PSK1	protein amino acid phosphorylation	protein serine/threonine kinase activity	cytoplasm	7
	2-periphery	YAL036C	RBG1	ribosome biogenesis and assembly	GTP binding	cytoplasm	3
	2-periphery	YBL039C	URA7	phospholipid biosynthetic process	CTP synthase activity	cytosol	4
	2-periphery	YBL106C	SRO77	exocytosis	molecular_function	plasma membrane	8
	2-periphery	YBR052C	RFS1	biological_process	molecular_function	cytoplasm	1
	2-periphery	YBR073W	RDH54	meiotic recombination	DNA-dependent ATPase activity	nucleus	1
	2-periphery	YBR114W	RAD16	protein ubiquitination during ubiquitin-dependent protein catabolic process	ubiquitin-protein ligase activity	Cul3-RING ubiquitin ligase complex	13
	2-periphery	YBR126C	TPS1	response to drug	"alpha,alpha-trehalose-phosphate synthase (UDP-forming) activity"	cytoplasm	6
	2-periphery	YBR217W	ATG12	protein targeting to vacuole	protein tag	membrane fraction	5
	2-periphery	YCR004C	YCP4	biological_process	electron carrier activity	cytoplasm	1
	2-periphery	YCR073C	SSK22	protein amino acid phosphorylation	MAP kinase kinase kinase activity	cellular_component	9
	2-periphery	YCR084C	TUP1	negative regulation of transcription	general transcriptional repressor activity	nucleus	12
	2-periphery	YCR091W	KIN82	protein amino acid phosphorylation	protein kinase activity	cellular_component	4
	2-periphery	YDL017W	CDC7	protein amino acid phosphorylation	protein serine/threonine kinase activity	nucleus	12
	2-periphery	YDL028C	MPS1	mitotic cell cycle spindle assembly checkpoint	protein threonine/tyrosine kinase activity	spindle pole body	3
	2-periphery	YDL042C	SIR2	chromatin silencing at telomere	NAD-dependent histone deacetylase activity	nucleolus	7
	2-periphery	YDL101C	DUN1	telomere maintenance	protein kinase activity	nucleus	19
	2-periphery	YDR021W	FAL1	35S primary transcript processing	ATP-dependent RNA helicase activity	nucleolus	1
	2-periphery	YDR085C	AFR1	pheromone-dependent signal transduction during conjugation with cellular fusion	receptor signaling protein activity	mating projection base	2
	2-periphery	YDR146C	SWI5	G1-specific transcription in mitotic cell cycle	transcriptional activator activity	cytoplasm	6
	2-periphery	YDR264C	AKR1	endocytosis	protein-cysteine S-palmitoleyltransferase activity	membrane	12
	2-periphery	YDR311W	TFB1	transcription initiation from RNA polymerase II promoter	general RNA polymerase II transcription factor activity	holo TFIIH complex	11
	2-periphery	YEL034W	HYP2	translational initiation	protein binding	cytoplasm	7
	2-periphery	YER095W	RAD51	meiotic recombination	DNA-dependent ATPase activity	nuclear chromosome	6
	2-periphery	YER143W	DDI1	ubiquitin-dependent protein catabolic process	SNARE binding	plasma membrane	3
	2-periphery	YGL049C	TIF4632	translational initiation	translation initiation factor activity	ribosome	9
	2-periphery	YGL061C	DUO1	mitotic spindle organization and biogenesis in nucleus	structural constituent of cytoskeleton	spindle pole body	19
	2-periphery	YGL180W	ATG1	autophagy	protein serine/threonine kinase activity	cytosol	8
	2-periphery	YGL237C	HAP2	transcription	transcriptional activator activity	nucleus	4
	2-periphery	YGR052W	FMP48	biological_process	kinase activity	mitochondrion	2
	2-periphery	YGR285C	ZUO1	protein folding	unfolded protein binding	cytoplasm	3
	2-periphery	YHR064C	SSZ1	translation	unfolded protein binding	cytoplasm	5
	2-periphery	YHR079C	IRE1	protein amino acid phosphorylation	protein serine/threonine kinase activity	nucleus	3
	2-periphery	YHR088W	RPF1	ribosome biogenesis and assembly	rRNA primary transcript binding	nucleolus	4
	2-periphery	YHR197W	RIX1	ribosome biogenesis and assembly	molecular_function	nucleus	3
	2-periphery	YIL095W	PRK1	protein amino acid phosphorylation	protein serine/threonine kinase activity	actin cortical patch	7
	2-periphery	YIL144W	TID3	chromosome segregation	structural constituent of cytoskeleton	condensed nuclear chromosome kinetochore	6
	2-periphery	YIL177C		biological_process	helicase activity	cellular_component	3
	2-periphery	YIR002C	MPH1	DNA repair	RNA helicase activity	nucleus	4
	2-periphery	YJL050W	MTR4	ribosome biogenesis and assembly	ATP-dependent RNA helicase activity	nucleus	3
	2-periphery	YJL057C	IKS1	biological_process	molecular_function	cellular_component	2
	2-periphery	YJL076W	NET1	regulation of exit from mitosis	rDNA binding	nucleolus	5
	2-periphery	YJR035W	RAD26	nucleotide-excision repair	DNA-dependent ATPase activity	cytoplasm	5
	2-periphery	YLL019C	KNS1	protein amino acid phosphorylation	protein serine/threonine kinase activity	cellular_component	6
	2-periphery	YLL026W	HSP104	telomere maintenance	chaperone binding	cytoplasm	13
	2-periphery	YLR044C	PDC1	pyruvate metabolic process	pyruvate decarboxylase activity	cytoplasm	3
	2-periphery	YLR067C	PET309	translation	translation regulator activity	mitochondrion	1
	2-periphery	YLR134W	PDC5	pyruvate metabolic process	pyruvate decarboxylase activity	cytoplasm	6
	2-periphery	YLR234W	TOP3	meiotic recombination	DNA topoisomerase type I activity	nucleus	3
	2-periphery	YLR259C	HSP60	protein folding	single-stranded DNA binding	mitochondrion	1
	2-periphery	YML056C	IMD4	biological_process	IMP dehydrogenase activity	cytoplasm	9
	2-periphery	YML057W	CMP2	cell ion homeostasis	calcium-dependent protein serine/threonine phosphatase activity	cytoplasm	8
	2-periphery	YML064C	TEM1	regulation of exit from mitosis	protein binding	spindle pole body	35
	2-periphery	YMR106C	YKU80	telomere maintenance	RNA binding	nuclear chromatin	15
	2-periphery	YMR190C	SGS1	response to DNA damage stimulus	ATP-dependent DNA helicase activity	nucleolus	8
	2-periphery	YNL090W	RHO2	cell wall organization and biogenesis	GTPase activity	intracellular	6
	2-periphery	YNL093W	YPT53	endocytosis	GTPase activity	late endosome	11
	2-periphery	YNL098C	RAS2	sporulation (sensu Fungi)	GTPase activity	plasma membrane	7
	2-periphery	YNL112W	DBP2	35S primary transcript processing	RNA helicase activity	cytoplasm	6
	2-periphery	YNL118C	DCP2	mRNA catabolic process	mRNA binding	cytoplasm	7
	2-periphery	YNL132W	KRE33	ribosome biogenesis and assembly	molecular_function	nucleolus	6
	2-periphery	YNL182C	IPI3	ribosome biogenesis and assembly	molecular_function	nucleus	6
	2-periphery	YNL307C	MCK1	protein amino acid phosphorylation	glycogen synthase kinase 3 activity	soluble fraction	10
	2-periphery	YNR016C	ACC1	protein import into nucleus	acetyl-CoA carboxylase activity	mitochondrion	8
	2-periphery	YOL082W	ATG19	protein targeting to vacuole	protein binding	cytoplasm	3
	2-periphery	YOL113W	SKM1	protein amino acid phosphorylation	protein serine/threonine kinase activity	plasma membrane	8
	2-periphery	YOR191W	RIS1	chromatin assembly or disassembly	DNA-dependent ATPase activity	nucleus	2
	2-periphery	YOR230W	WTM1	protein import into nucleus	transcription corepressor activity	nucleus	6
	2-periphery	YOR231W	MKK1	protein amino acid phosphorylation	MAP kinase kinase activity	cellular bud tip	6
	2-periphery	YOR233W	KIN4	mitotic cell cycle spindle orientation checkpoint	protein kinase activity	cellular bud neck	3
	2-periphery	YOR267C	HRK1	cell ion homeostasis	protein kinase activity	cytoplasm	3
	2-periphery	YOR272W	YTM1	ribosome biogenesis and assembly	molecular_function	nucleus	15
	2-periphery	YOR290C	SNF2	chromatin remodeling	general RNA polymerase II transcription factor activity	SWI/SNF complex	13
	2-periphery	YOR370C	MRS6	intracellular protein transport	Rab escort protein activity	cytoplasm	9
	2-periphery	YPL026C	SKS1	protein amino acid phosphorylation	protein serine/threonine kinase activity	cytoplasm	3
	2-periphery	YPL187W	MF(ALPHA)1	pheromone-dependent signal transduction during conjugation with cellular fusion	mating pheromone activity	extracellular region	4
	2-periphery	YPL204W	HRR25	DNA repair	casein kinase activity	nucleus	37
	2-periphery	YPL235W	RVB2	35S primary transcript processing	ATPase activity	nucleus	6
	2-periphery	YPR165W	RHO1	cell wall organization and biogenesis	GTPase activity	mitochondrion	20
14	
	core	YER032W	FIR1	mRNA polyadenylation	molecular_function	cellular bud neck	6
	1-periphery	YDR130C	FIN1	mitotic sister chromatid segregation	structural constituent of cytoskeleton	nucleus	6
	1-periphery	YDR195W	REF2	telomere maintenance	RNA binding	nucleus	6
	1-periphery	YER165W	PAB1	regulation of translational initiation	poly(A) binding	cytoplasm	35
	1-periphery	YHR152W	SPO12	regulation of exit from mitosis	molecular_function	nucleus	12
	1-periphery	YKR002W	PAP1	mRNA export from nucleus	polynucleotide adenylyltransferase activity	nucleoplasm	12
	1-periphery	YMR117C	SPC24	chromosome segregation	structural constituent of cytoskeleton	condensed nuclear chromosome kinetochore	18
	2-periphery	YAL059W	ECM1	cell wall organization and biogenesis	molecular_function	nucleus	2
	2-periphery	YBL105C	PKC1	cell wall organization and biogenesis	protein kinase C activity	cytoplasm	16
	2-periphery	YBR049C	REB1	regulation of transcription from RNA polymerase II promoter	RNA polymerase II transcription factor activity	nucleus	3
	2-periphery	YBR233W	PBP2	biological_process	molecular_function	cytoplasm	1
	2-periphery	YCR073C	SSK22	protein amino acid phosphorylation	MAP kinase kinase kinase activity	cellular_component	9
	2-periphery	YDL030W	PRP9	"nuclear mRNA splicing, via spliceosome"	RNA binding	snRNP U2	3
	2-periphery	YDR099W	BMH2	sporulation (sensu Fungi)	protein binding	nucleus	17
	2-periphery	YDR104C	SPO71	spore wall assembly (sensu Fungi)	molecular_function	spore wall (sensu Fungi)	1
	2-periphery	YDR267C	CIA1	biological_process	molecular_function	cytoplasm	4
	2-periphery	YDR390C	UBA2	protein sumoylation	SUMO activating enzyme activity	nucleus	4
	2-periphery	YER018C	SPC25	chromosome segregation	structural constituent of cytoskeleton	condensed nuclear chromosome kinetochore	1
	2-periphery	YER032W	FIR1	mRNA polyadenylation	molecular_function	cellular bud neck	6
	2-periphery	YER133W	GLC7	35S primary transcript processing	protein phosphatase type 1 activity	nucleolus	38
	2-periphery	YFR046C	CNN1	chromosome segregation	molecular_function	nucleus	1
	2-periphery	YGL049C	TIF4632	translational initiation	translation initiation factor activity	ribosome	9
	2-periphery	YGL197W	MDS3	negative regulation of sporulation	molecular_function	cytoplasm	2
	2-periphery	YGR048W	UFD1	ubiquitin-dependent protein catabolic process	protein binding	endoplasmic reticulum	4
	2-periphery	YGR178C	PBP1	mRNA polyadenylation	molecular_function	cytoplasm	1
	2-periphery	YGR250C		biological_process	RNA binding	cytoplasm	5
	2-periphery	YHR073W	OSH3	endocytosis	phosphatidylinositol binding	cytoplasm	1
	2-periphery	YHR128W	FUR1	pyrimidine salvage	uracil phosphoribosyltransferase activity	intracellular	2
	2-periphery	YHR134W	WSS1	response to DNA damage stimulus	molecular_function	cellular_component	1
	2-periphery	YIL123W	SIM1	microtubule cytoskeleton organization and biogenesis	molecular_function	chitin- and beta-glucan-containing cell wall	1
	2-periphery	YIL129C	TAO3	cell morphogenesis	molecular_function	mitochondrion	2
	2-periphery	YIL144W	TID3	chromosome segregation	structural constituent of cytoskeleton	condensed nuclear chromosome kinetochore	6
	2-periphery	YJL168C	SET2	sporulation (sensu Fungi)	histone methyltransferase activity	nucleus	2
	2-periphery	YJR148W	BAT2	branched chain family amino acid biosynthetic process	branched-chain-amino-acid transaminase activity	cytoplasm	2
	2-periphery	YLR016C	PML1	"nuclear mRNA splicing, via spliceosome"	molecular_function	cytoplasm	1
	2-periphery	YLR132C		"nuclear mRNA splicing, via spliceosome"	molecular_function	cytoplasm	1
	2-periphery	YLR288C	MEC3	chromatin silencing at telomere	DNA binding	nucleus	7
	2-periphery	YLR319C	BUD6	actin filament organization	cytoskeletal regulatory protein binding	spindle pole body	11
	2-periphery	YLR419W		biological_process	molecular_function	cytoplasm	1
	2-periphery	YML049C	RSE1	"nuclear mRNA splicing, via spliceosome"	U2 snRNA binding	snRNP U2	2
	2-periphery	YMR224C	MRE11	telomere maintenance	protein binding	nucleus	4
	2-periphery	YNL322C	KRE1	cell wall organization and biogenesis	structural constituent of cell wall	chitin- and beta-glucan-containing cell wall	1
	2-periphery	YOL034W	SMC5	DNA repair	molecular_function	nucleus	3
	2-periphery	YOL139C	CDC33	translational initiation	translation initiation factor activity	cytoplasm	10
	2-periphery	YOR206W	NOC2	ribosome biogenesis and assembly	molecular_function	nucleus	4
	2-periphery	YPR118W		methionine salvage	ribose isomerase activity	cytoplasm	1
	2-periphery	YPR145W	ASN1	asparagine biosynthetic process	asparagine synthase (glutamine-hydrolyzing) activity	cytoplasm	1
	2-periphery	YPR152C	URN1	biological_process	molecular_function	nucleus	1
	2-periphery	YPR159W	KRE6	cell wall organization and biogenesis	glucosidase activity	integral to membrane	3
15	
	core	YNR016C	ACC1	protein import into nucleus	acetyl-CoA carboxylase activity	mitochondrion	8
	1-periphery	YBR218C	PYC2	gluconeogenesis	pyruvate carboxylase activity	cytosol	3
	1-periphery	YDL047W	SIT4	telomere maintenance	protein serine/threonine phosphatase activity	cytoplasm	20
	1-periphery	YDL225W	SHS1	establishment of cell polarity (sensu Fungi)	structural constituent of cytoskeleton	septin ring	7
	1-periphery	YER179W	DMC1	meiosis	single-stranded DNA binding	nucleus	11
	1-periphery	YGL062W	PYC1	gluconeogenesis	pyruvate carboxylase activity	cytosol	4
	1-periphery	YJR064W	CCT5	protein folding	unfolded protein binding	cytoplasm	20
	1-periphery	YJR109C	CPA2	arginine biosynthetic process	carbamoyl-phosphate synthase (glutamine-hydrolyzing) activity	carbamoyl-phosphate synthase complex	4
	1-periphery	YMR207C	HFA1	fatty acid biosynthetic process	acetyl-CoA carboxylase activity	mitochondrion	1
	2-periphery	YBR073W	RDH54	meiotic recombination	DNA-dependent ATPase activity	nucleus	1
	2-periphery	YDR146C	SWI5	G1-specific transcription in mitotic cell cycle	transcriptional activator activity	cytoplasm	6
	2-periphery	YER095W	RAD51	meiotic recombination	DNA-dependent ATPase activity	nuclear chromosome	6
	2-periphery	YER133W	GLC7	35S primary transcript processing	protein phosphatase type 1 activity	nucleolus	38
	2-periphery	YFR040W	SAP155	G1/S transition of mitotic cell cycle	protein serine/threonine phosphatase activity	cytoplasm	2
	2-periphery	YGL116W	CDC20	mitotic sister chromatid segregation	ubiquitin-protein ligase activity	anaphase-promoting complex	13
	2-periphery	YHR033W		biological_process	molecular_function	cytoplasm	7
	2-periphery	YHR096C	HXT5	hexose transport	glucose transmembrane transporter activity	plasma membrane	4
	2-periphery	YIL144W	TID3	chromosome segregation	structural constituent of cytoskeleton	condensed nuclear chromosome kinetochore	6
	2-periphery	YJL098W	SAP185	G1/S transition of mitotic cell cycle	protein serine/threonine phosphatase activity	cytoplasm	5
	2-periphery	YJL130C	URA2	'de novo' pyrimidine base biosynthetic process	carbamoyl-phosphate synthase (glutamine-hydrolyzing) activity	cytoplasm	1
	2-periphery	YKL139W	CTK1	telomere maintenance	cyclin-dependent protein kinase activity	nucleus	11
	2-periphery	YKR028W	SAP190	G1/S transition of mitotic cell cycle	protein serine/threonine phosphatase activity	cytoplasm	2
	2-periphery	YLR044C	PDC1	pyruvate metabolic process	pyruvate decarboxylase activity	cytoplasm	3
	2-periphery	YLR067C	PET309	translation	translation regulator activity	mitochondrion	1
	2-periphery	YLR134W	PDC5	pyruvate metabolic process	pyruvate decarboxylase activity	cytoplasm	6
	2-periphery	YLR310C	CDC25	replicative cell aging	Ras guanyl-nucleotide exchange factor activity	cytoplasm	13
	2-periphery	YML064C	TEM1	regulation of exit from mitosis	protein binding	spindle pole body	35
	2-periphery	YML074C	FPR3	meiotic recombination checkpoint	peptidyl-prolyl cis-trans isomerase activity	nucleolus	13
	2-periphery	YMR028W	TAP42	signal transduction	protein binding	cellular_component	3
	2-periphery	YMR106C	YKU80	telomere maintenance	RNA binding	nuclear chromatin	15
	2-periphery	YMR205C	PFK2	glycolysis	6-phosphofructokinase activity	cytoplasm	2
	2-periphery	YNL148C	ALF1	post-chaperonin tubulin folding pathway	microtubule binding	cytoplasm	3
	2-periphery	YNR016C	ACC1	protein import into nucleus	acetyl-CoA carboxylase activity	mitochondrion	8
	2-periphery	YOR191W	RIS1	chromatin assembly or disassembly	DNA-dependent ATPase activity	nucleus	2
	2-periphery	YOR267C	HRK1	cell ion homeostasis	protein kinase activity	cytoplasm	3
	2-periphery	YOR302W		regulation of translation	translation regulator activity	cytosol	1
	2-periphery	YOR303W	CPA1	arginine biosynthetic process	carbamoyl-phosphate synthase (glutamine-hydrolyzing) activity	carbamoyl-phosphate synthase complex	2
	2-periphery	YPL204W	HRR25	DNA repair	casein kinase activity	nucleus	37
16	
	core	YPL174C	NIP100	establishment of mitotic spindle orientation	protein binding	spindle pole body	7
	1-periphery	YBL106C	SRO77	exocytosis	molecular_function	plasma membrane	8
	1-periphery	YDR488C	PAC11	"nuclear migration, microtubule-mediated"	microtubule motor activity	cytoplasmic microtubule	2
	1-periphery	YHR129C	ARP1	establishment of mitotic spindle orientation	structural constituent of cytoskeleton	dynactin complex	3
	1-periphery	YMR294W	JNM1	nuclear migration	structural constituent of cytoskeleton	dynactin complex	6
	1-periphery	YNL090W	RHO2	cell wall organization and biogenesis	GTPase activity	intracellular	6
	1-periphery	YOR098C	NUP1	mRNA export from nucleus	protein binding	nuclear pore	19
	1-periphery	YPR165W	RHO1	cell wall organization and biogenesis	GTPase activity	mitochondrion	20
	2-periphery	YAR018C	KIN3	chromosome segregation	protein kinase activity	cellular_component	10
	2-periphery	YBL079W	NUP170	mRNA export from nucleus	structural molecule activity	nuclear pore	3
	2-periphery	YBL105C	PKC1	cell wall organization and biogenesis	protein kinase C activity	cytoplasm	16
	2-periphery	YBR260C	RGD1	osmosensory signaling pathway	Rho GTPase activator activity	actin cortical patch	5
	2-periphery	YDL135C	RDI1	actin filament organization	signal transducer activity	cytosol	4
	2-periphery	YDL240W	LRG1	small GTPase mediated signal transduction	Rho GTPase activator activity	cytoplasm	3
	2-periphery	YDR385W	EFT2	translational elongation	translation elongation factor activity	ribosome	8
	2-periphery	YDR389W	SAC7	small GTPase mediated signal transduction	signal transducer activity	intracellular	1
	2-periphery	YDR424C	DYN2	microtubule-based process	microtubule motor activity	nuclear pore	1
	2-periphery	YER008C	SEC3	cytokinesis	protein binding	cellular bud neck	3
	2-periphery	YFR044C	DUG1	glutathione catabolic process	X-His dipeptidase activity	cytoplasm	1
	2-periphery	YGL016W	KAP122	response to drug	protein carrier activity	cytoplasm	8
	2-periphery	YGR009C	SEC9	vesicle fusion	SNAP receptor activity	extrinsic to plasma membrane	9
	2-periphery	YGR032W	GSC2	spore wall assembly (sensu Fungi)	"1,3-beta-glucan synthase activity"	membrane fraction	1
	2-periphery	YGR172C	YIP1	ER to Golgi vesicle-mediated transport	molecular_function	endoplasmic reticulum membrane	11
	2-periphery	YHR206W	SKN7	response to oxidative stress	transcription factor activity	nucleus	6
	2-periphery	YIL007C	NAS2	ubiquitin-dependent protein catabolic process	molecular_function	cytoplasm	4
	2-periphery	YIL033C	BCY1	negative regulation of Ras protein signal transduction	cAMP-dependent protein kinase inhibitor activity	cytoplasm	7
	2-periphery	YIL118W	RHO3	actin filament organization	GTPase activity	intracellular	6
	2-periphery	YLR206W	ENT2	endocytosis	clathrin binding	actin cortical patch	2
	2-periphery	YLR342W	FKS1	endocytosis	"1,3-beta-glucan synthase activity"	mitochondrion	5
	2-periphery	YLR371W	ROM2	cell wall organization and biogenesis	signal transducer activity	cellular bud tip	5
	2-periphery	YLR423C	ATG17	telomere maintenance	kinase activator activity	cytoplasm	9
	2-periphery	YLR438W	CAR2	arginine catabolic process	ornithine-oxo-acid transaminase activity	cytoplasm	6
	2-periphery	YNL271C	BNI1	pseudohyphal growth	cytoskeletal regulatory protein binding	cellular bud neck	14
	2-periphery	YOL069W	NUF2	chromosome segregation	structural constituent of cytoskeleton	spindle pole body	4
	2-periphery	YOR134W	BAG7	small GTPase mediated signal transduction	signal transducer activity	intracellular	1
	2-periphery	YOR160W	MTR10	protein import into nucleus	nuclear localization sequence binding	cytoplasm	9
	2-periphery	YOR197W	MCA1	apoptosis	caspase activity	nucleus	1
	2-periphery	YOR230W	WTM1	protein import into nucleus	transcription corepressor activity	nucleus	6
	2-periphery	YPL174C	NIP100	establishment of mitotic spindle orientation	protein binding	spindle pole body	7
17	
	core	YMR117C	SPC24	chromosome segregation	structural constituent of cytoskeleton	condensed nuclear chromosome kinetochore	18
	1-periphery	YCL032W	STE50	pheromone-dependent signal transduction during conjugation with cellular fusion	protein kinase regulator activity	cytoplasm	7
	1-periphery	YCR073C	SSK22	protein amino acid phosphorylation	MAP kinase kinase kinase activity	cellular_component	9
	1-periphery	YDL030W	PRP9	"nuclear mRNA splicing, via spliceosome"	RNA binding	snRNP U2	3
	1-periphery	YDR104C	SPO71	spore wall assembly (sensu Fungi)	molecular_function	spore wall (sensu Fungi)	1
	1-periphery	YER018C	SPC25	chromosome segregation	structural constituent of cytoskeleton	condensed nuclear chromosome kinetochore	1
	1-periphery	YER032W	FIR1	mRNA polyadenylation	molecular_function	cellular bud neck	6
	1-periphery	YFR046C	CNN1	chromosome segregation	molecular_function	nucleus	1
	1-periphery	YGL197W	MDS3	negative regulation of sporulation	molecular_function	cytoplasm	2
	1-periphery	YIL144W	TID3	chromosome segregation	structural constituent of cytoskeleton	condensed nuclear chromosome kinetochore	6
	1-periphery	YLR319C	BUD6	actin filament organization	cytoskeletal regulatory protein binding	spindle pole body	11
	1-periphery	YLR419W		biological_process	molecular_function	cytoplasm	1
	1-periphery	YML049C	RSE1	"nuclear mRNA splicing, via spliceosome"	U2 snRNA binding	snRNP U2	2
	1-periphery	YMR224C	MRE11	telomere maintenance	protein binding	nucleus	4
	1-periphery	YOL018C	TLG2	vesicle fusion	SNAP receptor activity	trans-Golgi network	13
	1-periphery	YOL034W	SMC5	DNA repair	molecular_function	nucleus	3
	1-periphery	YOR206W	NOC2	ribosome biogenesis and assembly	molecular_function	nucleus	4
	1-periphery	YPR010C	RPA135	ribosome biogenesis and assembly	DNA-directed RNA polymerase activity	DNA-directed RNA polymerase I complex	21
	1-periphery	YPR145W	ASN1	asparagine biosynthetic process	asparagine synthase (glutamine-hydrolyzing) activity	cytoplasm	1
	2-periphery	YAR019C	CDC15	protein amino acid phosphorylation	protein kinase activity	cellular bud neck	25
	2-periphery	YBR136W	MEC1	telomere maintenance	protein kinase activity	nucleus	4
	2-periphery	YDL043C	PRP11	spliceosome assembly	RNA binding	snRNP U2	5
	2-periphery	YDL056W	MBP1	DNA replication	DNA binding	nucleus	8
	2-periphery	YDR045C	RPC11	transcription from RNA polymerase III promoter	DNA-directed RNA polymerase activity	DNA-directed RNA polymerase III complex	6
	2-periphery	YDR130C	FIN1	mitotic sister chromatid segregation	structural constituent of cytoskeleton	nucleus	6
	2-periphery	YDR184C	ATC1	telomere maintenance	molecular_function	nucleus	1
	2-periphery	YDR195W	REF2	telomere maintenance	RNA binding	nucleus	6
	2-periphery	YDR201W	SPC19	microtubule nucleation	structural constituent of cytoskeleton	spindle pole body	4
	2-periphery	YDR369C	XRS2	telomere maintenance	protein binding	nucleus	4
	2-periphery	YER179W	DMC1	meiosis	single-stranded DNA binding	nucleus	11
	2-periphery	YFL008W	SMC1	mitotic sister chromatid segregation	ATPase activity	nuclear cohesin complex	9
	2-periphery	YFR031C	SMC2	mitotic sister chromatid segregation	ATPase activity	mitochondrion	8
	2-periphery	YGL015C		biological_process	molecular_function	cellular_component	1
	2-periphery	YGL095C	VPS45	protein complex assembly	unfolded protein binding	cytosol	3
	2-periphery	YHR005C-A	MRS11	protein import into mitochondrial inner membrane	unfolded protein binding	mitochondrion	8
	2-periphery	YHR027C	RPN1	ubiquitin-dependent protein catabolic process	endopeptidase activity	cytoplasm	17
	2-periphery	YHR143W-A	RPC10	transcription from RNA polymerase II promoter	DNA-directed RNA polymerase activity	DNA-directed RNA polymerase III complex	4
	2-periphery	YHR152W	SPO12	regulation of exit from mitosis	molecular_function	nucleus	12
	2-periphery	YIL159W	BNR1	actin filament organization	cytoskeletal protein binding	cellular bud neck contractile ring	7
	2-periphery	YJL076W	NET1	regulation of exit from mitosis	rDNA binding	nucleolus	5
	2-periphery	YJL128C	PBS2	protein amino acid phosphorylation	MAP kinase kinase activity	cytoplasm	11
	2-periphery	YJL203W	PRP21	"nuclear mRNA splicing, via spliceosome"	RNA binding	snRNP U2	2
	2-periphery	YLL021W	SPA2	pseudohyphal growth	cytoskeletal regulatory protein binding	cellular bud neck	10
	2-periphery	YLR006C	SSK1	response to hydrogen peroxide	enzyme activator activity	cytoplasm	5
	2-periphery	YLR007W	NSE1	DNA repair	molecular_function	nucleus	2
	2-periphery	YLR394W	CST9	protein sumoylation	SUMO ligase activity	nuclear chromosome	6
	2-periphery	YLR452C	SST2	signal transduction	GTPase activator activity	plasma membrane	19
	2-periphery	YMR117C	SPC24	chromosome segregation	structural constituent of cytoskeleton	condensed nuclear chromosome kinetochore	18
	2-periphery	YMR288W	HSH155	spliceosome assembly	mRNA binding	snRNP U2	2
	2-periphery	YNL250W	RAD50	telomere maintenance	protein binding	nucleus	8
	2-periphery	YNL271C	BNI1	pseudohyphal growth	cytoskeletal regulatory protein binding	cellular bud neck	14
	2-periphery	YNR031C	SSK2	protein amino acid phosphorylation	MAP kinase kinase kinase activity	cytosol	5
	2-periphery	YOL069W	NUF2	chromosome segregation	structural constituent of cytoskeleton	spindle pole body	4
	2-periphery	YPL204W	HRR25	DNA repair	casein kinase activity	nucleus	37
18	
	core	YAL017W	PSK1	protein amino acid phosphorylation	protein serine/threonine kinase activity	cytoplasm	7
	1-periphery	YAR019C	CDC15	protein amino acid phosphorylation	protein kinase activity	cellular bud neck	25
	1-periphery	YDR099W	BMH2	sporulation (sensu Fungi)	protein binding	nucleus	17
	1-periphery	YDR190C	RVB1	regulation of transcription from RNA polymerase II promoter	ATPase activity	nucleus	6
	1-periphery	YKL168C	KKQ8	biological_process	protein kinase activity	cytoplasm	11
	1-periphery	YNR047W		response to pheromone	protein kinase activity	cytoplasm	14
	1-periphery	YOL045W	PSK2	protein amino acid phosphorylation	protein serine/threonine kinase activity	cytoplasm	3
	1-periphery	YPR160W	GPH1	glycogen catabolic process	glycogen phosphorylase activity	cytoplasm	6
	2-periphery	YAL017W	PSK1	protein amino acid phosphorylation	protein serine/threonine kinase activity	cytoplasm	7
	2-periphery	YAL019W	FUN30	chromosome organization and biogenesis (sensu Eukaryota)	molecular_function	nucleus	2
	2-periphery	YAR018C	KIN3	chromosome segregation	protein kinase activity	cellular_component	10
	2-periphery	YBR001C	NTH2	response to stress	"alpha,alpha-trehalase activity"	cytoplasm	1
	2-periphery	YBR050C	REG2	negative regulation of transcription from RNA polymerase II promoter	protein phosphatase type 1 regulator activity	protein phosphatase type 1 complex	3
	2-periphery	YCL051W	LRE1	cell wall organization and biogenesis	transcription regulator activity	chitin- and beta-glucan-containing cell wall	1
	2-periphery	YCR073C	SSK22	protein amino acid phosphorylation	MAP kinase kinase kinase activity	cellular_component	9
	2-periphery	YCR091W	KIN82	protein amino acid phosphorylation	protein kinase activity	cellular_component	4
	2-periphery	YDL028C	MPS1	mitotic cell cycle spindle assembly checkpoint	protein threonine/tyrosine kinase activity	spindle pole body	3
	2-periphery	YDL101C	DUN1	telomere maintenance	protein kinase activity	nucleus	19
	2-periphery	YDR001C	NTH1	response to stress	"alpha,alpha-trehalase activity"	cytoplasm	4
	2-periphery	YDR017C	KCS1	response to drug	inositol heptakisphosphate 5-kinase activity	cytoplasm	2
	2-periphery	YDR130C	FIN1	mitotic sister chromatid segregation	structural constituent of cytoskeleton	nucleus	6
	2-periphery	YER133W	GLC7	35S primary transcript processing	protein phosphatase type 1 activity	nucleolus	38
	2-periphery	YER177W	BMH1	sporulation (sensu Fungi)	protein binding	nucleus	5
	2-periphery	YGR052W	FMP48	biological_process	kinase activity	mitochondrion	2
	2-periphery	YGR123C	PPT1	ribosome biogenesis and assembly	protein serine/threonine phosphatase activity	cytoplasm	5
	2-periphery	YGR214W	RPS0A	translation	structural constituent of ribosome	cytosolic small ribosomal subunit (sensu Eukaryota)	6
	2-periphery	YHR079C	IRE1	protein amino acid phosphorylation	protein serine/threonine kinase activity	nucleus	3
	2-periphery	YHR082C	KSP1	protein amino acid phosphorylation	protein serine/threonine kinase activity	nucleus	18
	2-periphery	YIL095W	PRK1	protein amino acid phosphorylation	protein serine/threonine kinase activity	actin cortical patch	7
	2-periphery	YJL057C	IKS1	biological_process	molecular_function	cellular_component	2
	2-periphery	YJL106W	IME2	protein amino acid phosphorylation	protein kinase activity	nucleus	5
	2-periphery	YLL019C	KNS1	protein amino acid phosphorylation	protein serine/threonine kinase activity	cellular_component	6
	2-periphery	YLR177W		biological_process	molecular_function	cytoplasm	1
	2-periphery	YLR248W	RCK2	protein amino acid phosphorylation	protein serine/threonine kinase activity	cytoplasm	4
	2-periphery	YML064C	TEM1	regulation of exit from mitosis	protein binding	spindle pole body	35
	2-periphery	YNL199C	GCR2	positive regulation of transcription from RNA polymerase II promoter	transcriptional activator activity	nucleus	2
	2-periphery	YNL289W	PCL1	cell cycle	cyclin-dependent protein kinase regulator activity	cyclin-dependent protein kinase holoenzyme complex	5
	2-periphery	YNL293W	MSB3	actin filament organization	Rab GTPase activator activity	cellular bud tip	2
	2-periphery	YNL307C	MCK1	protein amino acid phosphorylation	glycogen synthase kinase 3 activity	soluble fraction	10
	2-periphery	YOR231W	MKK1	protein amino acid phosphorylation	MAP kinase kinase activity	cellular bud tip	6
	2-periphery	YOR233W	KIN4	mitotic cell cycle spindle orientation checkpoint	protein kinase activity	cellular bud neck	3
	2-periphery	YOR267C	HRK1	cell ion homeostasis	protein kinase activity	cytoplasm	3
	2-periphery	YOR298C-A	MBF1	positive regulation of transcription from RNA polymerase II promoter	transcription coactivator activity	nucleus	1
	2-periphery	YPL026C	SKS1	protein amino acid phosphorylation	protein serine/threonine kinase activity	cytoplasm	3
	2-periphery	YPL204W	HRR25	DNA repair	casein kinase activity	nucleus	37
	2-periphery	YPL235W	RVB2	35S primary transcript processing	ATPase activity	nucleus	6
	2-periphery	YPR030W	CSR2	cell wall organization and biogenesis	molecular_function	nucleus	2
19	
	core	YLR378C	SEC61	protein targeting to ER	protein transporter activity	integral to endoplasmic reticulum membrane	7
	1-periphery	YBR106W	PHO88	telomere maintenance	molecular_function	mitochondrion	42
	1-periphery	YCL066W	HMLALPHA1	regulation of transcription from RNA polymerase II promoter	transcription coactivator activity	nucleus	5
	1-periphery	YDR086C	SSS1	"SRP-dependent cotranslational protein targeting to membrane, translocation"	protein transporter activity	endoplasmic reticulum membrane	1
	1-periphery	YIL162W	SUC2	sucrose catabolic process	beta-fructofuranosidase activity	cytoplasm	3
	1-periphery	YKL154W	SRP102	protein targeting to ER	GTPase activity	integral to endoplasmic reticulum membrane	7
	1-periphery	YLR372W	SUR4	telomere maintenance	fatty acid elongase activity	endoplasmic reticulum	27
	1-periphery	YMR297W	PRC1	vacuolar protein catabolic process	carboxypeptidase C activity	cytoplasm	4
	2-periphery	YBR283C	SSH1	telomere maintenance	protein transporter activity	endoplasmic reticulum membrane	5
	2-periphery	YBR293W	VBA2	basic amino acid transport	basic amino acid transmembrane transporter activity	membrane of vacuole with cell cycle-correlated morphology	2
	2-periphery	YBR298C	MAL31	alpha-glucoside transport	alpha-glucoside:hydrogen symporter activity	membrane fraction	4
	2-periphery	YCR024C-A	PMP1	cation transport	enzyme regulator activity	plasma membrane	5
	2-periphery	YCR037C	PHO87	telomere maintenance	inorganic phosphate transmembrane transporter activity	membrane	1
	2-periphery	YCR096C	HMRA2	biological_process	molecular_function	cellular_component	5
	2-periphery	YCR098C	GIT1	glycerophosphodiester transport	glycerophosphodiester transmembrane transporter activity	plasma membrane	1
	2-periphery	YDL128W	VCX1	cellular calcium ion homeostasis	calcium ion transmembrane transporter activity	"vacuole, cell cycle-correlated morphology"	1
	2-periphery	YDR046C	BAP3	amino acid transport	amino acid transmembrane transporter activity	mitochondrion	4
	2-periphery	YDR292C	SRP101	protein targeting to ER	GTP binding	endoplasmic reticulum membrane	3
	2-periphery	YDR342C	HXT7	hexose transport	glucose transmembrane transporter activity	mitochondrion	8
	2-periphery	YDR456W	NHX1	vacuolar acidification	monovalent inorganic cation transmembrane transporter activity	late endosome	3
	2-periphery	YDR508C	GNP1	amino acid transport	amino acid transmembrane transporter activity	mitochondrion	4
	2-periphery	YEL017C-A	PMP2	cation transport	molecular_function	membrane	5
	2-periphery	YGL104C	VPS73	protein targeting to vacuole	molecular_function	mitochondrion	9
	2-periphery	YGL167C	PMR1	protein amino acid glycosylation	calcium ion binding	Golgi membrane	2
	2-periphery	YGR284C	ERV29	ER to Golgi vesicle-mediated transport	molecular_function	ER to Golgi transport vesicle	6
	2-periphery	YGR289C	MAL11	alpha-glucoside transport	alpha-glucoside:hydrogen symporter activity	membrane fraction	6
	2-periphery	YGR295C	COS6	biological_process	molecular_function	"vacuole, cell cycle-correlated morphology"	8
	2-periphery	YHL048W	COS8	response to unfolded protein	molecular_function	nuclear envelope	19
	2-periphery	YHR084W	STE12	pseudohyphal growth	transcription factor activity	nucleus	5
	2-periphery	YHR094C	HXT1	hexose transport	glucose transmembrane transporter activity	plasma membrane	4
	2-periphery	YIL048W	NEO1	endocytosis	phospholipid-translocating ATPase activity	Golgi apparatus	1
	2-periphery	YIL120W	QDR1	multidrug transport	multidrug transporter activity	plasma membrane	3
	2-periphery	YIL171W		biological_process	molecular_function	cellular_component	1
	2-periphery	YJL034W	KAR2	ER-associated protein catabolic process	ATPase activity	endoplasmic reticulum	5
	2-periphery	YJL214W	HXT8	hexose transport	glucose transmembrane transporter activity	plasma membrane	2
	2-periphery	YJR160C	MPH3	carbohydrate transport	maltose transmembrane transporter activity	plasma membrane	3
	2-periphery	YKL146W	AVT3	amino acid export from vacuole	transporter activity	membrane of vacuole with cell cycle-correlated morphology	2
	2-periphery	YKR039W	GAP1	amino acid transport	amino acid transmembrane transporter activity	plasma membrane	3
	2-periphery	YLL006W	MMM1	telomere maintenance	molecular_function	mitochondrion	3
	2-periphery	YLL028W	TPO1	polyamine transport	spermine transmembrane transporter activity	plasma membrane	7
	2-periphery	YLL061W	MMP1	S-methylmethionine transport	S-methylmethionine transmembrane transporter activity	plasma membrane	11
	2-periphery	YLR178C	TFS1	regulation of proteolysis	lipid binding	cytoplasm	5
	2-periphery	YLR378C	SEC61	protein targeting to ER	protein transporter activity	integral to endoplasmic reticulum membrane	7
	2-periphery	YML123C	PHO84	phosphate transport	manganese ion transmembrane transporter activity	integral to plasma membrane	6
	2-periphery	YMR043W	MCM1	regulation of transcription from RNA polymerase II promoter	DNA binding	nucleus	11
	2-periphery	YMR279C		biological_process	molecular_function	cellular_component	2
	2-periphery	YNL101W	AVT4	amino acid export from vacuole	transporter activity	"vacuole, cell cycle-correlated morphology"	2
	2-periphery	YNL321W	VNX1	potassium ion transport	sodium:hydrogen antiporter activity	"vacuole, cell cycle-correlated morphology"	1
	2-periphery	YNR013C	PHO91	phosphate transport	phosphate transmembrane transporter activity	membrane	1
	2-periphery	YNR055C	HOL1	transport	transporter activity	mitochondrion	2
	2-periphery	YOL020W	TAT2	telomere maintenance	aromatic amino acid transmembrane transporter activity	plasma membrane	2
	2-periphery	YOL030W	GAS5	biological_process	"1,3-beta-glucanosyltransferase activity"	chitin- and beta-glucan-containing cell wall	2
	2-periphery	YOL156W	HXT11	hexose transport	glucose transmembrane transporter activity	plasma membrane	4
	2-periphery	YPR156C	TPO3	polyamine transport	spermine transmembrane transporter activity	plasma membrane	6
	2-periphery	YPR198W	SGE1	response to drug	multidrug transporter activity	integral to plasma membrane	1
20	
	core	YIL148W	RPL40A	translation	structural constituent of ribosome	cytosolic large ribosomal subunit (sensu Eukaryota)	27
	1-periphery	YBR058C	UBP14	response to drug	ubiquitin-specific protease activity	cytoplasm	3
	1-periphery	YCL008C	STP22	telomere maintenance	protein binding	endosome	5
	1-periphery	YDL017W	CDC7	protein amino acid phosphorylation	protein serine/threonine kinase activity	nucleus	12
	1-periphery	YDL122W	UBP1	protein deubiquitination	ubiquitin-specific protease activity	cytoplasm	3
	1-periphery	YDL126C	CDC48	ubiquitin-dependent protein catabolic process	ATPase activity	nucleus	12
	1-periphery	YDL190C	UFD2	response to stress	ubiquitin-protein ligase activity	cytoplasm	2
	1-periphery	YDR054C	CDC34	G1/S transition of mitotic cell cycle	ubiquitin-protein ligase activity	cytoplasm	8
	1-periphery	YDR313C	PIB1	protein ubiquitination	ubiquitin-protein ligase activity	membrane of vacuole with cell cycle-correlated morphology	2
	1-periphery	YDR388W	RVS167	endocytosis	cytoskeletal protein binding	actin cortical patch	57
	1-periphery	YDR477W	SNF1	protein amino acid phosphorylation	AMP-activated protein kinase activity	cytoplasm	33
	1-periphery	YEL037C	RAD23	ER-associated protein catabolic process	"protein binding, bridging"	mitochondrion	29
	1-periphery	YER143W	DDI1	ubiquitin-dependent protein catabolic process	SNARE binding	plasma membrane	3
	1-periphery	YGR040W	KSS1	invasive growth (sensu Saccharomyces)	MAP kinase activity	nucleus	31
	1-periphery	YHL002W	HSE1	protein targeting to vacuole	protein binding	endosome	7
	1-periphery	YHR005C	GPA1	response to drug	GTPase activity	plasma membrane	7
	1-periphery	YIL046W	MET30	protein ubiquitination	protein binding	nucleus	13
	1-periphery	YJL172W	CPS1	proteolysis	Gly-X carboxypeptidase activity	"vacuole, cell cycle-correlated morphology"	2
	1-periphery	YKL210W	UBA1	ubiquitin cycle	ubiquitin activating enzyme activity	cytoplasm	7
	1-periphery	YKR094C	RPL40B	translation	structural constituent of ribosome	mitochondrion	6
	1-periphery	YLR079W	SIC1	G1/S transition of mitotic cell cycle	cyclin-dependent protein kinase inhibitor activity	cytoplasm	6
	1-periphery	YMR199W	CLN1	regulation of cyclin-dependent protein kinase activity	cyclin-dependent protein kinase regulator activity	cytoplasm	16
	1-periphery	YMR276W	DSK2	ER-associated protein catabolic process	"protein binding, bridging"	nucleus	9
	1-periphery	YNL103W	MET4	positive regulation of transcription from RNA polymerase II promoter	transcription coactivator activity	nucleus	6
	1-periphery	YNR006W	VPS27	protein retention in Golgi	protein binding	endosome	2
	1-periphery	YPL065W	VPS28	telomere maintenance	protein binding	endosome	2
	1-periphery	YPR119W	CLB2	G2/M transition of mitotic cell cycle	cyclin-dependent protein kinase regulator activity	cytoplasm	36
	1-periphery	YPR154W	PIN3	actin cytoskeleton organization and biogenesis	molecular_function	cytoplasm	8
	2-periphery	YBL005W	PDR3	response to drug	DNA binding	cytoplasm	4
	2-periphery	YBL039C	URA7	phospholipid biosynthetic process	CTP synthase activity	cytosol	4
	2-periphery	YBL058W	SHP1	telomere maintenance	protein phosphatase type 1 regulator activity	cytoplasm	2
	2-periphery	YBL105C	PKC1	cell wall organization and biogenesis	protein kinase C activity	cytoplasm	16
	2-periphery	YBR066C	NRG2	pseudohyphal growth	transcriptional repressor activity	nucleus	1
	2-periphery	YBR108W		biological_process	molecular_function	lipid raft	2
	2-periphery	YBR170C	NPL4	ER-associated protein catabolic process	molecular_function	endoplasmic reticulum	2
	2-periphery	YBR270C	BIT2	biological_process	molecular_function	cellular_component	5
	2-periphery	YBR273C	UBX7	ubiquitin-dependent protein catabolic process	molecular_function	endoplasmic reticulum	1
	2-periphery	YCL014W	BUD3	cytokinesis	molecular_function	cellular bud neck	1
	2-periphery	YCL036W	GFD2	biological_process	molecular_function	cellular_component	1
	2-periphery	YCR009C	RVS161	endocytosis	cytoskeletal protein binding	actin cortical patch	12
	2-periphery	YCR091W	KIN82	protein amino acid phosphorylation	protein kinase activity	cellular_component	4
	2-periphery	YDL080C	THI3	positive regulation of transcription from RNA polymerase II promoter	transcriptional activator activity	nucleus	4
	2-periphery	YDL091C	UBX3	biological_process	molecular_function	cytoplasm	1
	2-periphery	YDL127W	PCL2	cell cycle	cyclin-dependent protein kinase regulator activity	cyclin-dependent protein kinase holoenzyme complex	4
	2-periphery	YDL179W	PCL9	cell cycle	cyclin-dependent protein kinase regulator activity	cyclin-dependent protein kinase holoenzyme complex	2
	2-periphery	YDL192W	ARF1	telomere maintenance	GTPase activity	cytosol	11
	2-periphery	YDR028C	REG1	negative regulation of transcription from RNA polymerase II promoter	protein phosphatase type 1 regulator activity	cytoplasm	3
	2-periphery	YDR032C	PST2	biological_process	molecular_function	cytoplasm	6
	2-periphery	YDR043C	NRG1	regulation of transcription from RNA polymerase II promoter	DNA binding	nucleus	2
	2-periphery	YDR052C	DBF4	DNA replication initiation	DNA replication origin binding	Dbf4-dependent protein kinase complex	5
	2-periphery	YDR092W	UBC13	protein monoubiquitination	ubiquitin-protein ligase activity	cytoplasm	7
	2-periphery	YDR139C	RUB1	protein neddylation	protein tag	cytoplasm	8
	2-periphery	YDR148C	KGD2	tricarboxylic acid cycle	dihydrolipoyllysine-residue succinyltransferase activity	mitochondrion	4
	2-periphery	YDR170C	SEC7	ER to Golgi vesicle-mediated transport	ARF guanyl-nucleotide exchange factor activity	cytosol	13
	2-periphery	YDR172W	SUP35	"mRNA catabolic process, deadenylation-dependent decay"	translation release factor activity	cytosol	7
	2-periphery	YDR190C	RVB1	regulation of transcription from RNA polymerase II promoter	ATPase activity	nucleus	6
	2-periphery	YDR229W	IVY1	secretory pathway	phospholipid binding	membrane of vacuole with cell cycle-correlated morphology	2
	2-periphery	YDR253C	MET32	sulfur amino acid metabolic process	DNA binding	nucleus	1
	2-periphery	YDR277C	MTH1	signal transduction	molecular_function	cellular_component	3
	2-periphery	YDR311W	TFB1	transcription initiation from RNA polymerase II promoter	general RNA polymerase II transcription factor activity	holo TFIIH complex	11
	2-periphery	YDR314C	RAD34	nucleotide-excision repair	molecular_function	nucleus	1
	2-periphery	YDR330W	UBX5	ubiquitin-dependent protein catabolic process	molecular_function	cytoplasm	1
	2-periphery	YDR343C	HXT6	hexose transport	glucose transmembrane transporter activity	mitochondrion	4
	2-periphery	YDR362C	TFC6	transcription initiation from RNA polymerase III promoter	RNA polymerase III transcription factor activity	transcription factor TFIIIC complex	3
	2-periphery	YDR386W	MUS81	DNA repair	endonuclease activity	nucleus	7
	2-periphery	YDR422C	SIP1	protein amino acid phosphorylation	AMP-activated protein kinase activity	"vacuole, cell cycle-correlated morphology"	2
	2-periphery	YDR480W	DIG2	invasive growth (sensu Saccharomyces)	transcription factor binding	nucleus	6
	2-periphery	YDR515W	SLF1	cellular copper ion homeostasis	RNA binding	cytoplasm	1
	2-periphery	YEL060C	PRB1	sporulation	serine-type endopeptidase activity	"vacuole, cell cycle-correlated morphology"	10
	2-periphery	YER020W	GPA2	sporulation (sensu Fungi)	GTPase activity	mitochondrion	7
	2-periphery	YER027C	GAL83	protein amino acid phosphorylation	AMP-activated protein kinase activity	cytoplasm	4
	2-periphery	YER040W	GLN3	positive regulation of transcription from RNA polymerase II promoter	transcription factor activity	nucleus	5
	2-periphery	YER100W	UBC6	ER-associated protein catabolic process	ubiquitin-protein ligase activity	endoplasmic reticulum membrane	2
	2-periphery	YER111C	SWI4	G1/S transition of mitotic cell cycle	DNA binding	nucleus	6
	2-periphery	YER118C	SHO1	pseudohyphal growth	osmosensor activity	plasma membrane	8
	2-periphery	YER127W	LCP5	ribosome biogenesis and assembly	RNA binding	small nucleolar ribonucleoprotein complex	4
	2-periphery	YER151C	UBP3	response to drug	ubiquitin-specific protease activity	cytoplasm	3
	2-periphery	YER162C	RAD4	"nucleotide-excision repair, DNA damage recognition"	damaged DNA binding	repairosome	4
	2-periphery	YGL008C	PMA1	regulation of pH	"hydrogen-exporting ATPase activity, phosphorylative mechanism"	mitochondrion	5
	2-periphery	YGL016W	KAP122	response to drug	protein carrier activity	cytoplasm	8
	2-periphery	YGL026C	TRP5	tryptophan biosynthetic process	tryptophan synthase activity	cytoplasm	2
	2-periphery	YGL035C	MIG1	negative regulation of transcription from RNA polymerase II promoter by glucose	specific transcriptional repressor activity	cytoplasm	3
	2-periphery	YGL058W	RAD6	telomere maintenance	ubiquitin-protein ligase activity	cytoplasm	5
	2-periphery	YGL060W	YBP2	biological_process	molecular_function	cytoplasm	2
	2-periphery	YGL062W	PYC1	gluconeogenesis	pyruvate carboxylase activity	cytosol	4
	2-periphery	YGL087C	MMS2	response to DNA damage stimulus	ubiquitin-protein ligase activity	cytoplasm	4
	2-periphery	YGL116W	CDC20	mitotic sister chromatid segregation	ubiquitin-protein ligase activity	anaphase-promoting complex	13
	2-periphery	YGL158W	RCK1	protein amino acid phosphorylation	protein serine/threonine kinase activity	cellular_component	6
	2-periphery	YGL181W	GTS1	sporulation (sensu Fungi)	transcription coactivator activity	cytoplasm	8
	2-periphery	YGL207W	SPT16	RNA elongation from RNA polymerase II promoter	RNA polymerase II transcription elongation factor activity	nuclear chromatin	10
	2-periphery	YGL208W	SIP2	protein amino acid phosphorylation	AMP-activated protein kinase activity	cytoplasm	3
	2-periphery	YGL245W	GUS1	glutamyl-tRNA aminoacylation	glutamate-tRNA ligase activity	cytoplasm	6
	2-periphery	YGR048W	UFD1	ubiquitin-dependent protein catabolic process	protein binding	endoplasmic reticulum	4
	2-periphery	YGR087C	PDC6	ethanol metabolic process	pyruvate decarboxylase activity	cytoplasm	4
	2-periphery	YGR098C	ESP1	mitotic sister chromatid segregation	cysteine-type endopeptidase activity	cytoplasm	2
	2-periphery	YGR155W	CYS4	response to drug	cystathionine beta-synthase activity	cytoplasm	5
	2-periphery	YHR027C	RPN1	ubiquitin-dependent protein catabolic process	endopeptidase activity	cytoplasm	17
	2-periphery	YHR033W		biological_process	molecular_function	cytoplasm	7
	2-periphery	YHR084W	STE12	pseudohyphal growth	transcription factor activity	nucleus	5
	2-periphery	YHR205W	SCH9	protein amino acid phosphorylation	protein serine/threonine kinase activity	cytoplasm	3
	2-periphery	YIL075C	RPN2	ubiquitin-dependent protein catabolic process	endopeptidase activity	nucleus	5
	2-periphery	YIL108W		biological_process	molecular_function	cytoplasm	2
	2-periphery	YIL143C	SSL2	transcription from RNA polymerase II promoter	general RNA polymerase II transcription factor activity	holo TFIIH complex	6
	2-periphery	YIL147C	SLN1	protein amino acid phosphorylation	osmosensor activity	plasma membrane	4
	2-periphery	YIL148W	RPL40A	translation	structural constituent of ribosome	cytosolic large ribosomal subunit (sensu Eukaryota)	27
	2-periphery	YIR017C	MET28	response to drug	DNA binding	nucleus	2
	2-periphery	YJL048C	UBX6	ubiquitin-dependent protein catabolic process	molecular_function	nucleus	2
	2-periphery	YJL058C	BIT61	regulation of cell growth	molecular_function	cytoplasm	3
	2-periphery	YJL085W	EXO70	cytokinesis	protein binding	exocyst	1
	2-periphery	YJL089W	SIP4	regulation of transcription from RNA polymerase II promoter	specific RNA polymerase II transcription factor activity	nucleus	4
	2-periphery	YJL165C	HAL5	cellular cation homeostasis	protein kinase activity	cellular_component	3
	2-periphery	YJL187C	SWE1	regulation of cell size	protein kinase activity	nucleus	16
	2-periphery	YJR060W	CBF1	response to drug	DNA binding	nucleus	7
	2-periphery	YJR072C	NPA3	biological_process	ATPase activity	cytoplasm	7
	2-periphery	YJR083C	ACF4	actin cytoskeleton organization and biogenesis	molecular_function	cellular_component	1
	2-periphery	YJR115W		biological_process	molecular_function	cellular_component	2
	2-periphery	YKL048C	ELM1	response to drug	protein serine/threonine kinase activity	cellular bud neck contractile ring	5
	2-periphery	YKL081W	TEF4	translational elongation	translation elongation factor activity	mitochondrion	7
	2-periphery	YKL104C	GFA1	cell wall chitin biosynthetic process	glutamine-fructose-6-phosphate transaminase (isomerizing) activity	cellular_component	7
	2-periphery	YKL139W	CTK1	telomere maintenance	cyclin-dependent protein kinase activity	nucleus	11
	2-periphery	YKL213C	DOA1	ubiquitin-dependent protein catabolic process	ubiquitin binding	cytoplasm	3
	2-periphery	YKR048C	NAP1	budding cell bud growth	histone binding	cytoplasm	13
	2-periphery	YLL024C	SSA2	response to stress	ATPase activity	cytoplasm	10
	2-periphery	YLR113W	HOG1	protein amino acid phosphorylation	MAP kinase activity	cytoplasm	12
	2-periphery	YLR119W	SRN2	protein targeting to vacuole	protein binding	endosome	3
	2-periphery	YLR134W	PDC5	pyruvate metabolic process	pyruvate decarboxylase activity	cytoplasm	6
	2-periphery	YLR144C	ACF2	actin cytoskeleton organization and biogenesis	"glucan 1,3-beta-glucosidase activity"	intracellular	1
	2-periphery	YLR243W		biological_process	signal sequence binding	cellular_component	3
	2-periphery	YLR430W	SEN1	35S primary transcript processing	DNA-dependent ATPase activity	nucleus	2
	2-periphery	YLR433C	CNA1	cell wall organization and biogenesis	calcium-dependent protein serine/threonine phosphatase activity	cytoplasm	7
	2-periphery	YLR436C	ECM30	cell wall organization and biogenesis	molecular_function	cytoplasm	1
	2-periphery	YLR452C	SST2	signal transduction	GTPase activator activity	plasma membrane	19
	2-periphery	YML006C	GIS4	cell ion homeostasis	molecular_function	plasma membrane	2
	2-periphery	YML013W	SEL1	ER-associated protein catabolic process	"protein binding, bridging"	endoplasmic reticulum	1
	2-periphery	YML099C	ARG81	arginine metabolic process	transcription cofactor activity	nucleus	4
	2-periphery	YML123C	PHO84	phosphate transport	manganese ion transmembrane transporter activity	integral to plasma membrane	6
	2-periphery	YMR055C	BUB2	regulation of exit from mitosis	GTPase activator activity	spindle pole body	6
	2-periphery	YMR067C	UBX4	ubiquitin-dependent protein catabolic process	molecular_function	cytoplasm	1
	2-periphery	YMR104C	YPK2	protein amino acid phosphorylation	protein kinase activity	cytoplasm	9
	2-periphery	YMR192W	GYL1	ER to Golgi vesicle-mediated transport	protein binding	cytoplasm	5
	2-periphery	YMR201C	RAD14	"nucleotide-excision repair, DNA damage recognition"	damaged DNA binding	nucleus	11
	2-periphery	YMR287C	DSS1	RNA catabolic process	exoribonuclease II activity	mitochondrion	1
	2-periphery	YMR304W	UBP15	protein deubiquitination	ubiquitin-specific protease activity	cytoplasm	5
	2-periphery	YNL007C	SIS1	protein folding	unfolded protein binding	cytosolic small ribosomal subunit (sensu Eukaryota)	5
	2-periphery	YNL044W	YIP3	ER to Golgi vesicle-mediated transport	molecular_function	endoplasmic reticulum	4
	2-periphery	YNL086W		biological_process	molecular_function	endosome	2
	2-periphery	YNL182C	IPI3	ribosome biogenesis and assembly	molecular_function	nucleus	6
	2-periphery	YNL218W	MGS1	DNA replication	ATPase activity	nucleus	2
	2-periphery	YNL236W	SIN4	transcription from RNA polymerase II promoter	RNA polymerase II transcription mediator activity	mediator complex	9
	2-periphery	YNL257C	SIP3	transcription initiation from RNA polymerase II promoter	transcription cofactor activity	nucleus	2
	2-periphery	YOL033W	MSE1	translation	glutamate-tRNA ligase activity	mitochondrion	2
	2-periphery	YOL100W	PKH2	protein amino acid phosphorylation	protein kinase activity	nucleus	8
	2-periphery	YOL113W	SKM1	protein amino acid phosphorylation	protein serine/threonine kinase activity	plasma membrane	8
	2-periphery	YOL139C	CDC33	translational initiation	translation initiation factor activity	cytoplasm	10
	2-periphery	YOR038C	HIR2	regulation of transcription from RNA polymerase II promoter	transcription corepressor activity	nucleus	5
	2-periphery	YOR047C	STD1	regulation of transcription from RNA polymerase II promoter	protein kinase activator activity	nucleus	3
	2-periphery	YOR124C	UBP2	protein deubiquitination	ubiquitin-specific protease activity	cytoplasm	3
	2-periphery	YOR204W	DED1	translational initiation	RNA helicase activity	cytoplasm	4
	2-periphery	YOR264W	DSE3	biological_process	molecular_function	cellular bud neck	3
	2-periphery	YPL038W	MET31	regulation of transcription	DNA binding	cytoplasm	3
	2-periphery	YPL049C	DIG1	telomere maintenance	DNA binding	nucleus	6
	2-periphery	YPL096W	PNG1	misfolded or incompletely synthesized protein catabolic process	peptide-N4-(N-acetyl-beta-glucosaminyl)asparagine amidase activity	nucleus	1
	2-periphery	YPL181W	CTI6	histone deacetylation	histone deacetylase activity	nucleus	7
	2-periphery	YPL209C	IPL1	chromosome segregation	protein kinase activity	condensed nuclear chromosome kinetochore	7
	2-periphery	YPL249C	GYP5	ER to Golgi vesicle-mediated transport	Rab GTPase activator activity	cytosol	1
	2-periphery	YPL249C-A	RPL36B	translation	structural constituent of ribosome	cytosolic large ribosomal subunit (sensu Eukaryota)	3
	2-periphery	YPR034W	ARP7	RNA elongation from RNA polymerase II promoter	general RNA polymerase II transcription factor activity	nucleus	1
	2-periphery	YPR055W	SEC8	cytokinesis	protein binding	cellular bud tip	3
	2-periphery	YPR088C	SRP54	protein targeting to ER	signal sequence binding	"signal recognition particle, endoplasmic reticulum targeting"	6
	2-periphery	YPR115W		biological_process	molecular_function	cytoplasm	2
21	
	core	YBR011C	IPP1	phosphate metabolic process	inorganic diphosphatase activity	cytosol	9
	1-periphery	YBR109C	CMD1	endocytosis	protein binding	cytoplasm	58
	1-periphery	YDL203C	ACK1	biological_process	molecular_function	mitochondrion	2
	1-periphery	YGL120C	PRP43	ribosome biogenesis and assembly	"RNA splicing factor activity, transesterification mechanism"	mitochondrion	32
	1-periphery	YHR030C	SLT2	cell wall organization and biogenesis	MAP kinase activity	cytoplasm	40
	1-periphery	YLR371W	ROM2	cell wall organization and biogenesis	signal transducer activity	cellular bud tip	5
	1-periphery	YLR425W	TUS1	cell wall organization and biogenesis	Rho guanyl-nucleotide exchange factor activity	cellular_component	1
	1-periphery	YMR267W	PPA2	aerobic respiration	inorganic diphosphatase activity	mitochondrion	1
	1-periphery	YPL066W		biological_process	molecular_function	cytoplasm	1
	1-periphery	YPL153C	RAD53	DNA repair	DNA replication origin binding	nucleus	22
	2-periphery	YAR064W		biological_process	molecular_function	cellular_component	1
	2-periphery	YBR011C	IPP1	phosphate metabolic process	inorganic diphosphatase activity	cytosol	9
	2-periphery	YBR018C	GAL7	galactose catabolic process	UTP:galactose-1-phosphate uridylyltransferase activity	cytoplasm	5
	2-periphery	YBR050C	REG2	negative regulation of transcription from RNA polymerase II promoter	protein phosphatase type 1 regulator activity	protein phosphatase type 1 complex	3
	2-periphery	YBR130C	SHE3	intracellular mRNA localization	mRNA binding	cytoplasm	5
	2-periphery	YBR136W	MEC1	telomere maintenance	protein kinase activity	nucleus	4
	2-periphery	YBR213W	MET8	response to drug	ferrochelatase activity	cellular_component	1
	2-periphery	YBR229C	ROT2	chitin- and beta-glucan-containing cell wall biogenesis	alpha-glucosidase activity	mitochondrion	1
	2-periphery	YDL019C	OSH2	endocytosis	phosphatidylinositol binding	endoplasmic reticulum	10
	2-periphery	YDL101C	DUN1	telomere maintenance	protein kinase activity	nucleus	19
	2-periphery	YDR032C	PST2	biological_process	molecular_function	cytoplasm	6
	2-periphery	YDR052C	DBF4	DNA replication initiation	DNA replication origin binding	Dbf4-dependent protein kinase complex	5
	2-periphery	YDR071C	PAA1	establishment and/or maintenance of chromatin architecture	aralkylamine N-acetyltransferase activity	cytoplasm	4
	2-periphery	YDR195W	REF2	telomere maintenance	RNA binding	nucleus	6
	2-periphery	YDR214W	AHA1	response to stress	chaperone binding	cytoplasm	5
	2-periphery	YDR217C	RAD9	DNA repair	protein binding	nucleus	1
	2-periphery	YDR231C	COX20	aerobic respiration	unfolded protein binding	mitochondrion	1
	2-periphery	YDR292C	SRP101	protein targeting to ER	GTP binding	endoplasmic reticulum membrane	3
	2-periphery	YDR356W	SPC110	microtubule nucleation	structural constituent of cytoskeleton	central plaque of spindle pole body	8
	2-periphery	YEL034W	HYP2	translational initiation	protein binding	cytoplasm	7
	2-periphery	YER023W	PRO3	proline biosynthetic process	pyrroline-5-carboxylate reductase activity	cytoplasm	2
	2-periphery	YER075C	PTP3	protein amino acid dephosphorylation	protein tyrosine phosphatase activity	cytoplasm	3
	2-periphery	YER089C	PTC2	G1/S transition of mitotic cell cycle	protein phosphatase type 2C activity	cytoplasm	2
	2-periphery	YER111C	SWI4	G1/S transition of mitotic cell cycle	DNA binding	nucleus	6
	2-periphery	YFL003C	MSH4	meiotic recombination	DNA binding	nuclear chromosome	2
	2-periphery	YFL010W-A	AUA1	amino acid transport	molecular_function	cellular_component	1
	2-periphery	YFR014C	CMK1	protein amino acid phosphorylation	calmodulin-dependent protein kinase activity	cytoplasm	5
	2-periphery	YFR054C					1
	2-periphery	YGL008C	PMA1	regulation of pH	"hydrogen-exporting ATPase activity, phosphorylative mechanism"	mitochondrion	5
	2-periphery	YGL043W	DST1	RNA elongation from RNA polymerase II promoter	positive transcription elongation factor activity	nucleoplasm	6
	2-periphery	YGL063W	PUS2	tRNA modification	tRNA-pseudouridine synthase activity	cellular_component	1
	2-periphery	YGL064C	MRH4	ribosome biogenesis and assembly	RNA helicase activity	mitochondrion	2
	2-periphery	YGL229C	SAP4	G1/S transition of mitotic cell cycle	protein serine/threonine phosphatase activity	cytoplasm	2
	2-periphery	YGR050C					1
	2-periphery	YGR058W	PEF1	biological_process	molecular_function	cytoplasm	3
	2-periphery	YGR086C	PIL1	endocytosis	protein kinase inhibitor activity	cytoplasm	8
	2-periphery	YGR087C	PDC6	ethanol metabolic process	pyruvate decarboxylase activity	cytoplasm	4
	2-periphery	YGR090W	UTP22	35S primary transcript processing	snoRNA binding	nucleus	12
	2-periphery	YGR144W	THI4	mitochondrial genome maintenance	molecular_function	mitochondrion	1
	2-periphery	YGR267C	FOL2	folic acid and derivative biosynthetic process	GTP cyclohydrolase I activity	cytoplasm	2
	2-periphery	YGR270W	YTA7	telomere maintenance	ATPase activity	nucleus	2
	2-periphery	YHR028C	DAP2	protein processing	dipeptidyl-peptidase and tripeptidyl-peptidase activity	membrane of vacuole with cell cycle-correlated morphology	1
	2-periphery	YHR082C	KSP1	protein amino acid phosphorylation	protein serine/threonine kinase activity	nucleus	18
	2-periphery	YHR179W	OYE2	biological_process	NADPH dehydrogenase activity	cytoplasm	12
	2-periphery	YHR193C	EGD2	cotranslational protein folding	unfolded protein binding	nascent polypeptide-associated complex	5
	2-periphery	YIL094C	LYS12	lysine biosynthetic process	homoisocitrate dehydrogenase activity	mitochondrion	4
	2-periphery	YIL113W	SDP1	MAPKKK cascade during cell wall biogenesis	MAP kinase phosphatase activity	cytoplasm	2
	2-periphery	YJL050W	MTR4	ribosome biogenesis and assembly	ATP-dependent RNA helicase activity	nucleus	3
	2-periphery	YJL115W	ASF1	chromatin silencing at telomere	histone binding	chromatin assembly complex	6
	2-periphery	YJL128C	PBS2	protein amino acid phosphorylation	MAP kinase kinase activity	cytoplasm	11
	2-periphery	YJL141C	YAK1	protein amino acid phosphorylation	protein kinase activity	cytoplasm	8
	2-periphery	YJR073C	OPI3	phosphatidylcholine biosynthetic process	phosphatidyl-N-methylethanolamine N-methyltransferase activity	mitochondrion	1
	2-periphery	YKL067W	YNK1	DNA metabolic process	nucleoside diphosphate kinase activity	mitochondrion	2
	2-periphery	YKL073W	LHS1	response to unfolded protein	unfolded protein binding	endoplasmic reticulum lumen	4
	2-periphery	YKL173W	SNU114	"nuclear mRNA splicing, via spliceosome"	"RNA splicing factor activity, transesterification mechanism"	U4/U6 x U5 tri-snRNP complex	7
	2-periphery	YKL175W	ZRT3	cellular zinc ion homeostasis	zinc ion transmembrane transporter activity	vacuolar membrane	1
	2-periphery	YKL190W	CNB1	cell wall organization and biogenesis	calcium ion binding	cytoplasm	3
	2-periphery	YKL210W	UBA1	ubiquitin cycle	ubiquitin activating enzyme activity	cytoplasm	7
	2-periphery	YKR025W	RPC37	transcription from RNA polymerase III promoter	DNA-directed RNA polymerase activity	DNA-directed RNA polymerase III complex	3
	2-periphery	YLL021W	SPA2	pseudohyphal growth	cytoskeletal regulatory protein binding	cellular bud neck	10
	2-periphery	YLL051C	FRE6	biological_process	ferric-chelate reductase activity	"vacuole, cell cycle-correlated morphology"	1
	2-periphery	YLR182W	SWI6	meiosis	protein binding	cytoplasm	8
	2-periphery	YLR332W	MID2	cell wall organization and biogenesis	transmembrane receptor activity	integral to plasma membrane	2
	2-periphery	YLR433C	CNA1	cell wall organization and biogenesis	calcium-dependent protein serine/threonine phosphatase activity	cytoplasm	7
	2-periphery	YLR443W	ECM7	cell wall organization and biogenesis	molecular_function	integral to membrane	1
	2-periphery	YML057W	CMP2	cell ion homeostasis	calcium-dependent protein serine/threonine phosphatase activity	cytoplasm	8
	2-periphery	YML074C	FPR3	meiotic recombination checkpoint	peptidyl-prolyl cis-trans isomerase activity	nucleolus	13
	2-periphery	YMR200W	ROT1	cell wall organization and biogenesis	molecular_function	endoplasmic reticulum	1
	2-periphery	YMR250W	GAD1	response to oxidative stress	glutamate decarboxylase activity	cytoplasm	1
	2-periphery	YNL007C	SIS1	protein folding	unfolded protein binding	cytosolic small ribosomal subunit (sensu Eukaryota)	5
	2-periphery	YNL037C	IDH1	tricarboxylic acid cycle	isocitrate dehydrogenase (NAD+) activity	mitochondrion	7
	2-periphery	YNL053W	MSG5	protein amino acid dephosphorylation	prenylated protein tyrosine phosphatase activity	cytoplasm	2
	2-periphery	YNL066W	SUN4	mitochondrion organization and biogenesis	glucosidase activity	chitin- and beta-glucan-containing cell wall	1
	2-periphery	YNL079C	TPM1	pseudohyphal growth	actin lateral binding	cellular bud neck contractile ring	2
	2-periphery	YNL201C	PSY2	response to drug	molecular_function	nucleus	5
	2-periphery	YNL202W	SPS19	sporulation (sensu Fungi)	"2,4-dienoyl-CoA reductase (NADPH) activity"	peroxisomal matrix	1
	2-periphery	YNL281W	HCH1	telomere maintenance	chaperone binding	cytoplasm	1
	2-periphery	YOR008C	SLG1	cell wall organization and biogenesis	transmembrane receptor activity	plasma membrane	1
	2-periphery	YOR029W					1
	2-periphery	YOR035C	SHE4	actin cytoskeleton organization and biogenesis	myosin binding	cytoplasm	2
	2-periphery	YOR208W	PTP2	protein amino acid dephosphorylation	protein tyrosine phosphatase activity	nucleus	2
	2-periphery	YOR220W	RCN2	biological_process	molecular_function	cytoplasm	1
	2-periphery	YOR231W	MKK1	protein amino acid phosphorylation	MAP kinase kinase activity	cellular bud tip	6
	2-periphery	YOR257W	CDC31	microtubule nucleation	structural constituent of cytoskeleton	nuclear pore	4
	2-periphery	YOR290C	SNF2	chromatin remodeling	general RNA polymerase II transcription factor activity	SWI/SNF complex	13
	2-periphery	YOR358W	HAP5	transcription	DNA binding	nucleus	5
	2-periphery	YPL089C	RLM1	cell wall organization and biogenesis	DNA binding	nucleus	3
	2-periphery	YPL127C	HHO1	"regulation of transcription, DNA-dependent"	DNA binding	nucleus	1
	2-periphery	YPL242C	IQG1	actin filament organization	cytoskeletal protein binding	cellular bud neck contractile ring	8
	2-periphery	YPR165W	RHO1	cell wall organization and biogenesis	GTPase activity	mitochondrion	20
22	
	core	YNL216W	RAP1	chromatin silencing at telomere	DNA binding	nucleus	7
	1-periphery	YBR275C	RIF1	telomere maintenance	protein binding	nuclear telomere cap complex	2
	1-periphery	YDR167W	TAF10	transcription initiation from RNA polymerase II promoter	general RNA polymerase II transcription factor activity	SAGA complex	35
	1-periphery	YDR171W	HSP42	response to stress	unfolded protein binding	cytoplasm	2
	1-periphery	YDR227W	SIR4	telomere maintenance	histone binding	nuclear telomere cap complex	14
	1-periphery	YLR442C	SIR3	double-strand break repair via nonhomologous end joining	histone binding	mitochondrion	9
	1-periphery	YLR453C	RIF2	telomere maintenance	telomeric DNA binding	nuclear telomere cap complex	4
	1-periphery	YPL075W	GCR1	positive regulation of transcription from RNA polymerase II promoter	DNA binding	nucleus	2
	2-periphery	YAR071W	PHO11	phosphate metabolic process	acid phosphatase activity	extracellular region	2
	2-periphery	YCR042C	TAF2	transcription initiation from RNA polymerase II promoter	general RNA polymerase II transcription factor activity	transcription factor TFIID complex	7
	2-periphery	YDL042C	SIR2	chromatin silencing at telomere	NAD-dependent histone deacetylase activity	nucleolus	7
	2-periphery	YDR207C	UME6	response to drug	DNA binding	nucleus	9
	2-periphery	YDR216W	ADR1	transcription	transcription factor activity	nucleus	10
	2-periphery	YDR259C	YAP6	positive regulation of transcription from RNA polymerase II promoter	RNA polymerase II transcription factor activity	nucleus	1
	2-periphery	YER151C	UBP3	response to drug	ubiquitin-specific protease activity	cytoplasm	3
	2-periphery	YFL007W	BLM10	protein catabolic process	proteasome activator activity	nucleus	1
	2-periphery	YGR097W	ASK10	response to oxidative stress	transcription regulator activity	cytoplasm	2
	2-periphery	YHR215W	PHO12	biological_process	acid phosphatase activity	"vacuole, cell cycle-correlated morphology"	1
	2-periphery	YIL129C	TAO3	cell morphogenesis	molecular_function	mitochondrion	2
	2-periphery	YJR052W	RAD7	protein ubiquitination during ubiquitin-dependent protein catabolic process	ubiquitin-protein ligase activity	Cul3-RING ubiquitin ligase complex	4
	2-periphery	YKR101W	SIR1	chromatin silencing at silent mating-type cassette	DNA binding	chromatin silencing complex	4
	2-periphery	YLR228C	ECM22	sterol biosynthetic process	RNA polymerase II transcription factor activity	nucleus	2
	2-periphery	YML015C	TAF11	transcription initiation from RNA polymerase II promoter	general RNA polymerase II transcription factor activity	transcription factor TFIID complex	6
	2-periphery	YML098W	TAF13	transcription initiation from RNA polymerase II promoter	general RNA polymerase II transcription factor activity	nucleus	10
	2-periphery	YML114C	TAF8	transcription from RNA polymerase II promoter	RNA polymerase II transcription factor activity	nucleus	1
	2-periphery	YMR219W	ESC1	chromatin silencing at telomere	molecular_function	nucleus	1
	2-periphery	YMR284W	YKU70	telomere maintenance	RNA binding	nuclear envelope	3
	2-periphery	YNL007C	SIS1	protein folding	unfolded protein binding	cytosolic small ribosomal subunit (sensu Eukaryota)	5
	2-periphery	YNL199C	GCR2	positive regulation of transcription from RNA polymerase II promoter	transcriptional activator activity	nucleus	2
	2-periphery	YNL216W	RAP1	chromatin silencing at telomere	DNA binding	nucleus	7
	2-periphery	YOR191W	RIS1	chromatin assembly or disassembly	DNA-dependent ATPase activity	nucleus	2
	2-periphery	YPL011C	TAF3	transcription initiation from RNA polymerase II promoter	general RNA polymerase II transcription factor activity	transcription factor TFIID complex	6
	2-periphery	YPL089C	RLM1	cell wall organization and biogenesis	DNA binding	nucleus	3
	2-periphery	YPL129W	TAF14	chromatin remodeling	general RNA polymerase II transcription factor activity	mediator complex	12
	2-periphery	YPR115W		biological_process	molecular_function	cytoplasm	2
23	
	core	YEL034W	HYP2	translational initiation	protein binding	cytoplasm	7
	1-periphery	YBR109C	CMD1	endocytosis	protein binding	cytoplasm	58
	1-periphery	YDR394W	RPT3	ubiquitin-dependent protein catabolic process	ATPase activity	"proteasome regulatory particle, base subcomplex (sensu Eukaryota)"	42
	1-periphery	YHR135C	YCK1	protein amino acid phosphorylation	casein kinase I activity	mitochondrion	43
	1-periphery	YJR047C	ANB1	translational initiation	translation initiation factor activity	ribosome	1
	1-periphery	YLR074C	BUD20	ribosome biogenesis and assembly	molecular_function	nucleus	45
	1-periphery	YPL111W	CAR1	arginine catabolic process to ornithine	zinc ion binding	cytosol	3
	1-periphery	YPL204W	HRR25	DNA repair	casein kinase activity	nucleus	37
	2-periphery	YAR064W		biological_process	molecular_function	cellular_component	1
	2-periphery	YBL044W		biological_process	molecular_function	cellular_component	2
	2-periphery	YBL056W	PTC3	protein amino acid dephosphorylation	protein phosphatase type 2C activity	cytoplasm	5
	2-periphery	YBR011C	IPP1	phosphate metabolic process	inorganic diphosphatase activity	cytosol	9
	2-periphery	YBR050C	REG2	negative regulation of transcription from RNA polymerase II promoter	protein phosphatase type 1 regulator activity	protein phosphatase type 1 complex	3
	2-periphery	YBR080C	SEC18	ER to Golgi vesicle-mediated transport	ATPase activity	cytoplasm	5
	2-periphery	YBR085W	AAC3	anaerobic respiration	ATP:ADP antiporter activity	mitochondrion	4
	2-periphery	YBR097W	VPS15	telomere maintenance	protein serine/threonine kinase activity	mitochondrion	3
	2-periphery	YBR125C	PTC4	biological_process	protein phosphatase type 2C activity	cytoplasm	4
	2-periphery	YBR130C	SHE3	intracellular mRNA localization	mRNA binding	cytoplasm	5
	2-periphery	YBR211C	AME1	attachment of spindle microtubules to kinetochore	molecular_function	spindle pole body	1
	2-periphery	YBR213W	MET8	response to drug	ferrochelatase activity	cellular_component	1
	2-periphery	YBR218C	PYC2	gluconeogenesis	pyruvate carboxylase activity	cytosol	3
	2-periphery	YBR229C	ROT2	chitin- and beta-glucan-containing cell wall biogenesis	alpha-glucosidase activity	mitochondrion	1
	2-periphery	YBR247C	ENP1	ribosome biogenesis and assembly	snoRNA binding	nucleus	7
	2-periphery	YBR272C	HSM3	mismatch repair	molecular_function	cytoplasm	4
	2-periphery	YDL019C	OSH2	endocytosis	phosphatidylinositol binding	endoplasmic reticulum	10
	2-periphery	YDL047W	SIT4	telomere maintenance	protein serine/threonine phosphatase activity	cytoplasm	20
	2-periphery	YDL059C	RAD59	telomere maintenance via recombination	protein binding	nucleus	13
	2-periphery	YDL060W	TSR1	ribosome biogenesis and assembly	ribonucleoprotein binding	cytoplasm	7
	2-periphery	YDL101C	DUN1	telomere maintenance	protein kinase activity	nucleus	19
	2-periphery	YDR032C	PST2	biological_process	molecular_function	cytoplasm	6
	2-periphery	YDR036C	EHD3	endocytosis	3-hydroxyisobutyryl-CoA hydrolase activity	mitochondrion	2
	2-periphery	YDR101C	ARX1	ribosome biogenesis and assembly	molecular_function	cytoplasm	4
	2-periphery	YDR174W	HMO1	telomere maintenance	single-stranded DNA binding	cytoplasm	4
	2-periphery	YDR175C	RSM24	translation	structural constituent of ribosome	mitochondrion	1
	2-periphery	YDR195W	REF2	telomere maintenance	RNA binding	nucleus	6
	2-periphery	YDR231C	COX20	aerobic respiration	unfolded protein binding	mitochondrion	1
	2-periphery	YDR264C	AKR1	endocytosis	protein-cysteine S-palmitoleyltransferase activity	membrane	12
	2-periphery	YDR283C	GCN2	protein amino acid phosphorylation	protein kinase activity	cytosolic ribosome (sensu Eukaryota)	6
	2-periphery	YDR292C	SRP101	protein targeting to ER	GTP binding	endoplasmic reticulum membrane	3
	2-periphery	YDR342C	HXT7	hexose transport	glucose transmembrane transporter activity	mitochondrion	8
	2-periphery	YDR356W	SPC110	microtubule nucleation	structural constituent of cytoskeleton	central plaque of spindle pole body	8
	2-periphery	YDR496C	PUF6	ribosome biogenesis and assembly	mRNA binding	nucleus	1
	2-periphery	YEL015W	EDC3	deadenylation-independent decapping	molecular_function	cytoplasmic mRNA processing body	5
	2-periphery	YEL034W	HYP2	translational initiation	protein binding	cytoplasm	7
	2-periphery	YER023W	PRO3	proline biosynthetic process	pyrroline-5-carboxylate reductase activity	cytoplasm	2
	2-periphery	YER043C	SAH1	methionine metabolic process	adenosylhomocysteinase activity	cytoplasm	3
	2-periphery	YER133W	GLC7	35S primary transcript processing	protein phosphatase type 1 activity	nucleolus	38
	2-periphery	YER171W	RAD3	transcription initiation from RNA polymerase II promoter	general RNA polymerase II transcription factor activity	holo TFIIH complex	14
	2-periphery	YFL003C	MSH4	meiotic recombination	DNA binding	nuclear chromosome	2
	2-periphery	YFL006W					1
	2-periphery	YFL010W-A	AUA1	amino acid transport	molecular_function	cellular_component	1
	2-periphery	YFR014C	CMK1	protein amino acid phosphorylation	calmodulin-dependent protein kinase activity	cytoplasm	5
	2-periphery	YFR054C					1
	2-periphery	YGL004C	RPN14	ubiquitin-dependent protein catabolic process	molecular_function	cytoplasm	10
	2-periphery	YGL043W	DST1	RNA elongation from RNA polymerase II promoter	positive transcription elongation factor activity	nucleoplasm	6
	2-periphery	YGL063W	PUS2	tRNA modification	tRNA-pseudouridine synthase activity	cellular_component	1
	2-periphery	YGL068W	MNP1	translation	structural constituent of ribosome	mitochondrion	2
	2-periphery	YGL197W	MDS3	negative regulation of sporulation	molecular_function	cytoplasm	2
	2-periphery	YGL229C	SAP4	G1/S transition of mitotic cell cycle	protein serine/threonine phosphatase activity	cytoplasm	2
	2-periphery	YGR050C					1
	2-periphery	YGR086C	PIL1	endocytosis	protein kinase inhibitor activity	cytoplasm	8
	2-periphery	YGR111W		regulation of cell size	molecular_function	cytoplasm	1
	2-periphery	YGR144W	THI4	mitochondrial genome maintenance	molecular_function	mitochondrion	1
	2-periphery	YGR154C	GTO1	glutathione metabolic process	glutathione transferase activity	peroxisome	1
	2-periphery	YGR155W	CYS4	response to drug	cystathionine beta-synthase activity	cytoplasm	5
	2-periphery	YGR232W	NAS6	proteolysis	molecular_function	proteasome regulatory particle (sensu Eukaryota)	5
	2-periphery	YGR267C	FOL2	folic acid and derivative biosynthetic process	GTP cyclohydrolase I activity	cytoplasm	2
	2-periphery	YHR027C	RPN1	ubiquitin-dependent protein catabolic process	endopeptidase activity	cytoplasm	17
	2-periphery	YHR028C	DAP2	protein processing	dipeptidyl-peptidase and tripeptidyl-peptidase activity	membrane of vacuole with cell cycle-correlated morphology	1
	2-periphery	YHR059W	FYV4	telomere maintenance	molecular_function	mitochondrion	1
	2-periphery	YHR098C	SFB3	ER to Golgi vesicle-mediated transport	molecular_function	endoplasmic reticulum	4
	2-periphery	YHR112C		sulfur metabolic process	cystathionine beta-lyase activity	cytoplasm	2
	2-periphery	YHR170W	NMD3	ribosome biogenesis and assembly	protein binding	cytosol	4
	2-periphery	YHR179W	OYE2	biological_process	NADPH dehydrogenase activity	cytoplasm	12
	2-periphery	YHR185C	PFS1	spore wall assembly (sensu Fungi)	molecular_function	cellular_component	3
	2-periphery	YHR193C	EGD2	cotranslational protein folding	unfolded protein binding	nascent polypeptide-associated complex	5
	2-periphery	YHR197W	RIX1	ribosome biogenesis and assembly	molecular_function	nucleus	3
	2-periphery	YIL033C	BCY1	negative regulation of Ras protein signal transduction	cAMP-dependent protein kinase inhibitor activity	cytoplasm	7
	2-periphery	YIL070C	MAM33	response to drug	molecular_function	mitochondrion	4
	2-periphery	YIL093C	RSM25	translation	structural constituent of ribosome	mitochondrion	1
	2-periphery	YIR003W		biological_process	molecular_function	ribosome	2
	2-periphery	YIR034C	LYS1	lysine biosynthetic process via aminoadipic acid	"saccharopine dehydrogenase (NAD+, L-lysine-forming) activity"	cytoplasm	1
	2-periphery	YJL098W	SAP185	G1/S transition of mitotic cell cycle	protein serine/threonine phosphatase activity	cytoplasm	5
	2-periphery	YJL122W	ALB1	ribosome biogenesis and assembly	molecular_function	cytoplasm	1
	2-periphery	YJR073C	OPI3	phosphatidylcholine biosynthetic process	phosphatidyl-N-methylethanolamine N-methyltransferase activity	mitochondrion	1
	2-periphery	YJR104C	SOD1	response to drug	"copper, zinc superoxide dismutase activity"	mitochondrion	2
	2-periphery	YJR134C	SGM1	biological_process	molecular_function	Golgi apparatus	3
	2-periphery	YJR144W	MGM101	DNA repair	DNA binding	mitochondrion	1
	2-periphery	YKL067W	YNK1	DNA metabolic process	nucleoside diphosphate kinase activity	mitochondrion	2
	2-periphery	YKL073W	LHS1	response to unfolded protein	unfolded protein binding	endoplasmic reticulum lumen	4
	2-periphery	YKL081W	TEF4	translational elongation	translation elongation factor activity	mitochondrion	7
	2-periphery	YKL085W	MDH1	tricarboxylic acid cycle	L-malate dehydrogenase activity	mitochondrion	4
	2-periphery	YKL175W	ZRT3	cellular zinc ion homeostasis	zinc ion transmembrane transporter activity	vacuolar membrane	1
	2-periphery	YKL190W	CNB1	cell wall organization and biogenesis	calcium ion binding	cytoplasm	3
	2-periphery	YKL210W	UBA1	ubiquitin cycle	ubiquitin activating enzyme activity	cytoplasm	7
	2-periphery	YKR025W	RPC37	transcription from RNA polymerase III promoter	DNA-directed RNA polymerase activity	DNA-directed RNA polymerase III complex	3
	2-periphery	YLL026W	HSP104	telomere maintenance	chaperone binding	cytoplasm	13
	2-periphery	YLL051C	FRE6	biological_process	ferric-chelate reductase activity	"vacuole, cell cycle-correlated morphology"	1
	2-periphery	YLR009W	RLP24	ribosome biogenesis and assembly	molecular_function	nucleolus	1
	2-periphery	YLR106C	MDN1	rRNA processing	ATPase activity	nucleus	3
	2-periphery	YLR134W	PDC5	pyruvate metabolic process	pyruvate decarboxylase activity	cytoplasm	6
	2-periphery	YLR182W	SWI6	meiosis	protein binding	cytoplasm	8
	2-periphery	YLR306W	UBC12	protein neddylation	NEDD8 conjugating enzyme activity	cellular_component	2
	2-periphery	YLR397C	AFG2	response to drug	ATPase activity	intracellular	1
	2-periphery	YLR433C	CNA1	cell wall organization and biogenesis	calcium-dependent protein serine/threonine phosphatase activity	cytoplasm	7
	2-periphery	YLR438W	CAR2	arginine catabolic process	ornithine-oxo-acid transaminase activity	cytoplasm	6
	2-periphery	YLR443W	ECM7	cell wall organization and biogenesis	molecular_function	integral to membrane	1
	2-periphery	YML057W	CMP2	cell ion homeostasis	calcium-dependent protein serine/threonine phosphatase activity	cytoplasm	8
	2-periphery	YML064C	TEM1	regulation of exit from mitosis	protein binding	spindle pole body	35
	2-periphery	YML074C	FPR3	meiotic recombination checkpoint	peptidyl-prolyl cis-trans isomerase activity	nucleolus	13
	2-periphery	YML091C	RPM2	translation	transcriptional activator activity	nucleus	1
	2-periphery	YMR200W	ROT1	cell wall organization and biogenesis	molecular_function	endoplasmic reticulum	1
	2-periphery	YMR216C	SKY1	response to drug	protein kinase activity	cytoplasm	3
	2-periphery	YMR226C	TMA29	metabolic process	"oxidoreductase activity, acting on the aldehyde or oxo group of donors, NAD or NADP as acceptor"	cytoplasm	5
	2-periphery	YMR250W	GAD1	response to oxidative stress	glutamate decarboxylase activity	cytoplasm	1
	2-periphery	YMR303C	ADH2	NADH oxidation	alcohol dehydrogenase activity	cytoplasm	6
	2-periphery	YNL038W	GPI15	GPI anchor biosynthetic process	UDP-glycosyltransferase activity	glycosylphosphatidylinositol-N-acetylglucosaminyltransferase (GPI-GnT) complex	1
	2-periphery	YNL066W	SUN4	mitochondrion organization and biogenesis	glucosidase activity	chitin- and beta-glucan-containing cell wall	1
	2-periphery	YNL079C	TPM1	pseudohyphal growth	actin lateral binding	cellular bud neck contractile ring	2
	2-periphery	YNL093W	YPT53	endocytosis	GTPase activity	late endosome	11
	2-periphery	YNL118C	DCP2	mRNA catabolic process	mRNA binding	cytoplasm	7
	2-periphery	YNL139C	RLR1	mRNA export from nucleus	DNA binding	nucleus	4
	2-periphery	YNL202W	SPS19	sporulation (sensu Fungi)	"2,4-dienoyl-CoA reductase (NADPH) activity"	peroxisomal matrix	1
	2-periphery	YNL207W	RIO2	processing of 20S pre-rRNA	protein kinase activity	cytoplasm	3
	2-periphery	YNL281W	HCH1	telomere maintenance	chaperone binding	cytoplasm	1
	2-periphery	YNL334C	SNO2	thiamin biosynthetic process	molecular_function	cellular_component	3
	2-periphery	YOR029W					1
	2-periphery	YOR035C	SHE4	actin cytoskeleton organization and biogenesis	myosin binding	cytoplasm	2
	2-periphery	YOR136W	IDH2	tricarboxylic acid cycle	isocitrate dehydrogenase (NAD+) activity	mitochondrion	6
	2-periphery	YOR177C	MPC54	spore wall assembly (sensu Fungi)	structural molecule activity	spindle pole body	2
	2-periphery	YOR257W	CDC31	microtubule nucleation	structural constituent of cytoskeleton	nuclear pore	4
	2-periphery	YOR358W	HAP5	transcription	DNA binding	nucleus	5
	2-periphery	YPL004C	LSP1	endocytosis	protein kinase inhibitor activity	cytoplasm	6
	2-periphery	YPL013C	MRPS16	translation	structural constituent of ribosome	mitochondrion	1
	2-periphery	YPL093W	NOG1	ribosome biogenesis and assembly	GTP binding	nucleolus	7
	2-periphery	YPL171C	OYE3	response to toxin	NADPH dehydrogenase activity	cellular_component	2
	2-periphery	YPL242C	IQG1	actin filament organization	cytoskeletal protein binding	cellular bud neck contractile ring	8
	2-periphery	YPL258C	THI21	thiamin biosynthetic process	phosphomethylpyrimidine kinase activity	cellular_component	3
	2-periphery	YPR121W	THI22	thiamin biosynthetic process	phosphomethylpyrimidine kinase activity	cellular_component	1
	2-periphery	YPR160W	GPH1	glycogen catabolic process	glycogen phosphorylase activity	cytoplasm	6
24	
	core	YFR021W	ATG18	sporulation (sensu Fungi)	phosphoinositide binding	cytosol	12
	1-periphery	YBL103C	RTG3	transcription initiation from RNA polymerase II promoter	specific RNA polymerase II transcription factor activity	cytoplasm	3
	1-periphery	YCL063W	VAC17	vacuole inheritance	protein anchor	vacuolar membrane	4
	1-periphery	YER162C	RAD4	"nucleotide-excision repair, DNA damage recognition"	damaged DNA binding	repairosome	4
	1-periphery	YGL190C	CDC55	translation	protein phosphatase type 2A activity	nucleus	14
	1-periphery	YHR103W	SBE22	cell wall organization and biogenesis	molecular_function	cytoplasm	1
	1-periphery	YJR140C	HIR3	RNA elongation from RNA polymerase II promoter	transcription corepressor activity	nucleus	1
	1-periphery	YLR094C	GIS3	intracellular signaling cascade	molecular_function	cytoplasm	1
	1-periphery	YLR222C	UTP13	processing of 20S pre-rRNA	snoRNA binding	small nucleolar ribonucleoprotein complex	21
	1-periphery	YML059C	NTE1	phosphatidylcholine metabolic process	hydrolase activity	endoplasmic reticulum	1
	1-periphery	YNL242W	ATG2	protein targeting to vacuole	molecular_function	cytoplasm	1
	1-periphery	YNR058W	BIO3	biotin biosynthetic process	adenosylmethionine-8-amino-7-oxononanoate transaminase activity	cytoplasm	2
	1-periphery	YOL086C	ADH1	NADH oxidation	alcohol dehydrogenase activity	cytosol	7
	2-periphery	YBR114W	RAD16	protein ubiquitination during ubiquitin-dependent protein catabolic process	ubiquitin-protein ligase activity	Cul3-RING ubiquitin ligase complex	13
	2-periphery	YDL166C	FAP7	response to oxidative stress	nucleoside-triphosphatase activity	cytoplasm	1
	2-periphery	YDR170C	SEC7	ER to Golgi vesicle-mediated transport	ARF guanyl-nucleotide exchange factor activity	cytosol	13
	2-periphery	YEL056W	HAT2	chromatin silencing at telomere	histone binding	cytoplasm	3
	2-periphery	YER150W	SPI1	biological_process	molecular_function	chitin- and beta-glucan-containing cell wall	1
	2-periphery	YFR021W	ATG18	sporulation (sensu Fungi)	phosphoinositide binding	cytosol	12
	2-periphery	YGL009C	LEU1	leucine biosynthetic process	3-isopropylmalate dehydratase activity	soluble fraction	1
	2-periphery	YHL025W	SNF6	chromatin remodeling	general RNA polymerase II transcription factor activity	SWI/SNF complex	2
	2-periphery	YJL043W		biological_process	molecular_function	cytoplasm	1
	2-periphery	YJL128C	PBS2	protein amino acid phosphorylation	MAP kinase kinase activity	cytoplasm	11
	2-periphery	YJL173C	RFA3	nucleotide-excision repair	DNA binding	"chromosome, telomeric region"	6
	2-periphery	YJR052W	RAD7	protein ubiquitination during ubiquitin-dependent protein catabolic process	ubiquitin-protein ligase activity	Cul3-RING ubiquitin ligase complex	4
	2-periphery	YML085C	TUB1	mitotic sister chromatid segregation	structural constituent of cytoskeleton	spindle pole body	11
	2-periphery	YMR105C	PGM2	glucose 1-phosphate utilization	phosphoglucomutase activity	cytosol	2
	2-periphery	YMR319C	FET4	copper ion import	iron ion transmembrane transporter activity	plasma membrane	2
	2-periphery	YNL055C	POR1	aerobic respiration	voltage-gated ion-selective channel activity	mitochondrion	1
	2-periphery	YOL067C	RTG1	transcription initiation from RNA polymerase II promoter	transcription coactivator activity	cytoplasm	2
	2-periphery	YOL108C	INO4	positive regulation of transcription from RNA polymerase II promoter	DNA binding	nucleus	9
	2-periphery	YPL265W	DIP5	amino acid transport	amino acid transmembrane transporter activity	plasma membrane	3
25	
	core	YBR110W	ALG1	protein amino acid N-linked glycosylation	"beta-1,4-mannosyltransferase activity"	endoplasmic reticulum	5
	1-periphery	YEL063C	CAN1	basic amino acid transport	basic amino acid transmembrane transporter activity	mitochondrion	21
	1-periphery	YHR133C	NSG1	sterol biosynthetic process	protein binding	endoplasmic reticulum	3
	1-periphery	YLL061W	MMP1	S-methylmethionine transport	S-methylmethionine transmembrane transporter activity	plasma membrane	11
	1-periphery	YPL076W	GPI2	GPI anchor biosynthetic process	UDP-glycosyltransferase activity	endoplasmic reticulum	14
	1-periphery	YPL274W	SAM3	putrescine transport	spermidine transmembrane transporter activity	plasma membrane	14
	2-periphery	YAR027W	UIP3	biological_process	molecular_function	nuclear envelope	14
	2-periphery	YAR033W	MST28	vesicle organization and biogenesis	protein binding	endoplasmic reticulum	5
	2-periphery	YBR110W	ALG1	protein amino acid N-linked glycosylation	"beta-1,4-mannosyltransferase activity"	endoplasmic reticulum	5
	2-periphery	YDR276C	PMP3	cation transport	molecular_function	plasma membrane	2
	2-periphery	YER026C	CHO1	phosphatidylserine biosynthetic process	CDP-diacylglycerol-serine O-phosphatidyltransferase activity	endoplasmic reticulum	4
	2-periphery	YFL041W	FET5	iron ion transport	ferroxidase activity	membrane of vacuole with cell cycle-correlated morphology	3
	2-periphery	YGL051W	MST27	vesicle organization and biogenesis	protein binding	endoplasmic reticulum	16
	2-periphery	YGR284C	ERV29	ER to Golgi vesicle-mediated transport	molecular_function	ER to Golgi transport vesicle	6
	2-periphery	YHL048W	COS8	response to unfolded protein	molecular_function	nuclear envelope	19
	2-periphery	YHR140W		biological_process	molecular_function	integral to membrane	6
	2-periphery	YIL016W	SNL1	protein folding	chaperone regulator activity	mitochondrion	12
	2-periphery	YIL114C	POR2	ion transport	voltage-gated ion-selective channel activity	mitochondrion	3
	2-periphery	YJL108C	PRM10	conjugation with cellular fusion	molecular_function	integral to membrane	3
	2-periphery	YJR010C-A	SPC1	protein targeting to ER	molecular_function	signal peptidase complex	4
	2-periphery	YKL065C	YET1	biological_process	molecular_function	endoplasmic reticulum	6
	2-periphery	YKL154W	SRP102	protein targeting to ER	GTPase activity	integral to endoplasmic reticulum membrane	7
	2-periphery	YKL219W	COS9	biological_process	molecular_function	cellular_component	1
	2-periphery	YLR343W	GAS2	spore wall assembly (sensu Fungi)	"1,3-beta-glucanosyltransferase activity"	cytoplasm	4
	2-periphery	YML075C	HMG1	ergosterol biosynthetic process	hydroxymethylglutaryl-CoA reductase (NADPH) activity	endoplasmic reticulum membrane	3
	2-periphery	YMR058W	FET3	response to copper ion	iron ion transmembrane transporter activity	plasma membrane	1
	2-periphery	YNL048W	ALG11	protein amino acid glycosylation	"alpha-1,2-mannosyltransferase activity"	endoplasmic reticulum	1
	2-periphery	YPL227C	ALG5	protein amino acid N-linked glycosylation	dolichyl-phosphate beta-glucosyltransferase activity	endoplasmic reticulum membrane	5
26	
	core	YBR114W	RAD16	protein ubiquitination during ubiquitin-dependent protein catabolic process	ubiquitin-protein ligase activity	Cul3-RING ubiquitin ligase complex	13
	1-periphery	YBL002W	HTB2	chromatin assembly or disassembly	DNA binding	nuclear nucleosome	22
	1-periphery	YBR009C	HHF1	chromatin assembly or disassembly	DNA binding	nuclear nucleosome	25
	1-periphery	YIR002C	MPH1	DNA repair	RNA helicase activity	nucleus	4
	1-periphery	YJL138C	TIF2	translational initiation	translation initiation factor activity	cytoplasm	23
	1-periphery	YJR052W	RAD7	protein ubiquitination during ubiquitin-dependent protein catabolic process	ubiquitin-protein ligase activity	Cul3-RING ubiquitin ligase complex	4
	1-periphery	YKL112W	ABF1	positive regulation of transcription from RNA polymerase II promoter	DNA binding	nucleus	5
	1-periphery	YKR001C	VPS1	protein targeting to vacuole	GTPase activity	cytoplasm	6
	1-periphery	YLR147C	SMD3	"nuclear mRNA splicing, via spliceosome"	"RNA splicing factor activity, transesterification mechanism"	U4/U6 x U5 tri-snRNP complex	26
	1-periphery	YMR190C	SGS1	response to DNA damage stimulus	ATP-dependent DNA helicase activity	nucleolus	8
	1-periphery	YMR201C	RAD14	"nucleotide-excision repair, DNA damage recognition"	damaged DNA binding	nucleus	11
	1-periphery	YMR226C	TMA29	metabolic process	"oxidoreductase activity, acting on the aldehyde or oxo group of donors, NAD or NADP as acceptor"	cytoplasm	5
	1-periphery	YOL012C	HTZ1	regulation of transcription from RNA polymerase II promoter	chromatin binding	nuclear chromatin	7
	1-periphery	YOL086C	ADH1	NADH oxidation	alcohol dehydrogenase activity	cytosol	7
	2-periphery	YAL036C	RBG1	ribosome biogenesis and assembly	GTP binding	cytoplasm	3
	2-periphery	YBL039C	URA7	phospholipid biosynthetic process	CTP synthase activity	cytosol	4
	2-periphery	YBR114W	RAD16	protein ubiquitination during ubiquitin-dependent protein catabolic process	ubiquitin-protein ligase activity	Cul3-RING ubiquitin ligase complex	13
	2-periphery	YBR126C	TPS1	response to drug	"alpha,alpha-trehalose-phosphate synthase (UDP-forming) activity"	cytoplasm	6
	2-periphery	YCR084C	TUP1	negative regulation of transcription	general transcriptional repressor activity	nucleus	12
	2-periphery	YDL098C	SNU23	"nuclear mRNA splicing, via spliceosome"	"RNA splicing factor activity, transesterification mechanism"	U4/U6 x U5 tri-snRNP complex	1
	2-periphery	YDL101C	DUN1	telomere maintenance	protein kinase activity	nucleus	19
	2-periphery	YDL213C	NOP6	rRNA processing	RNA binding	nucleolus	4
	2-periphery	YDR021W	FAL1	35S primary transcript processing	ATP-dependent RNA helicase activity	nucleolus	1
	2-periphery	YDR170C	SEC7	ER to Golgi vesicle-mediated transport	ARF guanyl-nucleotide exchange factor activity	cytosol	13
	2-periphery	YDR227W	SIR4	telomere maintenance	histone binding	nuclear telomere cap complex	14
	2-periphery	YDR311W	TFB1	transcription initiation from RNA polymerase II promoter	general RNA polymerase II transcription factor activity	holo TFIIH complex	11
	2-periphery	YDR386W	MUS81	DNA repair	endonuclease activity	nucleus	7
	2-periphery	YDR473C	PRP3	"nuclear mRNA splicing, via spliceosome"	"RNA splicing factor activity, transesterification mechanism"	U4/U6 x U5 tri-snRNP complex	5
	2-periphery	YEL026W	SNU13	ribosome biogenesis and assembly	RNA binding	nucleolus	1
	2-periphery	YEL056W	HAT2	chromatin silencing at telomere	histone binding	cytoplasm	3
	2-periphery	YER029C	SMB1	"nuclear mRNA splicing, via spliceosome"	"RNA splicing factor activity, transesterification mechanism"	U4/U6 x U5 tri-snRNP complex	3
	2-periphery	YER162C	RAD4	"nucleotide-excision repair, DNA damage recognition"	damaged DNA binding	repairosome	4
	2-periphery	YER171W	RAD3	transcription initiation from RNA polymerase II promoter	general RNA polymerase II transcription factor activity	holo TFIIH complex	14
	2-periphery	YFL017W-A	SMX2	"nuclear mRNA splicing, via spliceosome"	"RNA splicing factor activity, transesterification mechanism"	U4/U6 x U5 tri-snRNP complex	7
	2-periphery	YFR021W	ATG18	sporulation (sensu Fungi)	phosphoinositide binding	cytosol	12
	2-periphery	YGL009C	LEU1	leucine biosynthetic process	3-isopropylmalate dehydratase activity	soluble fraction	1
	2-periphery	YGL049C	TIF4632	translational initiation	translation initiation factor activity	ribosome	9
	2-periphery	YGR074W	SMD1	"nuclear mRNA splicing, via spliceosome"	"RNA splicing factor activity, transesterification mechanism"	U4/U6 x U5 tri-snRNP complex	9
	2-periphery	YGR075C	PRP38	"nuclear mRNA splicing, via spliceosome"	"RNA splicing factor activity, transesterification mechanism"	U4/U6 x U5 tri-snRNP complex	2
	2-periphery	YHR197W	RIX1	ribosome biogenesis and assembly	molecular_function	nucleus	3
	2-periphery	YIL177C		biological_process	helicase activity	cellular_component	3
	2-periphery	YJL081C	ARP4	DNA repair	chromatin binding	nucleus	11
	2-periphery	YJR035W	RAD26	nucleotide-excision repair	DNA-dependent ATPase activity	cytoplasm	5
	2-periphery	YKL139W	CTK1	telomere maintenance	cyclin-dependent protein kinase activity	nucleus	11
	2-periphery	YKL173W	SNU114	"nuclear mRNA splicing, via spliceosome"	"RNA splicing factor activity, transesterification mechanism"	U4/U6 x U5 tri-snRNP complex	7
	2-periphery	YKR048C	NAP1	budding cell bud growth	histone binding	cytoplasm	13
	2-periphery	YLR234W	TOP3	meiotic recombination	DNA topoisomerase type I activity	nucleus	3
	2-periphery	YLR275W	SMD2	"nuclear mRNA splicing, via spliceosome"	"RNA splicing factor activity, transesterification mechanism"	U4/U6 x U5 tri-snRNP complex	8
	2-periphery	YLR442C	SIR3	double-strand break repair via nonhomologous end joining	histone binding	mitochondrion	9
	2-periphery	YML064C	TEM1	regulation of exit from mitosis	protein binding	spindle pole body	35
	2-periphery	YML085C	TUB1	mitotic sister chromatid segregation	structural constituent of cytoskeleton	spindle pole body	11
	2-periphery	YML095C	RAD10	meiotic mismatch repair	single-stranded DNA binding	nucleus	4
	2-periphery	YNL112W	DBP2	35S primary transcript processing	RNA helicase activity	cytoplasm	6
	2-periphery	YNL132W	KRE33	ribosome biogenesis and assembly	molecular_function	nucleolus	6
	2-periphery	YNL312W	RFA2	nucleotide-excision repair	DNA binding	"chromosome, telomeric region"	5
	2-periphery	YOL054W	PSH1	RNA elongation from RNA polymerase II promoter	molecular_function	nucleus	2
	2-periphery	YOR159C	SME1	"nuclear mRNA splicing, via spliceosome"	"RNA splicing factor activity, transesterification mechanism"	U4/U6 x U5 tri-snRNP complex	5
	2-periphery	YOR308C	SNU66	"nuclear mRNA splicing, via spliceosome"	"RNA splicing factor activity, transesterification mechanism"	U4/U6 x U5 tri-snRNP complex	8
	2-periphery	YPL001W	HAT1	chromatin silencing at telomere	histone binding	cytoplasm	2
	2-periphery	YPL022W	RAD1	meiotic mismatch repair	DNA binding	nucleus	7
	2-periphery	YPL029W	SUV3	RNA catabolic process	ATP-dependent RNA helicase activity	mitochondrion	1
	2-periphery	YPL164C	MLH3	meiotic recombination	molecular_function	nucleus	2
	2-periphery	YPL204W	HRR25	DNA repair	casein kinase activity	nucleus	37
	2-periphery	YPR082C	DIB1	"nuclear mRNA splicing, via spliceosome"	"RNA splicing factor activity, transesterification mechanism"	U4/U6 x U5 tri-snRNP complex	3
	2-periphery	YPR135W	CTF4	DNA repair	DNA binding	nucleus	3
	2-periphery	YPR182W	SMX3	"nuclear mRNA splicing, via spliceosome"	"RNA splicing factor activity, transesterification mechanism"	U4/U6 x U5 tri-snRNP complex	6
	2-periphery	YPR190C	RPC82	ribosome biogenesis and assembly	DNA-directed RNA polymerase activity	DNA-directed RNA polymerase III complex	6
27	
	core	YEL030W	ECM10	protein refolding	molecular_function	mitochondrion	6
	1-periphery	YCR084C	TUP1	negative regulation of transcription	general transcriptional repressor activity	nucleus	12
	1-periphery	YDL164C	CDC9	nucleotide-excision repair	DNA ligase (ATP) activity	nucleus	1
	1-periphery	YIL095W	PRK1	protein amino acid phosphorylation	protein serine/threonine kinase activity	actin cortical patch	7
	1-periphery	YJR035W	RAD26	nucleotide-excision repair	DNA-dependent ATPase activity	cytoplasm	5
	1-periphery	YNL161W	CBK1	regulation of exit from mitosis	protein kinase activity	cytoplasm	11
	1-periphery	YOR232W	MGE1	protein import into mitochondrial matrix	unfolded protein binding	mitochondrion	6
	2-periphery	YAR019C	CDC15	protein amino acid phosphorylation	protein kinase activity	cellular bud neck	25
	2-periphery	YBR018C	GAL7	galactose catabolic process	UTP:galactose-1-phosphate uridylyltransferase activity	cytoplasm	5
	2-periphery	YBR059C	AKL1	actin cytoskeleton organization and biogenesis	protein kinase activity	cytoplasm	7
	2-periphery	YBR112C	CYC8	telomere maintenance	transcription coactivator activity	nucleus	8
	2-periphery	YCR009C	RVS161	endocytosis	cytoskeletal protein binding	actin cortical patch	12
	2-periphery	YCR096C	HMRA2	biological_process	molecular_function	cellular_component	5
	2-periphery	YEL030W	ECM10	protein refolding	molecular_function	mitochondrion	6
	2-periphery	YEL060C	PRB1	sporulation	serine-type endopeptidase activity	"vacuole, cell cycle-correlated morphology"	10
	2-periphery	YFL016C	MDJ1	protein folding	unfolded protein binding	mitochondrion	2
	2-periphery	YFL034C-B	MOB2	protein amino acid phosphorylation	protein kinase activator activity	nucleus	2
	2-periphery	YIL022W	TIM44	protein import into mitochondrial matrix	protein transporter activity	mitochondrion	3
	2-periphery	YIR006C	PAN1	endocytosis	"protein binding, bridging"	plasma membrane	10
	2-periphery	YJR045C	SSC1	protein folding	ATPase activity	mitochondrion	7
	2-periphery	YKL073W	LHS1	response to unfolded protein	unfolded protein binding	endoplasmic reticulum lumen	4
	2-periphery	YKL213C	DOA1	ubiquitin-dependent protein catabolic process	ubiquitin binding	cytoplasm	3
	2-periphery	YMR012W	CLU1	translational initiation	molecular_function	cytoplasm	5
	2-periphery	YMR226C	TMA29	metabolic process	"oxidoreductase activity, acting on the aldehyde or oxo group of donors, NAD or NADP as acceptor"	cytoplasm	5
	2-periphery	YMR318C	ADH6	aldehyde metabolic process	alcohol dehydrogenase (NADP+) activity	soluble fraction	3
	2-periphery	YNL007C	SIS1	protein folding	unfolded protein binding	cytosolic small ribosomal subunit (sensu Eukaryota)	5
	2-periphery	YNL021W	HDA1	"regulation of transcription, DNA-dependent"	histone deacetylase activity	histone deacetylase complex	3
	2-periphery	YNL167C	SKO1	negative regulation of transcription from RNA polymerase II promoter	RNA polymerase II transcription factor activity	nucleus	3
	2-periphery	YOL004W	SIN3	telomere maintenance	histone deacetylase activity	histone deacetylase complex	16
	2-periphery	YOR007C	SGT2	response to heat	molecular_function	cytoplasm	3
	2-periphery	YPL139C	UME1	histone deacetylation	histone deacetylase activity	nucleus	5
	2-periphery	YPR161C	SGV1	protein amino acid phosphorylation	cyclin-dependent protein kinase activity	nucleus	4
28	
	core	YLR288C	MEC3	chromatin silencing at telomere	DNA binding	nucleus	7
	1-periphery	YDR311W	TFB1	transcription initiation from RNA polymerase II promoter	general RNA polymerase II transcription factor activity	holo TFIIH complex	11
	1-periphery	YHR119W	SET1	telomere maintenance	histone lysine N-methyltransferase activity (H3-K4 specific)	COMPASS complex	8
	1-periphery	YHR152W	SPO12	regulation of exit from mitosis	molecular_function	nucleus	12
	1-periphery	YLR239C	LIP2	protein lipoylation	ligase activity	mitochondrion	1
	1-periphery	YMR159C	ATG16	autophagy	molecular_function	membrane fraction	3
	1-periphery	YOR368W	RAD17	meiotic recombination	double-stranded DNA binding	nucleus	2
	1-periphery	YPL194W	DDC1	meiosis	molecular_function	condensed nuclear chromosome	3
	2-periphery	YBR217W	ATG12	protein targeting to vacuole	protein tag	membrane fraction	5
	2-periphery	YDR267C	CIA1	biological_process	molecular_function	cytoplasm	4
	2-periphery	YER032W	FIR1	mRNA polyadenylation	molecular_function	cellular bud neck	6
	2-periphery	YER173W	RAD24	meiotic recombination	DNA clamp loader activity	nucleus	10
	2-periphery	YGR258C	RAD2	nucleotide-excision repair	single-stranded DNA specific endodeoxyribonuclease activity	nucleotide-excision repair factor 3 complex	2
	2-periphery	YHR073W	OSH3	endocytosis	phosphatidylinositol binding	cytoplasm	1
	2-periphery	YHR113W		proteolysis	aspartyl aminopeptidase activity	cytoplasm	2
	2-periphery	YHR128W	FUR1	pyrimidine salvage	uracil phosphoribosyltransferase activity	intracellular	2
	2-periphery	YJL168C	SET2	sporulation (sensu Fungi)	histone methyltransferase activity	nucleus	2
	2-periphery	YJR148W	BAT2	branched chain family amino acid biosynthetic process	branched-chain-amino-acid transaminase activity	cytoplasm	2
	2-periphery	YKL028W	TFA1	transcription initiation from RNA polymerase II promoter	general RNA polymerase II transcription factor activity	mitochondrion	4
	2-periphery	YKL103C	LAP4	vacuolar protein catabolic process	aminopeptidase I activity	"vacuole, cell cycle-correlated morphology"	3
	2-periphery	YLR005W	SSL1	transcription initiation from RNA polymerase II promoter	general RNA polymerase II transcription factor activity	holo TFIIH complex	2
	2-periphery	YLR016C	PML1	"nuclear mRNA splicing, via spliceosome"	molecular_function	cytoplasm	1
	2-periphery	YLR132C		"nuclear mRNA splicing, via spliceosome"	molecular_function	cytoplasm	1
	2-periphery	YLR288C	MEC3	chromatin silencing at telomere	DNA binding	nucleus	7
	2-periphery	YMR201C	RAD14	"nucleotide-excision repair, DNA damage recognition"	damaged DNA binding	nucleus	11
	2-periphery	YOL082W	ATG19	protein targeting to vacuole	protein binding	cytoplasm	3
	2-periphery	YPL149W	ATG5	protein targeting to vacuole	molecular_function	cytosol	2
	2-periphery	YPR056W	TFB4	transcription initiation from RNA polymerase II promoter	general RNA polymerase II transcription factor activity	holo TFIIH complex	2
	2-periphery	YPR118W		methionine salvage	ribose isomerase activity	cytoplasm	1
	2-periphery	YPR152C	URN1	biological_process	molecular_function	nucleus	1
29	
	core	YDL101C	DUN1	telomere maintenance	protein kinase activity	nucleus	19
	1-periphery	YAR019C	CDC15	protein amino acid phosphorylation	protein kinase activity	cellular bud neck	25
	1-periphery	YDR030C	RAD28	DNA repair	molecular_function	nucleus	4
	1-periphery	YDR155C	CPR1	sporulation (sensu Fungi)	peptidyl-prolyl cis-trans isomerase activity	nucleus	15
	1-periphery	YDR214W	AHA1	response to stress	chaperone binding	cytoplasm	5
	1-periphery	YDR264C	AKR1	endocytosis	protein-cysteine S-palmitoleyltransferase activity	membrane	12
	1-periphery	YDR369C	XRS2	telomere maintenance	protein binding	nucleus	4
	1-periphery	YDR523C	SPS1	protein amino acid phosphorylation	protein serine/threonine kinase activity	cytoplasm	13
	1-periphery	YER125W	RSP5	endocytosis	ubiquitin-protein ligase activity	cytoplasm	15
	1-periphery	YGL019W	CKB1	protein amino acid phosphorylation	protein kinase CK2 regulator activity	protein kinase CK2 complex	10
	1-periphery	YHL007C	STE20	protein amino acid phosphorylation	MAP kinase kinase kinase kinase activity	incipient cellular bud site	15
	1-periphery	YHR135C	YCK1	protein amino acid phosphorylation	casein kinase I activity	mitochondrion	43
	1-periphery	YJL092W	SRS2	DNA repair	DNA helicase activity	nucleus	1
	1-periphery	YML058W	SML1	response to DNA damage stimulus	enzyme inhibitor activity	cytoplasm	3
	1-periphery	YMR226C	TMA29	metabolic process	"oxidoreductase activity, acting on the aldehyde or oxo group of donors, NAD or NADP as acceptor"	cytoplasm	5
	1-periphery	YNL116W	DMA2	mitotic cell cycle spindle assembly checkpoint	molecular_function	cytoplasm	3
	1-periphery	YNL250W	RAD50	telomere maintenance	protein binding	nucleus	8
	1-periphery	YOL139C	CDC33	translational initiation	translation initiation factor activity	cytoplasm	10
	1-periphery	YOR061W	CKA2	protein amino acid phosphorylation	protein kinase activity	protein kinase CK2 complex	16
	1-periphery	YPL153C	RAD53	DNA repair	DNA replication origin binding	nucleus	22
	2-periphery	YAL017W	PSK1	protein amino acid phosphorylation	protein serine/threonine kinase activity	cytoplasm	7
	2-periphery	YAR018C	KIN3	chromosome segregation	protein kinase activity	cellular_component	10
	2-periphery	YBR011C	IPP1	phosphate metabolic process	inorganic diphosphatase activity	cytosol	9
	2-periphery	YBR085W	AAC3	anaerobic respiration	ATP:ADP antiporter activity	mitochondrion	4
	2-periphery	YBR114W	RAD16	protein ubiquitination during ubiquitin-dependent protein catabolic process	ubiquitin-protein ligase activity	Cul3-RING ubiquitin ligase complex	13
	2-periphery	YBR133C	HSL7	G2/M transition of mitotic cell cycle	histone methyltransferase activity	cellular bud neck	5
	2-periphery	YBR136W	MEC1	telomere maintenance	protein kinase activity	nucleus	4
	2-periphery	YBR218C	PYC2	gluconeogenesis	pyruvate carboxylase activity	cytosol	3
	2-periphery	YCR073C	SSK22	protein amino acid phosphorylation	MAP kinase kinase kinase activity	cellular_component	9
	2-periphery	YCR091W	KIN82	protein amino acid phosphorylation	protein kinase activity	cellular_component	4
	2-periphery	YDL019C	OSH2	endocytosis	phosphatidylinositol binding	endoplasmic reticulum	10
	2-periphery	YDL025C		biological_process	protein kinase activity	cellular_component	3
	2-periphery	YDL028C	MPS1	mitotic cell cycle spindle assembly checkpoint	protein threonine/tyrosine kinase activity	spindle pole body	3
	2-periphery	YDL056W	MBP1	DNA replication	DNA binding	nucleus	8
	2-periphery	YDL059C	RAD59	telomere maintenance via recombination	protein binding	nucleus	13
	2-periphery	YDL101C	DUN1	telomere maintenance	protein kinase activity	nucleus	19
	2-periphery	YDL226C	GCS1	ER to Golgi vesicle-mediated transport	actin binding	endosome	3
	2-periphery	YDR032C	PST2	biological_process	molecular_function	cytoplasm	6
	2-periphery	YDR052C	DBF4	DNA replication initiation	DNA replication origin binding	Dbf4-dependent protein kinase complex	5
	2-periphery	YDR071C	PAA1	establishment and/or maintenance of chromatin architecture	aralkylamine N-acetyltransferase activity	cytoplasm	4
	2-periphery	YDR092W	UBC13	protein monoubiquitination	ubiquitin-protein ligase activity	cytoplasm	7
	2-periphery	YDR099W	BMH2	sporulation (sensu Fungi)	protein binding	nucleus	17
	2-periphery	YDR217C	RAD9	DNA repair	protein binding	nucleus	1
	2-periphery	YDR343C	HXT6	hexose transport	glucose transmembrane transporter activity	mitochondrion	4
	2-periphery	YEL034W	HYP2	translational initiation	protein binding	cytoplasm	7
	2-periphery	YEL060C	PRB1	sporulation	serine-type endopeptidase activity	"vacuole, cell cycle-correlated morphology"	10
	2-periphery	YER043C	SAH1	methionine metabolic process	adenosylhomocysteinase activity	cytoplasm	3
	2-periphery	YER070W	RNR1	telomere maintenance	ribonucleoside-diphosphate reductase activity	cytoplasm	4
	2-periphery	YER089C	PTC2	G1/S transition of mitotic cell cycle	protein phosphatase type 2C activity	cytoplasm	2
	2-periphery	YER111C	SWI4	G1/S transition of mitotic cell cycle	DNA binding	nucleus	6
	2-periphery	YER177W	BMH1	sporulation (sensu Fungi)	protein binding	nucleus	5
	2-periphery	YFL008W	SMC1	mitotic sister chromatid segregation	ATPase activity	nuclear cohesin complex	9
	2-periphery	YFR014C	CMK1	protein amino acid phosphorylation	calmodulin-dependent protein kinase activity	cytoplasm	5
	2-periphery	YFR022W	ROG3	biological_process	molecular_function	cellular_component	1
	2-periphery	YGL049C	TIF4632	translational initiation	translation initiation factor activity	ribosome	9
	2-periphery	YGL087C	MMS2	response to DNA damage stimulus	ubiquitin-protein ligase activity	cytoplasm	4
	2-periphery	YGL090W	LIF1	double-strand break repair via nonhomologous end joining	chromatin binding	nucleus	2
	2-periphery	YGL207W	SPT16	RNA elongation from RNA polymerase II promoter	RNA polymerase II transcription elongation factor activity	nuclear chromatin	10
	2-periphery	YGR052W	FMP48	biological_process	kinase activity	mitochondrion	2
	2-periphery	YGR068C		biological_process	molecular_function	cellular_component	1
	2-periphery	YGR090W	UTP22	35S primary transcript processing	snoRNA binding	nucleus	12
	2-periphery	YGR111W		regulation of cell size	molecular_function	cytoplasm	1
	2-periphery	YGR154C	GTO1	glutathione metabolic process	glutathione transferase activity	peroxisome	1
	2-periphery	YGR155W	CYS4	response to drug	cystathionine beta-synthase activity	cytoplasm	5
	2-periphery	YGR267C	FOL2	folic acid and derivative biosynthetic process	GTP cyclohydrolase I activity	cytoplasm	2
	2-periphery	YGR270W	YTA7	telomere maintenance	ATPase activity	nucleus	2
	2-periphery	YHR033W		biological_process	molecular_function	cytoplasm	7
	2-periphery	YHR079C	IRE1	protein amino acid phosphorylation	protein serine/threonine kinase activity	nucleus	3
	2-periphery	YHR112C		sulfur metabolic process	cystathionine beta-lyase activity	cytoplasm	2
	2-periphery	YHR115C	DMA1	mitotic cell cycle spindle assembly checkpoint	molecular_function	cytoplasm	2
	2-periphery	YHR179W	OYE2	biological_process	NADPH dehydrogenase activity	cytoplasm	12
	2-periphery	YIL033C	BCY1	negative regulation of Ras protein signal transduction	cAMP-dependent protein kinase inhibitor activity	cytoplasm	7
	2-periphery	YIL066C	RNR3	DNA replication	ribonucleoside-diphosphate reductase activity	cytoplasm	7
	2-periphery	YIL095W	PRK1	protein amino acid phosphorylation	protein serine/threonine kinase activity	actin cortical patch	7
	2-periphery	YIL118W	RHO3	actin filament organization	GTPase activity	intracellular	6
	2-periphery	YIR034C	LYS1	lysine biosynthetic process via aminoadipic acid	"saccharopine dehydrogenase (NAD+, L-lysine-forming) activity"	cytoplasm	1
	2-periphery	YJL057C	IKS1	biological_process	molecular_function	cellular_component	2
	2-periphery	YJL098W	SAP185	G1/S transition of mitotic cell cycle	protein serine/threonine phosphatase activity	cytoplasm	5
	2-periphery	YJL115W	ASF1	chromatin silencing at telomere	histone binding	chromatin assembly complex	6
	2-periphery	YJL128C	PBS2	protein amino acid phosphorylation	MAP kinase kinase activity	cytoplasm	11
	2-periphery	YJL141C	YAK1	protein amino acid phosphorylation	protein kinase activity	cytoplasm	8
	2-periphery	YJR035W	RAD26	nucleotide-excision repair	DNA-dependent ATPase activity	cytoplasm	5
	2-periphery	YJR086W	STE18	pheromone-dependent signal transduction during conjugation with cellular fusion	signal transducer activity	cytoplasm	4
	2-periphery	YJR104C	SOD1	response to drug	"copper, zinc superoxide dismutase activity"	mitochondrion	2
	2-periphery	YKL020C	SPT23	positive regulation of transcription from RNA polymerase II promoter	DNA binding	nucleus	1
	2-periphery	YKL178C	STE3	pheromone-dependent signal transduction during conjugation with cellular fusion	mating-type a-factor pheromone receptor activity	integral to plasma membrane	1
	2-periphery	YKL210W	UBA1	ubiquitin cycle	ubiquitin activating enzyme activity	cytoplasm	7
	2-periphery	YLL019C	KNS1	protein amino acid phosphorylation	protein serine/threonine kinase activity	cellular_component	6
	2-periphery	YLR134W	PDC5	pyruvate metabolic process	pyruvate decarboxylase activity	cytoplasm	6
	2-periphery	YLR182W	SWI6	meiosis	protein binding	cytoplasm	8
	2-periphery	YLR438W	CAR2	arginine catabolic process	ornithine-oxo-acid transaminase activity	cytoplasm	6
	2-periphery	YML057W	CMP2	cell ion homeostasis	calcium-dependent protein serine/threonine phosphatase activity	cytoplasm	8
	2-periphery	YML064C	TEM1	regulation of exit from mitosis	protein binding	spindle pole body	35
	2-periphery	YML074C	FPR3	meiotic recombination checkpoint	peptidyl-prolyl cis-trans isomerase activity	nucleolus	13
	2-periphery	YML078W	CPR3	protein folding	peptidyl-prolyl cis-trans isomerase activity	mitochondrion	2
	2-periphery	YML111W	BUL2	protein monoubiquitination	protein binding	cytoplasm	1
	2-periphery	YML123C	PHO84	phosphate transport	manganese ion transmembrane transporter activity	integral to plasma membrane	6
	2-periphery	YMR022W	UBC7	ER-associated protein catabolic process	ubiquitin-protein ligase activity	endoplasmic reticulum	4
	2-periphery	YMR104C	YPK2	protein amino acid phosphorylation	protein kinase activity	cytoplasm	9
	2-periphery	YMR224C	MRE11	telomere maintenance	protein binding	nucleus	4
	2-periphery	YMR275C	BUL1	mitochondrion inheritance	protein binding	plasma membrane	1
	2-periphery	YMR303C	ADH2	NADH oxidation	alcohol dehydrogenase activity	cytoplasm	6
	2-periphery	YNL037C	IDH1	tricarboxylic acid cycle	isocitrate dehydrogenase (NAD+) activity	mitochondrion	7
	2-periphery	YNL084C	END3	endocytosis	"protein binding, bridging"	actin cortical patch	4
	2-periphery	YNL093W	YPT53	endocytosis	GTPase activity	late endosome	11
	2-periphery	YNL139C	RLR1	mRNA export from nucleus	DNA binding	nucleus	4
	2-periphery	YNL161W	CBK1	regulation of exit from mitosis	protein kinase activity	cytoplasm	11
	2-periphery	YNL201C	PSY2	response to drug	molecular_function	nucleus	5
	2-periphery	YNL307C	MCK1	protein amino acid phosphorylation	glycogen synthase kinase 3 activity	soluble fraction	10
	2-periphery	YNL311C	SKP2	ubiquitin-dependent protein catabolic process	protein binding	ribosome	6
	2-periphery	YNL334C	SNO2	thiamin biosynthetic process	molecular_function	cellular_component	3
	2-periphery	YOL004W	SIN3	telomere maintenance	histone deacetylase activity	histone deacetylase complex	16
	2-periphery	YOR018W	ROD1	response to drug	molecular_function	plasma membrane	1
	2-periphery	YOR177C	MPC54	spore wall assembly (sensu Fungi)	structural molecule activity	spindle pole body	2
	2-periphery	YOR231W	MKK1	protein amino acid phosphorylation	MAP kinase kinase activity	cellular bud tip	6
	2-periphery	YOR233W	KIN4	mitotic cell cycle spindle orientation checkpoint	protein kinase activity	cellular bud neck	3
	2-periphery	YOR267C	HRK1	cell ion homeostasis	protein kinase activity	cytoplasm	3
	2-periphery	YOR276W	CAF20	negative regulation of protein biosynthetic process	translation regulator activity	mRNA cap complex	2
	2-periphery	YOR290C	SNF2	chromatin remodeling	general RNA polymerase II transcription factor activity	SWI/SNF complex	13
	2-periphery	YPL026C	SKS1	protein amino acid phosphorylation	protein serine/threonine kinase activity	cytoplasm	3
	2-periphery	YPL127C	HHO1	"regulation of transcription, DNA-dependent"	DNA binding	nucleus	1
	2-periphery	YPL171C	OYE3	response to toxin	NADPH dehydrogenase activity	cellular_component	2
	2-periphery	YPL204W	HRR25	DNA repair	casein kinase activity	nucleus	37
	2-periphery	YPL235W	RVB2	35S primary transcript processing	ATPase activity	nucleus	6
	2-periphery	YPL242C	IQG1	actin filament organization	cytoskeletal protein binding	cellular bud neck contractile ring	8
	2-periphery	YPL258C	THI21	thiamin biosynthetic process	phosphomethylpyrimidine kinase activity	cellular_component	3
	2-periphery	YPR121W	THI22	thiamin biosynthetic process	phosphomethylpyrimidine kinase activity	cellular_component	1
30	
	core	YER081W	SER3	serine family amino acid biosynthetic process	phosphoglycerate dehydrogenase activity	cytoplasm	9
	1-periphery	YAR003W	SWD1	telomere maintenance	histone lysine N-methyltransferase activity (H3-K4 specific)	COMPASS complex	9
	1-periphery	YBR274W	CHK1	protein amino acid phosphorylation	protein kinase activity	nucleus	6
	1-periphery	YDL160C	DHH1	deadenylation-dependent decapping	protein binding	cytoplasm	16
	1-periphery	YDR194C	MSS116	RNA splicing	RNA binding	mitochondrion	9
	1-periphery	YDR524C	AGE1	ER to Golgi vesicle-mediated transport	ARF GTPase activator activity	cytoplasm	1
	1-periphery	YGL181W	GTS1	sporulation (sensu Fungi)	transcription coactivator activity	cytoplasm	8
	1-periphery	YIL044C	AGE2	ER to Golgi vesicle-mediated transport	ARF GTPase activator activity	clathrin-coated vesicle	1
	1-periphery	YIL074C	SER33	serine family amino acid biosynthetic process	phosphoglycerate dehydrogenase activity	cytoplasm	1
	1-periphery	YOR388C	FDH1	formate catabolic process	formate dehydrogenase activity	cytosol	1
	2-periphery	YBL052C	SAS3	chromatin silencing at telomere	H3/H4 histone acetyltransferase activity	NuA3 histone acetyltransferase complex	4
	2-periphery	YCR072C	RSA4	ribosome biogenesis and assembly	molecular_function	nucleolus	6
	2-periphery	YDL017W	CDC7	protein amino acid phosphorylation	protein serine/threonine kinase activity	nucleus	12
	2-periphery	YDR113C	PDS1	mitotic sister chromatid segregation	protein binding	nucleus	4
	2-periphery	YDR365C	ESF1	ribosome biogenesis and assembly	RNA binding	nucleus	2
	2-periphery	YEL015W	EDC3	deadenylation-independent decapping	molecular_function	cytoplasmic mRNA processing body	5
	2-periphery	YER081W	SER3	serine family amino acid biosynthetic process	phosphoglycerate dehydrogenase activity	cytoplasm	9
	2-periphery	YHR177W		biological_process	molecular_function	cellular_component	1
	2-periphery	YIL122W	POG1	G1/S-specific transcription in mitotic cell cycle	specific RNA polymerase II transcription factor activity	nucleus	1
	2-periphery	YJR122W	CAF17	biological_process	molecular_function	mitochondrion	2
	2-periphery	YKL104C	GFA1	cell wall chitin biosynthetic process	glutamine-fructose-6-phosphate transaminase (isomerizing) activity	cellular_component	7
	2-periphery	YMR106C	YKU80	telomere maintenance	RNA binding	nuclear chromatin	15
	2-periphery	YNL234W		response to stress	heme binding	cytoplasm	2
	2-periphery	YPR080W	TEF1	translational elongation	translation elongation factor activity	mitochondrion	6
31	
	core	YCL059C	KRR1	ribosome biogenesis and assembly	snoRNA binding	nucleolus	5
	1-periphery	YBR247C	ENP1	ribosome biogenesis and assembly	snoRNA binding	nucleus	7
	1-periphery	YCR057C	PWP2	ribosome biogenesis and assembly	snoRNA binding	cytoplasm	44
	1-periphery	YDR457W	TOM1	regulation of cell size	ubiquitin-protein ligase activity	nucleus	2
	1-periphery	YMR229C	RRP5	ribosome biogenesis and assembly	RNA binding	nucleolus	3
	1-periphery	YNL308C	KRI1	ribosome biogenesis and assembly	molecular_function	nucleolus	2
	2-periphery	YCL059C	KRR1	ribosome biogenesis and assembly	snoRNA binding	nucleolus	5
	2-periphery	YDL060W	TSR1	ribosome biogenesis and assembly	ribonucleoprotein binding	cytoplasm	7
	2-periphery	YDL148C	NOP14	ribosome biogenesis and assembly	snoRNA binding	mitochondrion	1
	2-periphery	YDL213C	NOP6	rRNA processing	RNA binding	nucleolus	4
	2-periphery	YDR299W	BFR2	ER to Golgi vesicle-mediated transport	molecular_function	nucleolus	2
	2-periphery	YDR365C	ESF1	ribosome biogenesis and assembly	RNA binding	nucleus	2
	2-periphery	YDR449C	UTP6	ribosome biogenesis and assembly	snoRNA binding	small nucleolar ribonucleoprotein complex	2
	2-periphery	YGR090W	UTP22	35S primary transcript processing	snoRNA binding	nucleus	12
	2-periphery	YGR145W	ENP2	ribosome biogenesis and assembly	molecular_function	nucleolus	2
	2-periphery	YGR210C		biological_process	molecular_function	cytoplasm	1
	2-periphery	YHR148W	IMP3	ribosome biogenesis and assembly	snoRNA binding	small nucleolar ribonucleoprotein complex	2
	2-periphery	YJR002W	MPP10	ribosome biogenesis and assembly	molecular_function	nucleus	3
	2-periphery	YKR060W	UTP30	ribosome biogenesis and assembly	molecular_function	nucleus	1
	2-periphery	YML130C	ERO1	protein folding	electron carrier activity	endoplasmic reticulum	3
	2-periphery	YMR300C	ADE4	'de novo' IMP biosynthetic process	amidophosphoribosyltransferase activity	cytoplasm	1
	2-periphery	YNL075W	IMP4	ribosome biogenesis and assembly	rRNA primary transcript binding	small nucleolar ribonucleoprotein complex	3
	2-periphery	YNL132W	KRE33	ribosome biogenesis and assembly	molecular_function	nucleolus	6
	2-periphery	YNR054C	ESF2	ribosome biogenesis and assembly	transcription regulator activity	nucleolus	1
	2-periphery	YOR056C	NOB1	ribosome biogenesis and assembly	protein binding	cytoplasm	3
	2-periphery	YOR078W	BUD21	telomere maintenance	snoRNA binding	small nucleolar ribonucleoprotein complex	1
	2-periphery	YPL204W	HRR25	DNA repair	casein kinase activity	nucleus	37
	2-periphery	YPR137W	RRP9	35S primary transcript processing	snoRNA binding	small nucleolar ribonucleoprotein complex	2
	2-periphery	YPR144C	NOC4	ribosome biogenesis and assembly	snoRNA binding	nucleus	1
32	
	core	YLR371W	ROM2	cell wall organization and biogenesis	signal transducer activity	cellular bud tip	5
	1-periphery	YBR011C	IPP1	phosphate metabolic process	inorganic diphosphatase activity	cytosol	9
	1-periphery	YER155C	BEM2	cell wall organization and biogenesis	signal transducer activity	mitochondrion	18
	1-periphery	YLR332W	MID2	cell wall organization and biogenesis	transmembrane receptor activity	integral to plasma membrane	2
	1-periphery	YOR008C	SLG1	cell wall organization and biogenesis	transmembrane receptor activity	plasma membrane	1
	1-periphery	YPR165W	RHO1	cell wall organization and biogenesis	GTPase activity	mitochondrion	20
	2-periphery	YBL105C	PKC1	cell wall organization and biogenesis	protein kinase C activity	cytoplasm	16
	2-periphery	YCR072C	RSA4	ribosome biogenesis and assembly	molecular_function	nucleolus	6
	2-periphery	YDL047W	SIT4	telomere maintenance	protein serine/threonine phosphatase activity	cytoplasm	20
	2-periphery	YDL135C	RDI1	actin filament organization	signal transducer activity	cytosol	4
	2-periphery	YDL203C	ACK1	biological_process	molecular_function	mitochondrion	2
	2-periphery	YDL240W	LRG1	small GTPase mediated signal transduction	Rho GTPase activator activity	cytoplasm	3
	2-periphery	YDR379W	RGA2	pseudohyphal growth	signal transducer activity	intracellular	4
	2-periphery	YDR389W	SAC7	small GTPase mediated signal transduction	signal transducer activity	intracellular	1
	2-periphery	YER008C	SEC3	cytokinesis	protein binding	cellular bud neck	3
	2-periphery	YFR044C	DUG1	glutathione catabolic process	X-His dipeptidase activity	cytoplasm	1
	2-periphery	YGR032W	GSC2	spore wall assembly (sensu Fungi)	"1,3-beta-glucan synthase activity"	membrane fraction	1
	2-periphery	YHR206W	SKN7	response to oxidative stress	transcription factor activity	nucleus	6
	2-periphery	YIL007C	NAS2	ubiquitin-dependent protein catabolic process	molecular_function	cytoplasm	4
	2-periphery	YIL118W	RHO3	actin filament organization	GTPase activity	intracellular	6
	2-periphery	YLR310C	CDC25	replicative cell aging	Ras guanyl-nucleotide exchange factor activity	cytoplasm	13
	2-periphery	YLR342W	FKS1	endocytosis	"1,3-beta-glucan synthase activity"	mitochondrion	5
	2-periphery	YLR371W	ROM2	cell wall organization and biogenesis	signal transducer activity	cellular bud tip	5
	2-periphery	YLR423C	ATG17	telomere maintenance	kinase activator activity	cytoplasm	9
	2-periphery	YLR425W	TUS1	cell wall organization and biogenesis	Rho guanyl-nucleotide exchange factor activity	cellular_component	1
	2-periphery	YLR438W	CAR2	arginine catabolic process	ornithine-oxo-acid transaminase activity	cytoplasm	6
	2-periphery	YMR267W	PPA2	aerobic respiration	inorganic diphosphatase activity	mitochondrion	1
	2-periphery	YNL182C	IPI3	ribosome biogenesis and assembly	molecular_function	nucleus	6
	2-periphery	YNL271C	BNI1	pseudohyphal growth	cytoskeletal regulatory protein binding	cellular bud neck	14
	2-periphery	YOL109W	ZEO1	telomere maintenance	molecular_function	mitochondrion	1
	2-periphery	YOR134W	BAG7	small GTPase mediated signal transduction	signal transducer activity	intracellular	1
	2-periphery	YOR230W	WTM1	protein import into nucleus	transcription corepressor activity	nucleus	6
	2-periphery	YOR272W	YTM1	ribosome biogenesis and assembly	molecular_function	nucleus	15
	2-periphery	YPL066W		biological_process	molecular_function	cytoplasm	1
	2-periphery	YPL153C	RAD53	DNA repair	DNA replication origin binding	nucleus	22
	2-periphery	YPL174C	NIP100	establishment of mitotic spindle orientation	protein binding	spindle pole body	7
33	
	core	YGR086C	PIL1	endocytosis	protein kinase inhibitor activity	cytoplasm	8
	1-periphery	YDR490C	PKH1	protein amino acid phosphorylation	protein kinase activity	cytosol	8
	1-periphery	YGL137W	SEC27	ER to Golgi vesicle-mediated transport	molecular_function	COPI vesicle coat	59
	1-periphery	YHR030C	SLT2	cell wall organization and biogenesis	MAP kinase activity	cytoplasm	40
	1-periphery	YNL230C	ELA1	RNA elongation from RNA polymerase II promoter	transcriptional elongation regulator activity	transcription elongation factor complex	5
	1-periphery	YOL100W	PKH2	protein amino acid phosphorylation	protein kinase activity	nucleus	8
	1-periphery	YPL074W	YTA6	biological_process	ATPase activity	cell cortex	3
	1-periphery	YPL150W		biological_process	protein kinase activity	cellular_component	5
	1-periphery	YPL204W	HRR25	DNA repair	casein kinase activity	nucleus	37
	2-periphery	YBL030C	PET9	aerobic respiration	ATP:ADP antiporter activity	mitochondrion	6
	2-periphery	YBL056W	PTC3	protein amino acid dephosphorylation	protein phosphatase type 2C activity	cytoplasm	5
	2-periphery	YBL105C	PKC1	cell wall organization and biogenesis	protein kinase C activity	cytoplasm	16
	2-periphery	YBR011C	IPP1	phosphate metabolic process	inorganic diphosphatase activity	cytosol	9
	2-periphery	YBR018C	GAL7	galactose catabolic process	UTP:galactose-1-phosphate uridylyltransferase activity	cytoplasm	5
	2-periphery	YBR080C	SEC18	ER to Golgi vesicle-mediated transport	ATPase activity	cytoplasm	5
	2-periphery	YBR097W	VPS15	telomere maintenance	protein serine/threonine kinase activity	mitochondrion	3
	2-periphery	YBR125C	PTC4	biological_process	protein phosphatase type 2C activity	cytoplasm	4
	2-periphery	YBR129C	OPY1	conjugation with cellular fusion	molecular_function	cytoplasm	1
	2-periphery	YBR187W	GDT1	ribosome biogenesis and assembly	molecular_function	"vacuole, cell cycle-correlated morphology"	1
	2-periphery	YBR247C	ENP1	ribosome biogenesis and assembly	snoRNA binding	nucleus	7
	2-periphery	YCR012W	PGK1	glycolysis	phosphoglycerate kinase activity	cytoplasm	3
	2-periphery	YCR076C		biological_process	molecular_function	cellular_component	1
	2-periphery	YDL017W	CDC7	protein amino acid phosphorylation	protein serine/threonine kinase activity	nucleus	12
	2-periphery	YDL019C	OSH2	endocytosis	phosphatidylinositol binding	endoplasmic reticulum	10
	2-periphery	YDL047W	SIT4	telomere maintenance	protein serine/threonine phosphatase activity	cytoplasm	20
	2-periphery	YDL059C	RAD59	telomere maintenance via recombination	protein binding	nucleus	13
	2-periphery	YDL060W	TSR1	ribosome biogenesis and assembly	ribonucleoprotein binding	cytoplasm	7
	2-periphery	YDL204W	RTN2	biological_process	molecular_function	endoplasmic reticulum	1
	2-periphery	YDR214W	AHA1	response to stress	chaperone binding	cytoplasm	5
	2-periphery	YDR283C	GCN2	protein amino acid phosphorylation	protein kinase activity	cytosolic ribosome (sensu Eukaryota)	6
	2-periphery	YDR342C	HXT7	hexose transport	glucose transmembrane transporter activity	mitochondrion	8
	2-periphery	YDR343C	HXT6	hexose transport	glucose transmembrane transporter activity	mitochondrion	4
	2-periphery	YEL015W	EDC3	deadenylation-independent decapping	molecular_function	cytoplasmic mRNA processing body	5
	2-periphery	YEL034W	HYP2	translational initiation	protein binding	cytoplasm	7
	2-periphery	YEL060C	PRB1	sporulation	serine-type endopeptidase activity	"vacuole, cell cycle-correlated morphology"	10
	2-periphery	YER049W	TPA1	ribosome biogenesis and assembly	molecular_function	nucleus	2
	2-periphery	YER075C	PTP3	protein amino acid dephosphorylation	protein tyrosine phosphatase activity	cytoplasm	3
	2-periphery	YER111C	SWI4	G1/S transition of mitotic cell cycle	DNA binding	nucleus	6
	2-periphery	YER122C	GLO3	ER to Golgi vesicle-mediated transport	ARF GTPase activator activity	COPI-coated vesicle	5
	2-periphery	YER133W	GLC7	35S primary transcript processing	protein phosphatase type 1 activity	nucleolus	38
	2-periphery	YER178W	PDA1	pyruvate metabolic process	pyruvate dehydrogenase (acetyl-transferring) activity	mitochondrion	5
	2-periphery	YGL008C	PMA1	regulation of pH	"hydrogen-exporting ATPase activity, phosphorylative mechanism"	mitochondrion	5
	2-periphery	YGL197W	MDS3	negative regulation of sporulation	molecular_function	cytoplasm	2
	2-periphery	YGR086C	PIL1	endocytosis	protein kinase inhibitor activity	cytoplasm	8
	2-periphery	YGR087C	PDC6	ethanol metabolic process	pyruvate decarboxylase activity	cytoplasm	4
	2-periphery	YGR142W	BTN2	"retrograde transport, endosome to Golgi"	protein binding	cytosol	1
	2-periphery	YGR155W	CYS4	response to drug	cystathionine beta-synthase activity	cytoplasm	5
	2-periphery	YGR202C	PCT1	phosphatidylcholine biosynthetic process	choline-phosphate cytidylyltransferase activity	nucleus	1
	2-periphery	YGR267C	FOL2	folic acid and derivative biosynthetic process	GTP cyclohydrolase I activity	cytoplasm	2
	2-periphery	YHR018C	ARG4	arginine biosynthetic process	argininosuccinate lyase activity	cytosol	1
	2-periphery	YHR082C	KSP1	protein amino acid phosphorylation	protein serine/threonine kinase activity	nucleus	18
	2-periphery	YHR098C	SFB3	ER to Golgi vesicle-mediated transport	molecular_function	endoplasmic reticulum	4
	2-periphery	YHR179W	OYE2	biological_process	NADPH dehydrogenase activity	cytoplasm	12
	2-periphery	YHR185C	PFS1	spore wall assembly (sensu Fungi)	molecular_function	cellular_component	3
	2-periphery	YHR193C	EGD2	cotranslational protein folding	unfolded protein binding	nascent polypeptide-associated complex	5
	2-periphery	YHR205W	SCH9	protein amino acid phosphorylation	protein serine/threonine kinase activity	cytoplasm	3
	2-periphery	YIL094C	LYS12	lysine biosynthetic process	homoisocitrate dehydrogenase activity	mitochondrion	4
	2-periphery	YIL113W	SDP1	MAPKKK cascade during cell wall biogenesis	MAP kinase phosphatase activity	cytoplasm	2
	2-periphery	YIL124W	AYR1	phosphatidic acid biosynthetic process	acylglycerone-phosphate reductase activity	cytoplasm	2
	2-periphery	YIL136W	OM45	biological_process	molecular_function	mitochondrion	1
	2-periphery	YJL026W	RNR2	DNA replication	ribonucleoside-diphosphate reductase activity	cytoplasm	5
	2-periphery	YJL098W	SAP185	G1/S transition of mitotic cell cycle	protein serine/threonine phosphatase activity	cytoplasm	5
	2-periphery	YJL141C	YAK1	protein amino acid phosphorylation	protein kinase activity	cytoplasm	8
	2-periphery	YJR070C	LIA1	ribosome biogenesis and assembly	protein binding	cytoplasm	1
	2-periphery	YJR134C	SGM1	biological_process	molecular_function	Golgi apparatus	3
	2-periphery	YKL011C	CCE1	DNA recombination	endodeoxyribonuclease activity	mitochondrial inner membrane	2
	2-periphery	YKL029C	MAE1	pyruvate metabolic process	malic enzyme activity	mitochondrion	1
	2-periphery	YKL073W	LHS1	response to unfolded protein	unfolded protein binding	endoplasmic reticulum lumen	4
	2-periphery	YKL081W	TEF4	translational elongation	translation elongation factor activity	mitochondrion	7
	2-periphery	YKL126W	YPK1	protein amino acid phosphorylation	protein serine/threonine kinase activity	cytosol	3
	2-periphery	YKR046C	PET10	aerobic respiration	molecular_function	lipid particle	1
	2-periphery	YKR048C	NAP1	budding cell bud growth	histone binding	cytoplasm	13
	2-periphery	YLL021W	SPA2	pseudohyphal growth	cytoskeletal regulatory protein binding	cellular bud neck	10
	2-periphery	YLR182W	SWI6	meiosis	protein binding	cytoplasm	8
	2-periphery	YLR432W	IMD3	GTP biosynthetic process	IMP dehydrogenase activity	cytoplasm	7
	2-periphery	YLR438W	CAR2	arginine catabolic process	ornithine-oxo-acid transaminase activity	cytoplasm	6
	2-periphery	YLR466W	YRF1-4	telomere maintenance via recombination	DNA helicase activity	nucleus	1
	2-periphery	YML016C	PPZ1	cellular sodium ion homeostasis	protein serine/threonine phosphatase activity	cytoplasm	7
	2-periphery	YML056C	IMD4	biological_process	IMP dehydrogenase activity	cytoplasm	9
	2-periphery	YML074C	FPR3	meiotic recombination checkpoint	peptidyl-prolyl cis-trans isomerase activity	nucleolus	13
	2-periphery	YML091C	RPM2	translation	transcriptional activator activity	nucleus	1
	2-periphery	YMR104C	YPK2	protein amino acid phosphorylation	protein kinase activity	cytoplasm	9
	2-periphery	YNL007C	SIS1	protein folding	unfolded protein binding	cytosolic small ribosomal subunit (sensu Eukaryota)	5
	2-periphery	YNL037C	IDH1	tricarboxylic acid cycle	isocitrate dehydrogenase (NAD+) activity	mitochondrion	7
	2-periphery	YNL053W	MSG5	protein amino acid dephosphorylation	prenylated protein tyrosine phosphatase activity	cytoplasm	2
	2-periphery	YNL118C	DCP2	mRNA catabolic process	mRNA binding	cytoplasm	7
	2-periphery	YNL181W		biological_process	oxidoreductase activity	endoplasmic reticulum	2
	2-periphery	YNL207W	RIO2	processing of 20S pre-rRNA	protein kinase activity	cytoplasm	3
	2-periphery	YNL250W	RAD50	telomere maintenance	protein binding	nucleus	8
	2-periphery	YOR208W	PTP2	protein amino acid dephosphorylation	protein tyrosine phosphatase activity	nucleus	2
	2-periphery	YOR220W	RCN2	biological_process	molecular_function	cytoplasm	1
	2-periphery	YOR231W	MKK1	protein amino acid phosphorylation	MAP kinase kinase activity	cellular bud tip	6
	2-periphery	YPL004C	LSP1	endocytosis	protein kinase inhibitor activity	cytoplasm	6
	2-periphery	YPL046C	ELC1	RNA elongation from RNA polymerase II promoter	ubiquitin-protein ligase activity	transcription elongation factor complex	1
	2-periphery	YPL089C	RLM1	cell wall organization and biogenesis	DNA binding	nucleus	3
	2-periphery	YPR124W	CTR1	copper ion import	copper uptake transmembrane transporter activity	plasma membrane	2
	2-periphery	YPR160W	GPH1	glycogen catabolic process	glycogen phosphorylase activity	cytoplasm	6
34	
	core	YHL002W	HSE1	protein targeting to vacuole	protein binding	endosome	7
	1-periphery	YER118C	SHO1	pseudohyphal growth	osmosensor activity	plasma membrane	8
	1-periphery	YGR268C	HUA1	actin cortical patch assembly	molecular_function	cytoplasm	5
	1-periphery	YIL148W	RPL40A	translation	structural constituent of ribosome	cytosolic large ribosomal subunit (sensu Eukaryota)	27
	1-periphery	YKL213C	DOA1	ubiquitin-dependent protein catabolic process	ubiquitin binding	cytoplasm	3
	1-periphery	YMR109W	MYO5	cell wall organization and biogenesis	microfilament motor activity	actin cortical patch	22
	1-periphery	YNR006W	VPS27	protein retention in Golgi	protein binding	endosome	2
	1-periphery	YPR171W	BSP1	actin cortical patch distribution	"protein binding, bridging"	membrane fraction	5
	2-periphery	YBL105C	PKC1	cell wall organization and biogenesis	protein kinase C activity	cytoplasm	16
	2-periphery	YBR058C	UBP14	response to drug	ubiquitin-specific protease activity	cytoplasm	3
	2-periphery	YCL008C	STP22	telomere maintenance	protein binding	endosome	5
	2-periphery	YCR084C	TUP1	negative regulation of transcription	general transcriptional repressor activity	nucleus	12
	2-periphery	YDL017W	CDC7	protein amino acid phosphorylation	protein serine/threonine kinase activity	nucleus	12
	2-periphery	YDL122W	UBP1	protein deubiquitination	ubiquitin-specific protease activity	cytoplasm	3
	2-periphery	YDL126C	CDC48	ubiquitin-dependent protein catabolic process	ATPase activity	nucleus	12
	2-periphery	YDL190C	UFD2	response to stress	ubiquitin-protein ligase activity	cytoplasm	2
	2-periphery	YDR313C	PIB1	protein ubiquitination	ubiquitin-protein ligase activity	membrane of vacuole with cell cycle-correlated morphology	2
	2-periphery	YER143W	DDI1	ubiquitin-dependent protein catabolic process	SNARE binding	plasma membrane	3
	2-periphery	YHL002W	HSE1	protein targeting to vacuole	protein binding	endosome	7
	2-periphery	YIL156W	UBP7	protein deubiquitination	ubiquitin-specific protease activity	cytoplasm	3
	2-periphery	YJL020C	BBC1	actin cytoskeleton organization and biogenesis	myosin I binding	actin cortical patch	3
	2-periphery	YJL128C	PBS2	protein amino acid phosphorylation	MAP kinase kinase activity	cytoplasm	11
	2-periphery	YJL172W	CPS1	proteolysis	Gly-X carboxypeptidase activity	"vacuole, cell cycle-correlated morphology"	2
	2-periphery	YKL210W	UBA1	ubiquitin cycle	ubiquitin activating enzyme activity	cytoplasm	7
	2-periphery	YKR094C	RPL40B	translation	structural constituent of ribosome	mitochondrion	6
	2-periphery	YLR452C	SST2	signal transduction	GTPase activator activity	plasma membrane	19
	2-periphery	YMR032W	HOF1	cytokinesis	cytoskeletal protein binding	cellular bud neck contractile ring	7
	2-periphery	YNL103W	MET4	positive regulation of transcription from RNA polymerase II promoter	transcription coactivator activity	nucleus	6
	2-periphery	YPL065W	VPS28	telomere maintenance	protein binding	endosome	2
	2-periphery	YPR154W	PIN3	actin cytoskeleton organization and biogenesis	molecular_function	cytoplasm	8
35	
	core	YGR295C	COS6	biological_process	molecular_function	"vacuole, cell cycle-correlated morphology"	8
	1-periphery	YCR034W	FEN1	vesicle-mediated transport	fatty acid elongase activity	endoplasmic reticulum	23
	1-periphery	YDL212W	SHR3	ER to Golgi vesicle-mediated transport	unfolded protein binding	integral to endoplasmic reticulum membrane	4
	1-periphery	YGL051W	MST27	vesicle organization and biogenesis	protein binding	endoplasmic reticulum	16
	1-periphery	YKL004W	AUR1	sphingolipid metabolic process	inositol phosphoceramide synthase activity	Golgi apparatus	3
	1-periphery	YLR237W	THI7	thiamin transport	thiamin transmembrane transporter activity	plasma membrane	2
	1-periphery	YLR343W	GAS2	spore wall assembly (sensu Fungi)	"1,3-beta-glucanosyltransferase activity"	cytoplasm	4
	1-periphery	YLR372W	SUR4	telomere maintenance	fatty acid elongase activity	endoplasmic reticulum	27
	1-periphery	YML048W	GSF2	protein folding	molecular_function	cytoplasm	25
	2-periphery	YAR033W	MST28	vesicle organization and biogenesis	protein binding	endoplasmic reticulum	5
	2-periphery	YBR283C	SSH1	telomere maintenance	protein transporter activity	endoplasmic reticulum membrane	5
	2-periphery	YBR298C	MAL31	alpha-glucoside transport	alpha-glucoside:hydrogen symporter activity	membrane fraction	4
	2-periphery	YCR024C-A	PMP1	cation transport	enzyme regulator activity	plasma membrane	5
	2-periphery	YDR046C	BAP3	amino acid transport	amino acid transmembrane transporter activity	mitochondrion	4
	2-periphery	YDR331W	GPI8	attachment of GPI anchor to protein	GPI-anchor transamidase activity	GPI-anchor transamidase complex	10
	2-periphery	YDR456W	NHX1	vacuolar acidification	monovalent inorganic cation transmembrane transporter activity	late endosome	3
	2-periphery	YDR508C	GNP1	amino acid transport	amino acid transmembrane transporter activity	mitochondrion	4
	2-periphery	YEL017C-A	PMP2	cation transport	molecular_function	membrane	5
	2-periphery	YGL104C	VPS73	protein targeting to vacuole	molecular_function	mitochondrion	9
	2-periphery	YGR260W	TNA1	nicotinamide mononucleotide transport	nicotinamide mononucleotide transmembrane transporter activity	mitochondrion	2
	2-periphery	YGR289C	MAL11	alpha-glucoside transport	alpha-glucoside:hydrogen symporter activity	membrane fraction	6
	2-periphery	YGR295C	COS6	biological_process	molecular_function	"vacuole, cell cycle-correlated morphology"	8
	2-periphery	YHL048W	COS8	response to unfolded protein	molecular_function	nuclear envelope	19
	2-periphery	YHR094C	HXT1	hexose transport	glucose transmembrane transporter activity	plasma membrane	4
	2-periphery	YHR096C	HXT5	hexose transport	glucose transmembrane transporter activity	plasma membrane	4
	2-periphery	YIL120W	QDR1	multidrug transport	multidrug transporter activity	plasma membrane	3
	2-periphery	YJL214W	HXT8	hexose transport	glucose transmembrane transporter activity	plasma membrane	2
	2-periphery	YJL219W	HXT9	hexose transport	glucose transmembrane transporter activity	plasma membrane	4
	2-periphery	YJR160C	MPH3	carbohydrate transport	maltose transmembrane transporter activity	plasma membrane	3
	2-periphery	YJR161C	COS5	biological_process	molecular_function	"vacuole, cell cycle-correlated morphology"	2
	2-periphery	YKL174C	TPO5	polyamine transport	polyamine transmembrane transporter activity	Golgi apparatus	2
	2-periphery	YKR039W	GAP1	amino acid transport	amino acid transmembrane transporter activity	plasma membrane	3
	2-periphery	YLL006W	MMM1	telomere maintenance	molecular_function	mitochondrion	3
	2-periphery	YLL028W	TPO1	polyamine transport	spermine transmembrane transporter activity	plasma membrane	7
	2-periphery	YLL061W	MMP1	S-methylmethionine transport	S-methylmethionine transmembrane transporter activity	plasma membrane	11
	2-periphery	YLR004C	THI73	transport	transporter activity	endoplasmic reticulum	2
	2-periphery	YLR378C	SEC61	protein targeting to ER	protein transporter activity	integral to endoplasmic reticulum membrane	7
	2-periphery	YML123C	PHO84	phosphate transport	manganese ion transmembrane transporter activity	integral to plasma membrane	6
	2-periphery	YMR011W	HXT2	hexose transport	glucose transmembrane transporter activity	plasma membrane	2
	2-periphery	YOL020W	TAT2	telomere maintenance	aromatic amino acid transmembrane transporter activity	plasma membrane	2
	2-periphery	YOL156W	HXT11	hexose transport	glucose transmembrane transporter activity	plasma membrane	4
	2-periphery	YPR156C	TPO3	polyamine transport	spermine transmembrane transporter activity	plasma membrane	6
36	
	core	YPL004C	LSP1	endocytosis	protein kinase inhibitor activity	cytoplasm	6
	1-periphery	YDR490C	PKH1	protein amino acid phosphorylation	protein kinase activity	cytosol	8
	1-periphery	YNL230C	ELA1	RNA elongation from RNA polymerase II promoter	transcriptional elongation regulator activity	transcription elongation factor complex	5
	1-periphery	YOL100W	PKH2	protein amino acid phosphorylation	protein kinase activity	nucleus	8
	1-periphery	YPL074W	YTA6	biological_process	ATPase activity	cell cortex	3
	1-periphery	YPL150W		biological_process	protein kinase activity	cellular_component	5
	1-periphery	YPL204W	HRR25	DNA repair	casein kinase activity	nucleus	37
	2-periphery	YBL056W	PTC3	protein amino acid dephosphorylation	protein phosphatase type 2C activity	cytoplasm	5
	2-periphery	YBL105C	PKC1	cell wall organization and biogenesis	protein kinase C activity	cytoplasm	16
	2-periphery	YBR097W	VPS15	telomere maintenance	protein serine/threonine kinase activity	mitochondrion	3
	2-periphery	YBR125C	PTC4	biological_process	protein phosphatase type 2C activity	cytoplasm	4
	2-periphery	YBR247C	ENP1	ribosome biogenesis and assembly	snoRNA binding	nucleus	7
	2-periphery	YDL047W	SIT4	telomere maintenance	protein serine/threonine phosphatase activity	cytoplasm	20
	2-periphery	YDL060W	TSR1	ribosome biogenesis and assembly	ribonucleoprotein binding	cytoplasm	7
	2-periphery	YDR283C	GCN2	protein amino acid phosphorylation	protein kinase activity	cytosolic ribosome (sensu Eukaryota)	6
	2-periphery	YDR342C	HXT7	hexose transport	glucose transmembrane transporter activity	mitochondrion	8
	2-periphery	YDR343C	HXT6	hexose transport	glucose transmembrane transporter activity	mitochondrion	4
	2-periphery	YEL015W	EDC3	deadenylation-independent decapping	molecular_function	cytoplasmic mRNA processing body	5
	2-periphery	YEL034W	HYP2	translational initiation	protein binding	cytoplasm	7
	2-periphery	YER133W	GLC7	35S primary transcript processing	protein phosphatase type 1 activity	nucleolus	38
	2-periphery	YGL197W	MDS3	negative regulation of sporulation	molecular_function	cytoplasm	2
	2-periphery	YGR086C	PIL1	endocytosis	protein kinase inhibitor activity	cytoplasm	8
	2-periphery	YGR155W	CYS4	response to drug	cystathionine beta-synthase activity	cytoplasm	5
	2-periphery	YHR098C	SFB3	ER to Golgi vesicle-mediated transport	molecular_function	endoplasmic reticulum	4
	2-periphery	YHR179W	OYE2	biological_process	NADPH dehydrogenase activity	cytoplasm	12
	2-periphery	YHR185C	PFS1	spore wall assembly (sensu Fungi)	molecular_function	cellular_component	3
	2-periphery	YHR193C	EGD2	cotranslational protein folding	unfolded protein binding	nascent polypeptide-associated complex	5
	2-periphery	YHR205W	SCH9	protein amino acid phosphorylation	protein serine/threonine kinase activity	cytoplasm	3
	2-periphery	YJL098W	SAP185	G1/S transition of mitotic cell cycle	protein serine/threonine phosphatase activity	cytoplasm	5
	2-periphery	YJR134C	SGM1	biological_process	molecular_function	Golgi apparatus	3
	2-periphery	YKL126W	YPK1	protein amino acid phosphorylation	protein serine/threonine kinase activity	cytosol	3
	2-periphery	YKR048C	NAP1	budding cell bud growth	histone binding	cytoplasm	13
	2-periphery	YLR182W	SWI6	meiosis	protein binding	cytoplasm	8
	2-periphery	YLR432W	IMD3	GTP biosynthetic process	IMP dehydrogenase activity	cytoplasm	7
	2-periphery	YLR438W	CAR2	arginine catabolic process	ornithine-oxo-acid transaminase activity	cytoplasm	6
	2-periphery	YLR466W	YRF1-4	telomere maintenance via recombination	DNA helicase activity	nucleus	1
	2-periphery	YML016C	PPZ1	cellular sodium ion homeostasis	protein serine/threonine phosphatase activity	cytoplasm	7
	2-periphery	YML056C	IMD4	biological_process	IMP dehydrogenase activity	cytoplasm	9
	2-periphery	YML074C	FPR3	meiotic recombination checkpoint	peptidyl-prolyl cis-trans isomerase activity	nucleolus	13
	2-periphery	YML091C	RPM2	translation	transcriptional activator activity	nucleus	1
	2-periphery	YMR104C	YPK2	protein amino acid phosphorylation	protein kinase activity	cytoplasm	9
	2-periphery	YNL118C	DCP2	mRNA catabolic process	mRNA binding	cytoplasm	7
	2-periphery	YNL207W	RIO2	processing of 20S pre-rRNA	protein kinase activity	cytoplasm	3
	2-periphery	YPL004C	LSP1	endocytosis	protein kinase inhibitor activity	cytoplasm	6
	2-periphery	YPL046C	ELC1	RNA elongation from RNA polymerase II promoter	ubiquitin-protein ligase activity	transcription elongation factor complex	1
	2-periphery	YPR160W	GPH1	glycogen catabolic process	glycogen phosphorylase activity	cytoplasm	6
37	
	core	YDR170C	SEC7	ER to Golgi vesicle-mediated transport	ARF guanyl-nucleotide exchange factor activity	cytosol	13
	1-periphery	YDL192W	ARF1	telomere maintenance	GTPase activity	cytosol	11
	1-periphery	YDR477W	SNF1	protein amino acid phosphorylation	AMP-activated protein kinase activity	cytoplasm	33
	1-periphery	YER110C	KAP123	protein import into nucleus	protein carrier activity	cytoplasm	25
	1-periphery	YHR020W		tRNA aminoacylation for protein translation	proline-tRNA ligase activity	ribosome	2
	1-periphery	YIL109C	SEC24	ER to Golgi vesicle-mediated transport	protein binding	COPII vesicle coat	13
	1-periphery	YJR077C	MIR1	phosphate transport	inorganic phosphate transmembrane transporter activity	mitochondrion	2
	1-periphery	YKL104C	GFA1	cell wall chitin biosynthetic process	glutamine-fructose-6-phosphate transaminase (isomerizing) activity	cellular_component	7
	1-periphery	YLR180W	SAM1	methionine metabolic process	methionine adenosyltransferase activity	cytoplasm	4
	1-periphery	YLR342W	FKS1	endocytosis	"1,3-beta-glucan synthase activity"	mitochondrion	5
	1-periphery	YNL287W	SEC21	ER to Golgi vesicle-mediated transport	molecular_function	endosome	15
	1-periphery	YOL086C	ADH1	NADH oxidation	alcohol dehydrogenase activity	cytosol	7
	1-periphery	YOR136W	IDH2	tricarboxylic acid cycle	isocitrate dehydrogenase (NAD+) activity	mitochondrion	6
	1-periphery	YPR181C	SEC23	ER to Golgi vesicle-mediated transport	GTPase activator activity	cytoplasm	18
	2-periphery	YAL026C	DRS2	endocytosis	phospholipid-translocating ATPase activity	trans-Golgi network	1
	2-periphery	YBL105C	PKC1	cell wall organization and biogenesis	protein kinase C activity	cytoplasm	16
	2-periphery	YBR066C	NRG2	pseudohyphal growth	transcriptional repressor activity	nucleus	1
	2-periphery	YBR114W	RAD16	protein ubiquitination during ubiquitin-dependent protein catabolic process	ubiquitin-protein ligase activity	Cul3-RING ubiquitin ligase complex	13
	2-periphery	YBR162C	TOS1	response to drug	molecular_function	chitin- and beta-glucan-containing cell wall	2
	2-periphery	YBR164C	ARL1	protein targeting to vacuole	GTPase activity	Golgi apparatus	1
	2-periphery	YBR274W	CHK1	protein amino acid phosphorylation	protein kinase activity	nucleus	6
	2-periphery	YDL137W	ARF2	ER to Golgi vesicle-mediated transport	GTPase activity	cytosol	2
	2-periphery	YDL171C	GLT1	glutamate biosynthetic process	glutamate synthase (NADH) activity	mitochondrion	2
	2-periphery	YDR028C	REG1	negative regulation of transcription from RNA polymerase II promoter	protein phosphatase type 1 regulator activity	cytoplasm	3
	2-periphery	YDR043C	NRG1	regulation of transcription from RNA polymerase II promoter	DNA binding	nucleus	2
	2-periphery	YDR062W	LCB2	sphingolipid biosynthetic process	serine C-palmitoyltransferase activity	membrane fraction	6
	2-periphery	YDR170C	SEC7	ER to Golgi vesicle-mediated transport	ARF guanyl-nucleotide exchange factor activity	cytosol	13
	2-periphery	YDR422C	SIP1	protein amino acid phosphorylation	AMP-activated protein kinase activity	"vacuole, cell cycle-correlated morphology"	2
	2-periphery	YDR502C	SAM2	methionine metabolic process	methionine adenosyltransferase activity	cellular_component	2
	2-periphery	YEL022W	GEA2	ER to Golgi vesicle-mediated transport	ARF guanyl-nucleotide exchange factor activity	Golgi-associated vesicle	1
	2-periphery	YEL060C	PRB1	sporulation	serine-type endopeptidase activity	"vacuole, cell cycle-correlated morphology"	10
	2-periphery	YER027C	GAL83	protein amino acid phosphorylation	AMP-activated protein kinase activity	cytoplasm	4
	2-periphery	YER040W	GLN3	positive regulation of transcription from RNA polymerase II promoter	transcription factor activity	nucleus	5
	2-periphery	YER122C	GLO3	ER to Golgi vesicle-mediated transport	ARF GTPase activator activity	COPI-coated vesicle	5
	2-periphery	YFR021W	ATG18	sporulation (sensu Fungi)	phosphoinositide binding	cytosol	12
	2-periphery	YGL009C	LEU1	leucine biosynthetic process	3-isopropylmalate dehydratase activity	soluble fraction	1
	2-periphery	YGL035C	MIG1	negative regulation of transcription from RNA polymerase II promoter by glucose	specific transcriptional repressor activity	cytoplasm	3
	2-periphery	YGL158W	RCK1	protein amino acid phosphorylation	protein serine/threonine kinase activity	cellular_component	6
	2-periphery	YGL208W	SIP2	protein amino acid phosphorylation	AMP-activated protein kinase activity	cytoplasm	3
	2-periphery	YGL241W	KAP114	protein import into nucleus	protein carrier activity	cytoplasm	5
	2-periphery	YHL011C	PRS3	telomere maintenance	ribose phosphate diphosphokinase activity	cytoplasm	5
	2-periphery	YHR098C	SFB3	ER to Golgi vesicle-mediated transport	molecular_function	endoplasmic reticulum	4
	2-periphery	YHR205W	SCH9	protein amino acid phosphorylation	protein serine/threonine kinase activity	cytoplasm	3
	2-periphery	YIL094C	LYS12	lysine biosynthetic process	homoisocitrate dehydrogenase activity	mitochondrion	4
	2-periphery	YIL148W	RPL40A	translation	structural constituent of ribosome	cytosolic large ribosomal subunit (sensu Eukaryota)	27
	2-periphery	YJL089W	SIP4	regulation of transcription from RNA polymerase II promoter	specific RNA polymerase II transcription factor activity	nucleus	4
	2-periphery	YKL139W	CTK1	telomere maintenance	cyclin-dependent protein kinase activity	nucleus	11
	2-periphery	YKL161C		biological_process	protein kinase activity	cellular_component	2
	2-periphery	YLR113W	HOG1	protein amino acid phosphorylation	MAP kinase activity	cytoplasm	12
	2-periphery	YLR386W	VAC14	vacuole inheritance	enzyme activator activity	membrane of vacuole with cell cycle-correlated morphology	5
	2-periphery	YML006C	GIS4	cell ion homeostasis	molecular_function	plasma membrane	2
	2-periphery	YML007W	YAP1	response to drug	transcription factor activity	cytoplasm	5
	2-periphery	YML085C	TUB1	mitotic sister chromatid segregation	structural constituent of cytoskeleton	spindle pole body	11
	2-periphery	YMR104C	YPK2	protein amino acid phosphorylation	protein kinase activity	cytoplasm	9
	2-periphery	YNL037C	IDH1	tricarboxylic acid cycle	isocitrate dehydrogenase (NAD+) activity	mitochondrion	7
	2-periphery	YNL049C	SFB2	ER to Golgi vesicle-mediated transport	molecular_function	COPII vesicle coat	4
	2-periphery	YNL218W	MGS1	DNA replication	ATPase activity	nucleus	2
	2-periphery	YNL236W	SIN4	transcription from RNA polymerase II promoter	RNA polymerase II transcription mediator activity	mediator complex	9
	2-periphery	YNL257C	SIP3	transcription initiation from RNA polymerase II promoter	transcription cofactor activity	nucleus	2
	2-periphery	YOR038C	HIR2	regulation of transcription from RNA polymerase II promoter	transcription corepressor activity	nucleus	5
	2-periphery	YOR047C	STD1	regulation of transcription from RNA polymerase II promoter	protein kinase activator activity	nucleus	3
	2-periphery	YPL187W	MF(ALPHA)1	pheromone-dependent signal transduction during conjugation with cellular fusion	mating pheromone activity	extracellular region	4
	2-periphery	YPL204W	HRR25	DNA repair	casein kinase activity	nucleus	37
	2-periphery	YPR165W	RHO1	cell wall organization and biogenesis	GTPase activity	mitochondrion	20
	2-periphery	YPR176C	BET2	protein amino acid geranylgeranylation	Rab-protein geranylgeranyltransferase activity	Rab-protein geranylgeranyltransferase complex	2
38	
	core	YHR033W		biological_process	molecular_function	cytoplasm	7
	1-periphery	YDL225W	SHS1	establishment of cell polarity (sensu Fungi)	structural constituent of cytoskeleton	septin ring	7
	1-periphery	YDR128W		biological_process	molecular_function	membrane of vacuole with cell cycle-correlated morphology	6
	1-periphery	YDR523C	SPS1	protein amino acid phosphorylation	protein serine/threonine kinase activity	cytoplasm	13
	1-periphery	YGR040W	KSS1	invasive growth (sensu Saccharomyces)	MAP kinase activity	nucleus	31
	1-periphery	YJR076C	CDC11	cell wall organization and biogenesis	structural constituent of cytoskeleton	prospore membrane	18
	1-periphery	YKL166C	TPK3	protein amino acid phosphorylation	cAMP-dependent protein kinase activity	cytoplasm	28
	1-periphery	YOR212W	STE4	invasive growth (sensu Saccharomyces)	signal transducer activity	plasma membrane	19
	2-periphery	YAR018C	KIN3	chromosome segregation	protein kinase activity	cellular_component	10
	2-periphery	YAR019C	CDC15	protein amino acid phosphorylation	protein kinase activity	cellular bud neck	25
	2-periphery	YBR059C	AKL1	actin cytoskeleton organization and biogenesis	protein kinase activity	cytoplasm	7
	2-periphery	YDL064W	UBC9	G2/M transition of mitotic cell cycle	SUMO conjugating enzyme activity	nucleus	6
	2-periphery	YDL101C	DUN1	telomere maintenance	protein kinase activity	nucleus	19
	2-periphery	YDR183W	PLP1	positive regulation of transcription from RNA polymerase II promoter by pheromones	heterotrimeric G-protein binding	cytoplasm	1
	2-periphery	YDR190C	RVB1	regulation of transcription from RNA polymerase II promoter	ATPase activity	nucleus	6
	2-periphery	YDR214W	AHA1	response to stress	chaperone binding	cytoplasm	5
	2-periphery	YDR218C	SPR28	cell wall organization and biogenesis	structural constituent of cytoskeleton	cellular bud neck septin ring	2
	2-periphery	YDR264C	AKR1	endocytosis	protein-cysteine S-palmitoleyltransferase activity	membrane	12
	2-periphery	YDR343C	HXT6	hexose transport	glucose transmembrane transporter activity	mitochondrion	4
	2-periphery	YDR409W	SIZ1	chromosome segregation	SUMO ligase activity	nuclear chromatin	3
	2-periphery	YDR480W	DIG2	invasive growth (sensu Saccharomyces)	transcription factor binding	nucleus	6
	2-periphery	YDR490C	PKH1	protein amino acid phosphorylation	protein kinase activity	cytosol	8
	2-periphery	YEL060C	PRB1	sporulation	serine-type endopeptidase activity	"vacuole, cell cycle-correlated morphology"	10
	2-periphery	YFR014C	CMK1	protein amino acid phosphorylation	calmodulin-dependent protein kinase activity	cytoplasm	5
	2-periphery	YGL008C	PMA1	regulation of pH	"hydrogen-exporting ATPase activity, phosphorylative mechanism"	mitochondrion	5
	2-periphery	YGL049C	TIF4632	translational initiation	translation initiation factor activity	ribosome	9
	2-periphery	YGL062W	PYC1	gluconeogenesis	pyruvate carboxylase activity	cytosol	4
	2-periphery	YGL180W	ATG1	autophagy	protein serine/threonine kinase activity	cytosol	8
	2-periphery	YGL245W	GUS1	glutamyl-tRNA aminoacylation	glutamate-tRNA ligase activity	cytoplasm	6
	2-periphery	YGR155W	CYS4	response to drug	cystathionine beta-synthase activity	cytoplasm	5
	2-periphery	YGR240C	PFK1	glycolysis	6-phosphofructokinase activity	cytoplasm	3
	2-periphery	YHR027C	RPN1	ubiquitin-dependent protein catabolic process	endopeptidase activity	cytoplasm	17
	2-periphery	YHR033W		biological_process	molecular_function	cytoplasm	7
	2-periphery	YHR082C	KSP1	protein amino acid phosphorylation	protein serine/threonine kinase activity	nucleus	18
	2-periphery	YHR084W	STE12	pseudohyphal growth	transcription factor activity	nucleus	5
	2-periphery	YIL033C	BCY1	negative regulation of Ras protein signal transduction	cAMP-dependent protein kinase inhibitor activity	cytoplasm	7
	2-periphery	YIL047C	SYG1	signal transduction	molecular_function	mitochondrion	1
	2-periphery	YIL148W	RPL40A	translation	structural constituent of ribosome	cytosolic large ribosomal subunit (sensu Eukaryota)	27
	2-periphery	YJR072C	NPA3	biological_process	ATPase activity	cytoplasm	7
	2-periphery	YJR086W	STE18	pheromone-dependent signal transduction during conjugation with cellular fusion	signal transducer activity	cytoplasm	4
	2-periphery	YKL104C	GFA1	cell wall chitin biosynthetic process	glutamine-fructose-6-phosphate transaminase (isomerizing) activity	cellular_component	7
	2-periphery	YKL171W		proteolysis	protein kinase activity	cytoplasm	3
	2-periphery	YKR048C	NAP1	budding cell bud growth	histone binding	cytoplasm	13
	2-periphery	YLR113W	HOG1	protein amino acid phosphorylation	MAP kinase activity	cytoplasm	12
	2-periphery	YLR430W	SEN1	35S primary transcript processing	DNA-dependent ATPase activity	nucleus	2
	2-periphery	YLR452C	SST2	signal transduction	GTPase activator activity	plasma membrane	19
	2-periphery	YML099C	ARG81	arginine metabolic process	transcription cofactor activity	nucleus	4
	2-periphery	YML123C	PHO84	phosphate transport	manganese ion transmembrane transporter activity	integral to plasma membrane	6
	2-periphery	YMR106C	YKU80	telomere maintenance	RNA binding	nuclear chromatin	15
	2-periphery	YNL037C	IDH1	tricarboxylic acid cycle	isocitrate dehydrogenase (NAD+) activity	mitochondrion	7
	2-periphery	YNL093W	YPT53	endocytosis	GTPase activity	late endosome	11
	2-periphery	YNL227C	JJJ1	endocytosis	ATPase activator activity	cytoplasm	2
	2-periphery	YNR016C	ACC1	protein import into nucleus	acetyl-CoA carboxylase activity	mitochondrion	8
	2-periphery	YOL033W	MSE1	translation	glutamate-tRNA ligase activity	mitochondrion	2
	2-periphery	YOR156C	NFI1	telomere maintenance	SUMO ligase activity	cytoplasm	2
	2-periphery	YOR281C	PLP2	positive regulation of transcription from RNA polymerase II promoter by pheromones	heterotrimeric G-protein binding	cytoplasm	1
	2-periphery	YPL018W	CTF19	chromosome segregation	protein binding	nucleus	6
	2-periphery	YPL049C	DIG1	telomere maintenance	DNA binding	nucleus	6
	2-periphery	YPL258C	THI21	thiamin biosynthetic process	phosphomethylpyrimidine kinase activity	cellular_component	3
	2-periphery	YPR034W	ARP7	RNA elongation from RNA polymerase II promoter	general RNA polymerase II transcription factor activity	nucleus	1
	2-periphery	YPR115W		biological_process	molecular_function	cytoplasm	2
	2-periphery	YPR160W	GPH1	glycogen catabolic process	glycogen phosphorylase activity	cytoplasm	6
39	
	core	YOL113W	SKM1	protein amino acid phosphorylation	protein serine/threonine kinase activity	plasma membrane	8
	1-periphery	YAL016W	TPD3	translation	protein phosphatase type 2A activity	cytoplasm	14
	1-periphery	YAR018C	KIN3	chromosome segregation	protein kinase activity	cellular_component	10
	1-periphery	YBR058C	UBP14	response to drug	ubiquitin-specific protease activity	cytoplasm	3
	1-periphery	YDL006W	PTC1	telomere maintenance	protein phosphatase type 2C activity	cytoplasm	3
	1-periphery	YER122C	GLO3	ER to Golgi vesicle-mediated transport	ARF GTPase activator activity	COPI-coated vesicle	5
	1-periphery	YGL185C		metabolic process	"oxidoreductase activity, acting on the CH-OH group of donors, NAD or NADP as acceptor"	cytoplasm	1
	1-periphery	YLR182W	SWI6	meiosis	protein binding	cytoplasm	8
	1-periphery	YLR229C	CDC42	pseudohyphal growth	GTPase activity	plasma membrane	24
	2-periphery	YAR019C	CDC15	protein amino acid phosphorylation	protein kinase activity	cellular bud neck	25
	2-periphery	YBL106C	SRO77	exocytosis	molecular_function	plasma membrane	8
	2-periphery	YDL056W	MBP1	DNA replication	DNA binding	nucleus	8
	2-periphery	YDL135C	RDI1	actin filament organization	signal transducer activity	cytosol	4
	2-periphery	YDL240W	LRG1	small GTPase mediated signal transduction	Rho GTPase activator activity	cytoplasm	3
	2-periphery	YDR162C	NBP2	response to heat	molecular_function	cytoplasm	3
	2-periphery	YDR379W	RGA2	pseudohyphal growth	signal transducer activity	intracellular	4
	2-periphery	YER008C	SEC3	cytokinesis	protein binding	cellular bud neck	3
	2-periphery	YER111C	SWI4	G1/S transition of mitotic cell cycle	DNA binding	nucleus	6
	2-periphery	YFL047W	RGD2	small GTPase mediated signal transduction	Rho GTPase activator activity	cytoplasm	2
	2-periphery	YGR285C	ZUO1	protein folding	unfolded protein binding	cytoplasm	3
	2-periphery	YHR064C	SSZ1	translation	unfolded protein binding	cytoplasm	5
	2-periphery	YHR082C	KSP1	protein amino acid phosphorylation	protein serine/threonine kinase activity	nucleus	18
	2-periphery	YHR186C	KOG1	regulation of cell growth	molecular_function	mitochondrion	5
	2-periphery	YIL148W	RPL40A	translation	structural constituent of ribosome	cytosolic large ribosomal subunit (sensu Eukaryota)	27
	2-periphery	YJL128C	PBS2	protein amino acid phosphorylation	MAP kinase kinase activity	cytoplasm	11
	2-periphery	YML064C	TEM1	regulation of exit from mitosis	protein binding	spindle pole body	35
	2-periphery	YMR303C	ADH2	NADH oxidation	alcohol dehydrogenase activity	cytoplasm	6
	2-periphery	YMR304W	UBP15	protein deubiquitination	ubiquitin-specific protease activity	cytoplasm	5
	2-periphery	YNL271C	BNI1	pseudohyphal growth	cytoskeletal regulatory protein binding	cellular bud neck	14
	2-periphery	YOL113W	SKM1	protein amino acid phosphorylation	protein serine/threonine kinase activity	plasma membrane	8
	2-periphery	YOR349W	CIN1	post-chaperonin tubulin folding pathway	beta-tubulin binding	cellular_component	6
	2-periphery	YPL153C	RAD53	DNA repair	DNA replication origin binding	nucleus	22
	2-periphery	YPL204W	HRR25	DNA repair	casein kinase activity	nucleus	37
	2-periphery	YPL242C	IQG1	actin filament organization	cytoskeletal protein binding	cellular bud neck contractile ring	8
40	
	core	YJL034W	KAR2	ER-associated protein catabolic process	ATPase activity	endoplasmic reticulum	5
	1-periphery	YKL073W	LHS1	response to unfolded protein	unfolded protein binding	endoplasmic reticulum lumen	4
	1-periphery	YMR214W	SCJ1	protein folding	chaperone binding	endoplasmic reticulum lumen	1
	1-periphery	YMR297W	PRC1	vacuolar protein catabolic process	carboxypeptidase C activity	cytoplasm	4
	1-periphery	YOR254C	SEC63	posttranslational protein targeting to membrane	protein transporter activity	mitochondrion	7
	1-periphery	YPL187W	MF(ALPHA)1	pheromone-dependent signal transduction during conjugation with cellular fusion	mating pheromone activity	extracellular region	4
	2-periphery	YBR171W	SEC66	filamentous growth	protein transporter activity	endoplasmic reticulum membrane	4
	2-periphery	YDR497C	ITR1	myo-inositol transport	myo-inositol transmembrane transporter activity	plasma membrane	1
	2-periphery	YHL048W	COS8	response to unfolded protein	molecular_function	nuclear envelope	19
	2-periphery	YJL034W	KAR2	ER-associated protein catabolic process	ATPase activity	endoplasmic reticulum	5
	2-periphery	YLR178C	TFS1	regulation of proteolysis	lipid binding	cytoplasm	5
	2-periphery	YLR292C	SEC72	posttranslational protein targeting to membrane	protein transporter activity	endoplasmic reticulum membrane	3
	2-periphery	YLR378C	SEC61	protein targeting to ER	protein transporter activity	integral to endoplasmic reticulum membrane	7
	2-periphery	YOR232W	MGE1	protein import into mitochondrial matrix	unfolded protein binding	mitochondrion	6
	2-periphery	YPL094C	SEC62	posttranslational protein targeting to membrane	protein binding	endoplasmic reticulum membrane	3
41	
	core	YOL086C	ADH1	NADH oxidation	alcohol dehydrogenase activity	cytosol	7
	1-periphery	YBR114W	RAD16	protein ubiquitination during ubiquitin-dependent protein catabolic process	ubiquitin-protein ligase activity	Cul3-RING ubiquitin ligase complex	13
	1-periphery	YDR170C	SEC7	ER to Golgi vesicle-mediated transport	ARF guanyl-nucleotide exchange factor activity	cytosol	13
	1-periphery	YFR021W	ATG18	sporulation (sensu Fungi)	phosphoinositide binding	cytosol	12
	1-periphery	YGL009C	LEU1	leucine biosynthetic process	3-isopropylmalate dehydratase activity	soluble fraction	1
	1-periphery	YML085C	TUB1	mitotic sister chromatid segregation	structural constituent of cytoskeleton	spindle pole body	11
	1-periphery	YOR304W	ISW2	chromatin silencing at telomere	ATPase activity	nucleus	6
	1-periphery	YPL082C	MOT1	35S primary transcript processing	ATPase activity	mitochondrion	12
	2-periphery	YBL103C	RTG3	transcription initiation from RNA polymerase II promoter	specific RNA polymerase II transcription factor activity	cytoplasm	3
	2-periphery	YBR049C	REB1	regulation of transcription from RNA polymerase II promoter	RNA polymerase II transcription factor activity	nucleus	3
	2-periphery	YCL029C	BIK1	mitotic spindle organization and biogenesis in nucleus	microtubule binding	spindle pole body	3
	2-periphery	YCL063W	VAC17	vacuole inheritance	protein anchor	vacuolar membrane	4
	2-periphery	YDL192W	ARF1	telomere maintenance	GTPase activity	cytosol	11
	2-periphery	YER007W	PAC2	post-chaperonin tubulin folding pathway	alpha-tubulin binding	cellular_component	2
	2-periphery	YER016W	BIM1	microtubule nucleation	structural constituent of cytoskeleton	spindle pole body	6
	2-periphery	YER162C	RAD4	"nucleotide-excision repair, DNA damage recognition"	damaged DNA binding	repairosome	4
	2-periphery	YFL037W	TUB2	mitotic sister chromatid segregation	structural constituent of cytoskeleton	spindle pole body	8
	2-periphery	YGL241W	KAP114	protein import into nucleus	protein carrier activity	cytoplasm	5
	2-periphery	YHR020W		tRNA aminoacylation for protein translation	proline-tRNA ligase activity	ribosome	2
	2-periphery	YHR103W	SBE22	cell wall organization and biogenesis	molecular_function	cytoplasm	1
	2-periphery	YIR002C	MPH1	DNA repair	RNA helicase activity	nucleus	4
	2-periphery	YJR052W	RAD7	protein ubiquitination during ubiquitin-dependent protein catabolic process	ubiquitin-protein ligase activity	Cul3-RING ubiquitin ligase complex	4
	2-periphery	YJR077C	MIR1	phosphate transport	inorganic phosphate transmembrane transporter activity	mitochondrion	2
	2-periphery	YJR140C	HIR3	RNA elongation from RNA polymerase II promoter	transcription corepressor activity	nucleus	1
	2-periphery	YKL104C	GFA1	cell wall chitin biosynthetic process	glutamine-fructose-6-phosphate transaminase (isomerizing) activity	cellular_component	7
	2-periphery	YLR094C	GIS3	intracellular signaling cascade	molecular_function	cytoplasm	1
	2-periphery	YLR180W	SAM1	methionine metabolic process	methionine adenosyltransferase activity	cytoplasm	4
	2-periphery	YLR342W	FKS1	endocytosis	"1,3-beta-glucan synthase activity"	mitochondrion	5
	2-periphery	YML059C	NTE1	phosphatidylcholine metabolic process	hydrolase activity	endoplasmic reticulum	1
	2-periphery	YML124C	TUB3	mitotic sister chromatid segregation	structural constituent of cytoskeleton	spindle pole body	6
	2-periphery	YMR190C	SGS1	response to DNA damage stimulus	ATP-dependent DNA helicase activity	nucleolus	8
	2-periphery	YMR201C	RAD14	"nucleotide-excision repair, DNA damage recognition"	damaged DNA binding	nucleus	11
	2-periphery	YMR226C	TMA29	metabolic process	"oxidoreductase activity, acting on the aldehyde or oxo group of donors, NAD or NADP as acceptor"	cytoplasm	5
	2-periphery	YNL148C	ALF1	post-chaperonin tubulin folding pathway	microtubule binding	cytoplasm	3
	2-periphery	YNL223W	ATG4	protein targeting to vacuole	microtubule binding	cytoplasm	3
	2-periphery	YNL242W	ATG2	protein targeting to vacuole	molecular_function	cytoplasm	1
	2-periphery	YNR058W	BIO3	biotin biosynthetic process	adenosylmethionine-8-amino-7-oxononanoate transaminase activity	cytoplasm	2
	2-periphery	YOL086C	ADH1	NADH oxidation	alcohol dehydrogenase activity	cytosol	7
	2-periphery	YOR136W	IDH2	tricarboxylic acid cycle	isocitrate dehydrogenase (NAD+) activity	mitochondrion	6
42	
	core	YLL061W	MMP1	S-methylmethionine transport	S-methylmethionine transmembrane transporter activity	plasma membrane	11
	1-periphery	YBR106W	PHO88	telomere maintenance	molecular_function	mitochondrion	42
	1-periphery	YBR110W	ALG1	protein amino acid N-linked glycosylation	"beta-1,4-mannosyltransferase activity"	endoplasmic reticulum	5
	1-periphery	YBR159W	IFA38	fatty acid elongation	ketoreductase activity	endoplasmic reticulum	18
	1-periphery	YCR034W	FEN1	vesicle-mediated transport	fatty acid elongase activity	endoplasmic reticulum	23
	1-periphery	YDR276C	PMP3	cation transport	molecular_function	plasma membrane	2
	1-periphery	YGR284C	ERV29	ER to Golgi vesicle-mediated transport	molecular_function	ER to Golgi transport vesicle	6
	1-periphery	YIL016W	SNL1	protein folding	chaperone regulator activity	mitochondrion	12
	1-periphery	YKL065C	YET1	biological_process	molecular_function	endoplasmic reticulum	6
	1-periphery	YKL219W	COS9	biological_process	molecular_function	cellular_component	1
	1-periphery	YLR372W	SUR4	telomere maintenance	fatty acid elongase activity	endoplasmic reticulum	27
	1-periphery	YML048W	GSF2	protein folding	molecular_function	cytoplasm	25
	2-periphery	YAR027W	UIP3	biological_process	molecular_function	nuclear envelope	14
	2-periphery	YBR283C	SSH1	telomere maintenance	protein transporter activity	endoplasmic reticulum membrane	5
	2-periphery	YBR293W	VBA2	basic amino acid transport	basic amino acid transmembrane transporter activity	membrane of vacuole with cell cycle-correlated morphology	2
	2-periphery	YBR298C	MAL31	alpha-glucoside transport	alpha-glucoside:hydrogen symporter activity	membrane fraction	4
	2-periphery	YCL066W	HMLALPHA1	regulation of transcription from RNA polymerase II promoter	transcription coactivator activity	nucleus	5
	2-periphery	YCR011C	ADP1	transport	"ATPase activity, coupled to transmembrane movement of substances"	cytoplasm	1
	2-periphery	YCR024C-A	PMP1	cation transport	enzyme regulator activity	plasma membrane	5
	2-periphery	YCR037C	PHO87	telomere maintenance	inorganic phosphate transmembrane transporter activity	membrane	1
	2-periphery	YCR098C	GIT1	glycerophosphodiester transport	glycerophosphodiester transmembrane transporter activity	plasma membrane	1
	2-periphery	YDL128W	VCX1	cellular calcium ion homeostasis	calcium ion transmembrane transporter activity	"vacuole, cell cycle-correlated morphology"	1
	2-periphery	YDR046C	BAP3	amino acid transport	amino acid transmembrane transporter activity	mitochondrion	4
	2-periphery	YDR342C	HXT7	hexose transport	glucose transmembrane transporter activity	mitochondrion	8
	2-periphery	YDR456W	NHX1	vacuolar acidification	monovalent inorganic cation transmembrane transporter activity	late endosome	3
	2-periphery	YDR508C	GNP1	amino acid transport	amino acid transmembrane transporter activity	mitochondrion	4
	2-periphery	YEL017C-A	PMP2	cation transport	molecular_function	membrane	5
	2-periphery	YGL104C	VPS73	protein targeting to vacuole	molecular_function	mitochondrion	9
	2-periphery	YGL167C	PMR1	protein amino acid glycosylation	calcium ion binding	Golgi membrane	2
	2-periphery	YGR260W	TNA1	nicotinamide mononucleotide transport	nicotinamide mononucleotide transmembrane transporter activity	mitochondrion	2
	2-periphery	YGR289C	MAL11	alpha-glucoside transport	alpha-glucoside:hydrogen symporter activity	membrane fraction	6
	2-periphery	YGR295C	COS6	biological_process	molecular_function	"vacuole, cell cycle-correlated morphology"	8
	2-periphery	YHL048W	COS8	response to unfolded protein	molecular_function	nuclear envelope	19
	2-periphery	YHR094C	HXT1	hexose transport	glucose transmembrane transporter activity	plasma membrane	4
	2-periphery	YHR096C	HXT5	hexose transport	glucose transmembrane transporter activity	plasma membrane	4
	2-periphery	YHR133C	NSG1	sterol biosynthetic process	protein binding	endoplasmic reticulum	3
	2-periphery	YIL048W	NEO1	endocytosis	phospholipid-translocating ATPase activity	Golgi apparatus	1
	2-periphery	YIL120W	QDR1	multidrug transport	multidrug transporter activity	plasma membrane	3
	2-periphery	YIL171W		biological_process	molecular_function	cellular_component	1
	2-periphery	YJL214W	HXT8	hexose transport	glucose transmembrane transporter activity	plasma membrane	2
	2-periphery	YJL219W	HXT9	hexose transport	glucose transmembrane transporter activity	plasma membrane	4
	2-periphery	YJR160C	MPH3	carbohydrate transport	maltose transmembrane transporter activity	plasma membrane	3
	2-periphery	YJR161C	COS5	biological_process	molecular_function	"vacuole, cell cycle-correlated morphology"	2
	2-periphery	YKL146W	AVT3	amino acid export from vacuole	transporter activity	membrane of vacuole with cell cycle-correlated morphology	2
	2-periphery	YKL212W	SAC1	exocytosis	inositol or phosphatidylinositol phosphatase activity	mitochondrion	1
	2-periphery	YKR039W	GAP1	amino acid transport	amino acid transmembrane transporter activity	plasma membrane	3
	2-periphery	YLL006W	MMM1	telomere maintenance	molecular_function	mitochondrion	3
	2-periphery	YLL028W	TPO1	polyamine transport	spermine transmembrane transporter activity	plasma membrane	7
	2-periphery	YLL061W	MMP1	S-methylmethionine transport	S-methylmethionine transmembrane transporter activity	plasma membrane	11
	2-periphery	YLR004C	THI73	transport	transporter activity	endoplasmic reticulum	2
	2-periphery	YLR378C	SEC61	protein targeting to ER	protein transporter activity	integral to endoplasmic reticulum membrane	7
	2-periphery	YML123C	PHO84	phosphate transport	manganese ion transmembrane transporter activity	integral to plasma membrane	6
	2-periphery	YMR011W	HXT2	hexose transport	glucose transmembrane transporter activity	plasma membrane	2
	2-periphery	YMR279C		biological_process	molecular_function	cellular_component	2
	2-periphery	YNL101W	AVT4	amino acid export from vacuole	transporter activity	"vacuole, cell cycle-correlated morphology"	2
	2-periphery	YNL321W	VNX1	potassium ion transport	sodium:hydrogen antiporter activity	"vacuole, cell cycle-correlated morphology"	1
	2-periphery	YNR013C	PHO91	phosphate transport	phosphate transmembrane transporter activity	membrane	1
	2-periphery	YNR055C	HOL1	transport	transporter activity	mitochondrion	2
	2-periphery	YOL020W	TAT2	telomere maintenance	aromatic amino acid transmembrane transporter activity	plasma membrane	2
	2-periphery	YOL030W	GAS5	biological_process	"1,3-beta-glucanosyltransferase activity"	chitin- and beta-glucan-containing cell wall	2
	2-periphery	YOL156W	HXT11	hexose transport	glucose transmembrane transporter activity	plasma membrane	4
	2-periphery	YPR124W	CTR1	copper ion import	copper uptake transmembrane transporter activity	plasma membrane	2
	2-periphery	YPR156C	TPO3	polyamine transport	spermine transmembrane transporter activity	plasma membrane	6
	2-periphery	YPR198W	SGE1	response to drug	multidrug transporter activity	integral to plasma membrane	1
43	
	core	YBR283C	SSH1	telomere maintenance	protein transporter activity	endoplasmic reticulum membrane	5
	1-periphery	YBR106W	PHO88	telomere maintenance	molecular_function	mitochondrion	42
	1-periphery	YCR034W	FEN1	vesicle-mediated transport	fatty acid elongase activity	endoplasmic reticulum	23
	1-periphery	YIL162W	SUC2	sucrose catabolic process	beta-fructofuranosidase activity	cytoplasm	3
	1-periphery	YKL154W	SRP102	protein targeting to ER	GTPase activity	integral to endoplasmic reticulum membrane	7
	1-periphery	YLR372W	SUR4	telomere maintenance	fatty acid elongase activity	endoplasmic reticulum	27
	2-periphery	YBR283C	SSH1	telomere maintenance	protein transporter activity	endoplasmic reticulum membrane	5
	2-periphery	YBR293W	VBA2	basic amino acid transport	basic amino acid transmembrane transporter activity	membrane of vacuole with cell cycle-correlated morphology	2
	2-periphery	YBR298C	MAL31	alpha-glucoside transport	alpha-glucoside:hydrogen symporter activity	membrane fraction	4
	2-periphery	YCR024C-A	PMP1	cation transport	enzyme regulator activity	plasma membrane	5
	2-periphery	YCR037C	PHO87	telomere maintenance	inorganic phosphate transmembrane transporter activity	membrane	1
	2-periphery	YCR098C	GIT1	glycerophosphodiester transport	glycerophosphodiester transmembrane transporter activity	plasma membrane	1
	2-periphery	YDL128W	VCX1	cellular calcium ion homeostasis	calcium ion transmembrane transporter activity	"vacuole, cell cycle-correlated morphology"	1
	2-periphery	YDR046C	BAP3	amino acid transport	amino acid transmembrane transporter activity	mitochondrion	4
	2-periphery	YDR292C	SRP101	protein targeting to ER	GTP binding	endoplasmic reticulum membrane	3
	2-periphery	YDR342C	HXT7	hexose transport	glucose transmembrane transporter activity	mitochondrion	8
	2-periphery	YDR456W	NHX1	vacuolar acidification	monovalent inorganic cation transmembrane transporter activity	late endosome	3
	2-periphery	YDR508C	GNP1	amino acid transport	amino acid transmembrane transporter activity	mitochondrion	4
	2-periphery	YEL017C-A	PMP2	cation transport	molecular_function	membrane	5
	2-periphery	YGL104C	VPS73	protein targeting to vacuole	molecular_function	mitochondrion	9
	2-periphery	YGL167C	PMR1	protein amino acid glycosylation	calcium ion binding	Golgi membrane	2
	2-periphery	YGR289C	MAL11	alpha-glucoside transport	alpha-glucoside:hydrogen symporter activity	membrane fraction	6
	2-periphery	YGR295C	COS6	biological_process	molecular_function	"vacuole, cell cycle-correlated morphology"	8
	2-periphery	YHL048W	COS8	response to unfolded protein	molecular_function	nuclear envelope	19
	2-periphery	YHR094C	HXT1	hexose transport	glucose transmembrane transporter activity	plasma membrane	4
	2-periphery	YIL048W	NEO1	endocytosis	phospholipid-translocating ATPase activity	Golgi apparatus	1
	2-periphery	YIL120W	QDR1	multidrug transport	multidrug transporter activity	plasma membrane	3
	2-periphery	YIL171W		biological_process	molecular_function	cellular_component	1
	2-periphery	YJL214W	HXT8	hexose transport	glucose transmembrane transporter activity	plasma membrane	2
	2-periphery	YJL219W	HXT9	hexose transport	glucose transmembrane transporter activity	plasma membrane	4
	2-periphery	YJR160C	MPH3	carbohydrate transport	maltose transmembrane transporter activity	plasma membrane	3
	2-periphery	YJR161C	COS5	biological_process	molecular_function	"vacuole, cell cycle-correlated morphology"	2
	2-periphery	YKL146W	AVT3	amino acid export from vacuole	transporter activity	membrane of vacuole with cell cycle-correlated morphology	2
	2-periphery	YKR039W	GAP1	amino acid transport	amino acid transmembrane transporter activity	plasma membrane	3
	2-periphery	YLL006W	MMM1	telomere maintenance	molecular_function	mitochondrion	3
	2-periphery	YLL028W	TPO1	polyamine transport	spermine transmembrane transporter activity	plasma membrane	7
	2-periphery	YLL061W	MMP1	S-methylmethionine transport	S-methylmethionine transmembrane transporter activity	plasma membrane	11
	2-periphery	YLR378C	SEC61	protein targeting to ER	protein transporter activity	integral to endoplasmic reticulum membrane	7
	2-periphery	YML123C	PHO84	phosphate transport	manganese ion transmembrane transporter activity	integral to plasma membrane	6
	2-periphery	YMR279C		biological_process	molecular_function	cellular_component	2
	2-periphery	YNL101W	AVT4	amino acid export from vacuole	transporter activity	"vacuole, cell cycle-correlated morphology"	2
	2-periphery	YNL321W	VNX1	potassium ion transport	sodium:hydrogen antiporter activity	"vacuole, cell cycle-correlated morphology"	1
	2-periphery	YNR013C	PHO91	phosphate transport	phosphate transmembrane transporter activity	membrane	1
	2-periphery	YNR055C	HOL1	transport	transporter activity	mitochondrion	2
	2-periphery	YOL020W	TAT2	telomere maintenance	aromatic amino acid transmembrane transporter activity	plasma membrane	2
	2-periphery	YOL030W	GAS5	biological_process	"1,3-beta-glucanosyltransferase activity"	chitin- and beta-glucan-containing cell wall	2
	2-periphery	YOL156W	HXT11	hexose transport	glucose transmembrane transporter activity	plasma membrane	4
	2-periphery	YPR156C	TPO3	polyamine transport	spermine transmembrane transporter activity	plasma membrane	6
	2-periphery	YPR198W	SGE1	response to drug	multidrug transporter activity	integral to plasma membrane	1
44	
	core	YKR055W	RHO4	actin filament organization	GTPase activity	intracellular	6
	1-periphery	YBR260C	RGD1	osmosensory signaling pathway	Rho GTPase activator activity	actin cortical patch	5
	1-periphery	YDL135C	RDI1	actin filament organization	signal transducer activity	cytosol	4
	1-periphery	YFL005W	SEC4	cytokinesis	GTPase activity	mitochondrion	16
	1-periphery	YIL007C	NAS2	ubiquitin-dependent protein catabolic process	molecular_function	cytoplasm	4
	1-periphery	YIL159W	BNR1	actin filament organization	cytoskeletal protein binding	cellular bud neck contractile ring	7
	1-periphery	YPL161C	BEM4	telomere maintenance	molecular_function	cytoplasm	10
	2-periphery	YDR218C	SPR28	cell wall organization and biogenesis	structural constituent of cytoskeleton	cellular bud neck septin ring	2
	2-periphery	YGR196C	FYV8	biological_process	molecular_function	cytoplasm	1
	2-periphery	YHR185C	PFS1	spore wall assembly (sensu Fungi)	molecular_function	cellular_component	3
	2-periphery	YIL118W	RHO3	actin filament organization	GTPase activity	intracellular	6
	2-periphery	YIL163C					1
	2-periphery	YKL079W	SMY1	exocytosis	motor activity	cellular bud neck	1
	2-periphery	YKR055W	RHO4	actin filament organization	GTPase activity	intracellular	6
	2-periphery	YLR319C	BUD6	actin filament organization	cytoskeletal regulatory protein binding	spindle pole body	11
	2-periphery	YLR452C	SST2	signal transduction	GTPase activator activity	plasma membrane	19
	2-periphery	YMR032W	HOF1	cytokinesis	cytoskeletal protein binding	cellular bud neck contractile ring	7
	2-periphery	YNL090W	RHO2	cell wall organization and biogenesis	GTPase activity	intracellular	6
	2-periphery	YNL271C	BNI1	pseudohyphal growth	cytoskeletal regulatory protein binding	cellular bud neck	14
	2-periphery	YNL272C	SEC2	exocytosis	guanyl-nucleotide exchange factor activity	cytosol	1
	2-periphery	YOR122C	PFY1	response to osmotic stress	actin monomer binding	cellular bud neck contractile ring	6
	2-periphery	YOR370C	MRS6	intracellular protein transport	Rab escort protein activity	cytoplasm	9
	2-periphery	YPR017C	DSS4	secretory pathway	guanyl-nucleotide exchange factor activity	membrane fraction	3
	2-periphery	YPR165W	RHO1	cell wall organization and biogenesis	GTPase activity	mitochondrion	20
45	
	core	YDR342C	HXT7	hexose transport	glucose transmembrane transporter activity	mitochondrion	8
	1-periphery	YBR106W	PHO88	telomere maintenance	molecular_function	mitochondrion	42
	1-periphery	YCR088W	ABP1	establishment of cell polarity (sensu Fungi)	protein binding	cytoplasm	23
	1-periphery	YDR034C	LYS14	lysine biosynthetic process via aminoadipic acid	transcriptional activator activity	nucleus	4
	1-periphery	YER048C	CAJ1	biological_process	chaperone regulator activity	nucleus	1
	1-periphery	YLR340W	RPP0	translational elongation	structural constituent of ribosome	cytosolic large ribosomal subunit (sensu Eukaryota)	16
	1-periphery	YMR049C	ERB1	rRNA processing	molecular_function	nucleus	53
	1-periphery	YOL100W	PKH2	protein amino acid phosphorylation	protein kinase activity	nucleus	8
	1-periphery	YPL204W	HRR25	DNA repair	casein kinase activity	nucleus	37
	2-periphery	YAR014C	BUD14	"regulation of transcription, DNA-dependent"	protein phosphatase type 1 regulator activity	cellular bud neck	2
	2-periphery	YBL056W	PTC3	protein amino acid dephosphorylation	protein phosphatase type 2C activity	cytoplasm	5
	2-periphery	YBL105C	PKC1	cell wall organization and biogenesis	protein kinase C activity	cytoplasm	16
	2-periphery	YBR097W	VPS15	telomere maintenance	protein serine/threonine kinase activity	mitochondrion	3
	2-periphery	YBR125C	PTC4	biological_process	protein phosphatase type 2C activity	cytoplasm	4
	2-periphery	YBR247C	ENP1	ribosome biogenesis and assembly	snoRNA binding	nucleus	7
	2-periphery	YBR281C	DUG2	glutathione catabolic process	X-His dipeptidase activity	cytoplasm	4
	2-periphery	YBR283C	SSH1	telomere maintenance	protein transporter activity	endoplasmic reticulum membrane	5
	2-periphery	YBR293W	VBA2	basic amino acid transport	basic amino acid transmembrane transporter activity	membrane of vacuole with cell cycle-correlated morphology	2
	2-periphery	YBR298C	MAL31	alpha-glucoside transport	alpha-glucoside:hydrogen symporter activity	membrane fraction	4
	2-periphery	YCR037C	PHO87	telomere maintenance	inorganic phosphate transmembrane transporter activity	membrane	1
	2-periphery	YCR072C	RSA4	ribosome biogenesis and assembly	molecular_function	nucleolus	6
	2-periphery	YCR084C	TUP1	negative regulation of transcription	general transcriptional repressor activity	nucleus	12
	2-periphery	YCR098C	GIT1	glycerophosphodiester transport	glycerophosphodiester transmembrane transporter activity	plasma membrane	1
	2-periphery	YDL047W	SIT4	telomere maintenance	protein serine/threonine phosphatase activity	cytoplasm	20
	2-periphery	YDL060W	TSR1	ribosome biogenesis and assembly	ribonucleoprotein binding	cytoplasm	7
	2-periphery	YDL081C	RPP1A	translational elongation	structural constituent of ribosome	cytosolic large ribosomal subunit (sensu Eukaryota)	2
	2-periphery	YDL128W	VCX1	cellular calcium ion homeostasis	calcium ion transmembrane transporter activity	"vacuole, cell cycle-correlated morphology"	1
	2-periphery	YDL130W	RPP1B	translational elongation	structural constituent of ribosome	cytosolic large ribosomal subunit (sensu Eukaryota)	3
	2-periphery	YDL138W	RGT2	signal transduction	receptor activity	plasma membrane	1
	2-periphery	YDL247W	MPH2	carbohydrate transport	maltose transmembrane transporter activity	plasma membrane	1
	2-periphery	YDR046C	BAP3	amino acid transport	amino acid transmembrane transporter activity	mitochondrion	4
	2-periphery	YDR129C	SAC6	endocytosis	"protein binding, bridging"	actin cortical patch	3
	2-periphery	YDR283C	GCN2	protein amino acid phosphorylation	protein kinase activity	cytosolic ribosome (sensu Eukaryota)	6
	2-periphery	YDR342C	HXT7	hexose transport	glucose transmembrane transporter activity	mitochondrion	8
	2-periphery	YDR343C	HXT6	hexose transport	glucose transmembrane transporter activity	mitochondrion	4
	2-periphery	YDR382W	RPP2B	translational elongation	structural constituent of ribosome	cytosolic large ribosomal subunit (sensu Eukaryota)	4
	2-periphery	YDR412W	RRP17	ribosome biogenesis and assembly	molecular_function	cytoplasm	2
	2-periphery	YDR508C	GNP1	amino acid transport	amino acid transmembrane transporter activity	mitochondrion	4
	2-periphery	YEL015W	EDC3	deadenylation-independent decapping	molecular_function	cytoplasmic mRNA processing body	5
	2-periphery	YEL034W	HYP2	translational initiation	protein binding	cytoplasm	7
	2-periphery	YER002W	NOP16	ribosomal large subunit biogenesis and assembly	molecular_function	nucleus	1
	2-periphery	YER043C	SAH1	methionine metabolic process	adenosylhomocysteinase activity	cytoplasm	3
	2-periphery	YER091C	MET6	methionine biosynthetic process	5-methyltetrahydropteroyltriglutamate-homocysteine S-methyltransferase activity	cytoplasm	1
	2-periphery	YER120W	SCS2	chromatin silencing at telomere	FFAT motif binding	endoplasmic reticulum	2
	2-periphery	YER133W	GLC7	35S primary transcript processing	protein phosphatase type 1 activity	nucleolus	38
	2-periphery	YFL045C	SEC53	protein targeting to ER	phosphomannomutase activity	cytosol	1
	2-periphery	YFR028C	CDC14	protein amino acid dephosphorylation	phosphoprotein phosphatase activity	nucleus	7
	2-periphery	YGL023C	PIB2	vesicle-mediated transport	phosphatidylinositol binding	mitochondrion	2
	2-periphery	YGL068W	MNP1	translation	structural constituent of ribosome	mitochondrion	2
	2-periphery	YGL104C	VPS73	protein targeting to vacuole	molecular_function	mitochondrion	9
	2-periphery	YGL111W	NSA1	ribosome biogenesis and assembly	molecular_function	nucleus	2
	2-periphery	YGL167C	PMR1	protein amino acid glycosylation	calcium ion binding	Golgi membrane	2
	2-periphery	YGL197W	MDS3	negative regulation of sporulation	molecular_function	cytoplasm	2
	2-periphery	YGL245W	GUS1	glutamyl-tRNA aminoacylation	glutamate-tRNA ligase activity	cytoplasm	6
	2-periphery	YGR086C	PIL1	endocytosis	protein kinase inhibitor activity	cytoplasm	8
	2-periphery	YGR155W	CYS4	response to drug	cystathionine beta-synthase activity	cytoplasm	5
	2-periphery	YGR289C	MAL11	alpha-glucoside transport	alpha-glucoside:hydrogen symporter activity	membrane fraction	6
	2-periphery	YHR094C	HXT1	hexose transport	glucose transmembrane transporter activity	plasma membrane	4
	2-periphery	YHR098C	SFB3	ER to Golgi vesicle-mediated transport	molecular_function	endoplasmic reticulum	4
	2-periphery	YHR179W	OYE2	biological_process	NADPH dehydrogenase activity	cytoplasm	12
	2-periphery	YHR183W	GND1	response to oxidative stress	phosphogluconate dehydrogenase (decarboxylating) activity	cytoplasm	2
	2-periphery	YHR185C	PFS1	spore wall assembly (sensu Fungi)	molecular_function	cellular_component	3
	2-periphery	YHR193C	EGD2	cotranslational protein folding	unfolded protein binding	nascent polypeptide-associated complex	5
	2-periphery	YIL048W	NEO1	endocytosis	phospholipid-translocating ATPase activity	Golgi apparatus	1
	2-periphery	YIL095W	PRK1	protein amino acid phosphorylation	protein serine/threonine kinase activity	actin cortical patch	7
	2-periphery	YIL120W	QDR1	multidrug transport	multidrug transporter activity	plasma membrane	3
	2-periphery	YIL171W		biological_process	molecular_function	cellular_component	1
	2-periphery	YIR003W		biological_process	molecular_function	ribosome	2
	2-periphery	YJL098W	SAP185	G1/S transition of mitotic cell cycle	protein serine/threonine phosphatase activity	cytoplasm	5
	2-periphery	YJR134C	SGM1	biological_process	molecular_function	Golgi apparatus	3
	2-periphery	YJR160C	MPH3	carbohydrate transport	maltose transmembrane transporter activity	plasma membrane	3
	2-periphery	YKL009W	MRT4	telomere maintenance	molecular_function	nucleus	1
	2-periphery	YKL146W	AVT3	amino acid export from vacuole	transporter activity	membrane of vacuole with cell cycle-correlated morphology	2
	2-periphery	YKL172W	EBP2	ribosome biogenesis and assembly	molecular_function	nucleolus	2
	2-periphery	YKR039W	GAP1	amino acid transport	amino acid transmembrane transporter activity	plasma membrane	3
	2-periphery	YLL028W	TPO1	polyamine transport	spermine transmembrane transporter activity	plasma membrane	7
	2-periphery	YLL061W	MMP1	S-methylmethionine transport	S-methylmethionine transmembrane transporter activity	plasma membrane	11
	2-periphery	YLR002C	NOC3	ribosome biogenesis and assembly	protein binding	nucleus	1
	2-periphery	YLR024C	UBR2	protein monoubiquitination	ubiquitin-protein ligase activity	cytoplasm	1
	2-periphery	YLR098C	CHA4	"regulation of transcription, DNA-dependent"	transcription factor activity	nucleus	1
	2-periphery	YLR182W	SWI6	meiosis	protein binding	cytoplasm	8
	2-periphery	YLR287C		biological_process	molecular_function	cytoplasm	1
	2-periphery	YLR300W	EXG1	cell wall organization and biogenesis	"glucan 1,3-beta-glucosidase activity"	chitin- and beta-glucan-containing cell wall	1
	2-periphery	YLR304C	ACO1	response to drug	aconitate hydratase activity	mitochondrion	2
	2-periphery	YLR369W	SSQ1	DNA-dependent DNA replication	unfolded protein binding	mitochondrion	1
	2-periphery	YLR378C	SEC61	protein targeting to ER	protein transporter activity	integral to endoplasmic reticulum membrane	7
	2-periphery	YLR438W	CAR2	arginine catabolic process	ornithine-oxo-acid transaminase activity	cytoplasm	6
	2-periphery	YLR449W	FPR4	ribosome biogenesis and assembly	peptidyl-prolyl cis-trans isomerase activity	nucleus	5
	2-periphery	YML074C	FPR3	meiotic recombination checkpoint	peptidyl-prolyl cis-trans isomerase activity	nucleolus	13
	2-periphery	YML091C	RPM2	translation	transcriptional activator activity	nucleus	1
	2-periphery	YML123C	PHO84	phosphate transport	manganese ion transmembrane transporter activity	integral to plasma membrane	6
	2-periphery	YMR100W	MUB1	regulation of cell budding	molecular_function	cellular_component	1
	2-periphery	YMR279C		biological_process	molecular_function	cellular_component	2
	2-periphery	YNL002C	RLP7	ribosome biogenesis and assembly	rRNA binding	nucleolus	2
	2-periphery	YNL020C	ARK1	protein amino acid phosphorylation	protein serine/threonine kinase activity	actin cortical patch	2
	2-periphery	YNL101W	AVT4	amino acid export from vacuole	transporter activity	"vacuole, cell cycle-correlated morphology"	2
	2-periphery	YNL106C	INP52	cell wall organization and biogenesis	phosphoinositide 5-phosphatase activity	membrane fraction	1
	2-periphery	YNL118C	DCP2	mRNA catabolic process	mRNA binding	cytoplasm	7
	2-periphery	YNL182C	IPI3	ribosome biogenesis and assembly	molecular_function	nucleus	6
	2-periphery	YNL207W	RIO2	processing of 20S pre-rRNA	protein kinase activity	cytoplasm	3
	2-periphery	YNL321W	VNX1	potassium ion transport	sodium:hydrogen antiporter activity	"vacuole, cell cycle-correlated morphology"	1
	2-periphery	YNR013C	PHO91	phosphate transport	phosphate transmembrane transporter activity	membrane	1
	2-periphery	YNR055C	HOL1	transport	transporter activity	mitochondrion	2
	2-periphery	YOL020W	TAT2	telomere maintenance	aromatic amino acid transmembrane transporter activity	plasma membrane	2
	2-periphery	YOL030W	GAS5	biological_process	"1,3-beta-glucanosyltransferase activity"	chitin- and beta-glucan-containing cell wall	2
	2-periphery	YOL077C	BRX1	ribosome biogenesis and assembly	rRNA primary transcript binding	nucleolus	6
	2-periphery	YOL156W	HXT11	hexose transport	glucose transmembrane transporter activity	plasma membrane	4
	2-periphery	YOR206W	NOC2	ribosome biogenesis and assembly	molecular_function	nucleus	4
	2-periphery	YOR272W	YTM1	ribosome biogenesis and assembly	molecular_function	nucleus	15
	2-periphery	YPL004C	LSP1	endocytosis	protein kinase inhibitor activity	cytoplasm	6
	2-periphery	YPL093W	NOG1	ribosome biogenesis and assembly	GTP binding	nucleolus	7
	2-periphery	YPL258C	THI21	thiamin biosynthetic process	phosphomethylpyrimidine kinase activity	cellular_component	3
	2-periphery	YPR156C	TPO3	polyamine transport	spermine transmembrane transporter activity	plasma membrane	6
	2-periphery	YPR160W	GPH1	glycogen catabolic process	glycogen phosphorylase activity	cytoplasm	6
	2-periphery	YPR198W	SGE1	response to drug	multidrug transporter activity	integral to plasma membrane	1
46	
	core	YJL117W	PHO86	protein folding	molecular_function	endoplasmic reticulum	5
	1-periphery	YDL145C	COP1	ER to Golgi vesicle-mediated transport	molecular_function	COPI vesicle coat	26
	1-periphery	YGR060W	ERG25	ergosterol biosynthetic process	C-4 methylsterol oxidase activity	plasma membrane	16
	1-periphery	YHL042W		biological_process	molecular_function	cellular_component	17
	1-periphery	YHL048W	COS8	response to unfolded protein	molecular_function	nuclear envelope	19
	1-periphery	YJR010C-A	SPC1	protein targeting to ER	molecular_function	signal peptidase complex	4
	2-periphery	YAR023C		biological_process	molecular_function	cellular_component	1
	2-periphery	YAR033W	MST28	vesicle organization and biogenesis	protein binding	endoplasmic reticulum	5
	2-periphery	YBL056W	PTC3	protein amino acid dephosphorylation	protein phosphatase type 2C activity	cytoplasm	5
	2-periphery	YBR298C	MAL31	alpha-glucoside transport	alpha-glucoside:hydrogen symporter activity	membrane fraction	4
	2-periphery	YCR012W	PGK1	glycolysis	phosphoglycerate kinase activity	cytoplasm	3
	2-periphery	YDL212W	SHR3	ER to Golgi vesicle-mediated transport	unfolded protein binding	integral to endoplasmic reticulum membrane	4
	2-periphery	YDR216W	ADR1	transcription	transcription factor activity	nucleus	10
	2-periphery	YEL060C	PRB1	sporulation	serine-type endopeptidase activity	"vacuole, cell cycle-correlated morphology"	10
	2-periphery	YER026C	CHO1	phosphatidylserine biosynthetic process	CDP-diacylglycerol-serine O-phosphatidyltransferase activity	endoplasmic reticulum	4
	2-periphery	YER044C	ERG28	ergosterol biosynthetic process	"protein binding, bridging"	endoplasmic reticulum membrane	2
	2-periphery	YER122C	GLO3	ER to Golgi vesicle-mediated transport	ARF GTPase activator activity	COPI-coated vesicle	5
	2-periphery	YFL040W		biological_process	molecular_function	cellular_component	1
	2-periphery	YGL001C	ERG26	ergosterol biosynthetic process	C-3 sterol dehydrogenase (C-4 sterol decarboxylase) activity	endoplasmic reticulum	1
	2-periphery	YGL042C					2
	2-periphery	YGL051W	MST27	vesicle organization and biogenesis	protein binding	endoplasmic reticulum	16
	2-periphery	YGR199W	PMT6	protein amino acid O-linked glycosylation	dolichyl-phosphate-mannose-protein mannosyltransferase activity	endoplasmic reticulum	1
	2-periphery	YGR289C	MAL11	alpha-glucoside transport	alpha-glucoside:hydrogen symporter activity	membrane fraction	6
	2-periphery	YIL016W	SNL1	protein folding	chaperone regulator activity	mitochondrion	12
	2-periphery	YIR022W	SEC11	protein targeting to ER	signal peptidase activity	endoplasmic reticulum	1
	2-periphery	YJL108C	PRM10	conjugation with cellular fusion	molecular_function	integral to membrane	3
	2-periphery	YJL117W	PHO86	protein folding	molecular_function	endoplasmic reticulum	5
	2-periphery	YJL187C	SWE1	regulation of cell size	protein kinase activity	nucleus	16
	2-periphery	YKL004W	AUR1	sphingolipid metabolic process	inositol phosphoceramide synthase activity	Golgi apparatus	3
	2-periphery	YKL154W	SRP102	protein targeting to ER	GTPase activity	integral to endoplasmic reticulum membrane	7
	2-periphery	YLR100W	ERG27	ergosterol biosynthetic process	3-keto sterol reductase activity	endoplasmic reticulum	2
	2-periphery	YML067C	ERV41	ER to Golgi vesicle-mediated transport	molecular_function	integral to endoplasmic reticulum membrane	3
	2-periphery	YMR106C	YKU80	telomere maintenance	RNA binding	nuclear chromatin	15
	2-periphery	YMR264W	CUE1	ER-associated protein catabolic process	protein binding	mitochondrion	3
	2-periphery	YNL006W	LST8	transport	protein binding	Golgi membrane	11
	2-periphery	YNL258C	DSL1	"retrograde vesicle-mediated transport, Golgi to ER"	molecular_function	endoplasmic reticulum	3
	2-periphery	YOL003C	PFA4	protein amino acid palmitoylation	protein-cysteine S-palmitoleyltransferase activity	cellular_component	2
	2-periphery	YOR254C	SEC63	posttranslational protein targeting to membrane	protein transporter activity	mitochondrion	7
	2-periphery	YOR378W		biological_process	molecular_function	cellular_component	1
	2-periphery	YPL265W	DIP5	amino acid transport	amino acid transmembrane transporter activity	plasma membrane	3
	2-periphery	YPR028W	YOP1	vesicle-mediated transport	protein binding	integral to membrane	6
	2-periphery	YPR156C	TPO3	polyamine transport	spermine transmembrane transporter activity	plasma membrane	6
47	
	core	YMR104C	YPK2	protein amino acid phosphorylation	protein kinase activity	cytoplasm	9
	1-periphery	YDL185W	TFP1	vacuolar acidification	"hydrogen ion transporting ATPase activity, rotational mechanism"	membrane of vacuole with cell cycle-correlated morphology	25
	1-periphery	YDR477W	SNF1	protein amino acid phosphorylation	AMP-activated protein kinase activity	cytoplasm	33
	1-periphery	YDR490C	PKH1	protein amino acid phosphorylation	protein kinase activity	cytosol	8
	1-periphery	YEL023C		biological_process	molecular_function	cellular_component	2
	1-periphery	YEL060C	PRB1	sporulation	serine-type endopeptidase activity	"vacuole, cell cycle-correlated morphology"	10
	1-periphery	YGR016W		biological_process	molecular_function	cellular_component	2
	1-periphery	YJR091C	JSN1	"mRNA catabolic process, deadenylation-dependent decay"	mRNA binding	cellular_component	8
	1-periphery	YKL126W	YPK1	protein amino acid phosphorylation	protein serine/threonine kinase activity	cytosol	3
	1-periphery	YOL139C	CDC33	translational initiation	translation initiation factor activity	cytoplasm	10
	2-periphery	YAL015C	NTG1	DNA repair	DNA-(apurinic or apyrimidinic site) lyase activity	nucleus	1
	2-periphery	YAR019C	CDC15	protein amino acid phosphorylation	protein kinase activity	cellular bud neck	25
	2-periphery	YBR066C	NRG2	pseudohyphal growth	transcriptional repressor activity	nucleus	1
	2-periphery	YCL052C	PBN1	ER-associated protein catabolic process	mannosyltransferase activity	endoplasmic reticulum	1
	2-periphery	YCR094W	CDC50	endocytosis	phospholipid-translocating ATPase activity	late endosome	1
	2-periphery	YDL025C		biological_process	protein kinase activity	cellular_component	3
	2-periphery	YDL059C	RAD59	telomere maintenance via recombination	protein binding	nucleus	13
	2-periphery	YDL101C	DUN1	telomere maintenance	protein kinase activity	nucleus	19
	2-periphery	YDL192W	ARF1	telomere maintenance	GTPase activity	cytosol	11
	2-periphery	YDL226C	GCS1	ER to Golgi vesicle-mediated transport	actin binding	endosome	3
	2-periphery	YDL227C	HO	gene conversion at mating-type locus	endonuclease activity	nucleus	1
	2-periphery	YDR028C	REG1	negative regulation of transcription from RNA polymerase II promoter	protein phosphatase type 1 regulator activity	cytoplasm	3
	2-periphery	YDR043C	NRG1	regulation of transcription from RNA polymerase II promoter	DNA binding	nucleus	2
	2-periphery	YDR170C	SEC7	ER to Golgi vesicle-mediated transport	ARF guanyl-nucleotide exchange factor activity	cytosol	13
	2-periphery	YDR422C	SIP1	protein amino acid phosphorylation	AMP-activated protein kinase activity	"vacuole, cell cycle-correlated morphology"	2
	2-periphery	YDR523C	SPS1	protein amino acid phosphorylation	protein serine/threonine kinase activity	cytoplasm	13
	2-periphery	YER027C	GAL83	protein amino acid phosphorylation	AMP-activated protein kinase activity	cytoplasm	4
	2-periphery	YER040W	GLN3	positive regulation of transcription from RNA polymerase II promoter	transcription factor activity	nucleus	5
	2-periphery	YER171W	RAD3	transcription initiation from RNA polymerase II promoter	general RNA polymerase II transcription factor activity	holo TFIIH complex	14
	2-periphery	YGL035C	MIG1	negative regulation of transcription from RNA polymerase II promoter by glucose	specific transcriptional repressor activity	cytoplasm	3
	2-periphery	YGL049C	TIF4632	translational initiation	translation initiation factor activity	ribosome	9
	2-periphery	YGL158W	RCK1	protein amino acid phosphorylation	protein serine/threonine kinase activity	cellular_component	6
	2-periphery	YGL208W	SIP2	protein amino acid phosphorylation	AMP-activated protein kinase activity	cytoplasm	3
	2-periphery	YGR086C	PIL1	endocytosis	protein kinase inhibitor activity	cytoplasm	8
	2-periphery	YHR205W	SCH9	protein amino acid phosphorylation	protein serine/threonine kinase activity	cytoplasm	3
	2-periphery	YIL148W	RPL40A	translation	structural constituent of ribosome	cytosolic large ribosomal subunit (sensu Eukaryota)	27
	2-periphery	YJL089W	SIP4	regulation of transcription from RNA polymerase II promoter	specific RNA polymerase II transcription factor activity	nucleus	4
	2-periphery	YJL106W	IME2	protein amino acid phosphorylation	protein kinase activity	nucleus	5
	2-periphery	YKL048C	ELM1	response to drug	protein serine/threonine kinase activity	cellular bud neck contractile ring	5
	2-periphery	YKL139W	CTK1	telomere maintenance	cyclin-dependent protein kinase activity	nucleus	11
	2-periphery	YLL019C	KNS1	protein amino acid phosphorylation	protein serine/threonine kinase activity	cellular_component	6
	2-periphery	YLR113W	HOG1	protein amino acid phosphorylation	MAP kinase activity	cytoplasm	12
	2-periphery	YLR248W	RCK2	protein amino acid phosphorylation	protein serine/threonine kinase activity	cytoplasm	4
	2-periphery	YLR442C	SIR3	double-strand break repair via nonhomologous end joining	histone binding	mitochondrion	9
	2-periphery	YLR466W	YRF1-4	telomere maintenance via recombination	DNA helicase activity	nucleus	1
	2-periphery	YML006C	GIS4	cell ion homeostasis	molecular_function	plasma membrane	2
	2-periphery	YMR104C	YPK2	protein amino acid phosphorylation	protein kinase activity	cytoplasm	9
	2-periphery	YNL161W	CBK1	regulation of exit from mitosis	protein kinase activity	cytoplasm	11
	2-periphery	YNL218W	MGS1	DNA replication	ATPase activity	nucleus	2
	2-periphery	YNL236W	SIN4	transcription from RNA polymerase II promoter	RNA polymerase II transcription mediator activity	mediator complex	9
	2-periphery	YNL257C	SIP3	transcription initiation from RNA polymerase II promoter	transcription cofactor activity	nucleus	2
	2-periphery	YNR048W		response to drug	phospholipid-translocating ATPase activity	integral to membrane	1
	2-periphery	YOR038C	HIR2	regulation of transcription from RNA polymerase II promoter	transcription corepressor activity	nucleus	5
	2-periphery	YOR047C	STD1	regulation of transcription from RNA polymerase II promoter	protein kinase activator activity	nucleus	3
	2-periphery	YOR276W	CAF20	negative regulation of protein biosynthetic process	translation regulator activity	mRNA cap complex	2
	2-periphery	YPL004C	LSP1	endocytosis	protein kinase inhibitor activity	cytoplasm	6
48	
	core	YJR091C	JSN1	"mRNA catabolic process, deadenylation-dependent decay"	mRNA binding	cellular_component	8
	1-periphery	YBR160W	CDC28	protein amino acid phosphorylation	cyclin-dependent protein kinase activity	cytoplasm	103
	1-periphery	YCR094W	CDC50	endocytosis	phospholipid-translocating ATPase activity	late endosome	1
	1-periphery	YGL171W	ROK1	35S primary transcript processing	ATPase activity	nucleolus	10
	1-periphery	YJL106W	IME2	protein amino acid phosphorylation	protein kinase activity	nucleus	5
	1-periphery	YLR248W	RCK2	protein amino acid phosphorylation	protein serine/threonine kinase activity	cytoplasm	4
	1-periphery	YMR104C	YPK2	protein amino acid phosphorylation	protein kinase activity	cytoplasm	9
	1-periphery	YNR048W		response to drug	phospholipid-translocating ATPase activity	integral to membrane	1
	1-periphery	YPL140C	MKK2	protein amino acid phosphorylation	MAP kinase kinase activity	intracellular	18
	2-periphery	YAL019W	FUN30	chromosome organization and biogenesis (sensu Eukaryota)	molecular_function	nucleus	2
	2-periphery	YAL024C	LTE1	response to drug	guanyl-nucleotide exchange factor activity	cellular bud	3
	2-periphery	YBL105C	PKC1	cell wall organization and biogenesis	protein kinase C activity	cytoplasm	16
	2-periphery	YBR260C	RGD1	osmosensory signaling pathway	Rho GTPase activator activity	actin cortical patch	5
	2-periphery	YDL017W	CDC7	protein amino acid phosphorylation	protein serine/threonine kinase activity	nucleus	12
	2-periphery	YDL025C		biological_process	protein kinase activity	cellular_component	3
	2-periphery	YDL056W	MBP1	DNA replication	DNA binding	nucleus	8
	2-periphery	YDL106C	PHO2	transcription	transcription factor activity	nucleus	4
	2-periphery	YDL108W	KIN28	protein amino acid phosphorylation	general RNA polymerase II transcription factor activity	holo TFIIH complex	10
	2-periphery	YDR001C	NTH1	response to stress	"alpha,alpha-trehalase activity"	cytoplasm	4
	2-periphery	YDR052C	DBF4	DNA replication initiation	DNA replication origin binding	Dbf4-dependent protein kinase complex	5
	2-periphery	YDR113C	PDS1	mitotic sister chromatid segregation	protein binding	nucleus	4
	2-periphery	YDR130C	FIN1	mitotic sister chromatid segregation	structural constituent of cytoskeleton	nucleus	6
	2-periphery	YDR146C	SWI5	G1-specific transcription in mitotic cell cycle	transcriptional activator activity	cytoplasm	6
	2-periphery	YDR190C	RVB1	regulation of transcription from RNA polymerase II promoter	ATPase activity	nucleus	6
	2-periphery	YDR223W	CRF1	negative regulation of transcription	transcriptional repressor activity	cytoplasm	1
	2-periphery	YDR356W	SPC110	microtubule nucleation	structural constituent of cytoskeleton	central plaque of spindle pole body	8
	2-periphery	YDR379W	RGA2	pseudohyphal growth	signal transducer activity	intracellular	4
	2-periphery	YDR490C	PKH1	protein amino acid phosphorylation	protein kinase activity	cytosol	8
	2-periphery	YEL023C		biological_process	molecular_function	cellular_component	2
	2-periphery	YEL060C	PRB1	sporulation	serine-type endopeptidase activity	"vacuole, cell cycle-correlated morphology"	10
	2-periphery	YER059W	PCL6	regulation of glycogen biosynthetic process	cyclin-dependent protein kinase regulator activity	cyclin-dependent protein kinase holoenzyme complex	3
	2-periphery	YER111C	SWI4	G1/S transition of mitotic cell cycle	DNA binding	nucleus	6
	2-periphery	YER120W	SCS2	chromatin silencing at telomere	FFAT motif binding	endoplasmic reticulum	2
	2-periphery	YFL029C	CAK1	protein amino acid phosphorylation	cyclin-dependent protein kinase activating kinase activity	cytoplasm	5
	2-periphery	YGL116W	CDC20	mitotic sister chromatid segregation	ubiquitin-protein ligase activity	anaphase-promoting complex	13
	2-periphery	YGR014W	MSB2	establishment of cell polarity (sensu Fungi)	osmosensor activity	integral to plasma membrane	3
	2-periphery	YGR016W		biological_process	molecular_function	cellular_component	2
	2-periphery	YGR090W	UTP22	35S primary transcript processing	snoRNA binding	nucleus	12
	2-periphery	YGR238C	KEL2	conjugation with cellular fusion	molecular_function	cellular bud neck	3
	2-periphery	YGR270W	YTA7	telomere maintenance	ATPase activity	nucleus	2
	2-periphery	YGR296W	YRF1-3	telomere maintenance via recombination	DNA helicase activity	nucleus	2
	2-periphery	YHR027C	RPN1	ubiquitin-dependent protein catabolic process	endopeptidase activity	cytoplasm	17
	2-periphery	YHR098C	SFB3	ER to Golgi vesicle-mediated transport	molecular_function	endoplasmic reticulum	4
	2-periphery	YHR158C	KEL1	cell morphogenesis	molecular_function	cytoplasm	8
	2-periphery	YHR164C	DNA2	telomere maintenance	ATP-dependent DNA helicase activity	nucleus	3
	2-periphery	YIL050W	PCL7	regulation of glycogen biosynthetic process	cyclin-dependent protein kinase regulator activity	nucleus	4
	2-periphery	YIL094C	LYS12	lysine biosynthetic process	homoisocitrate dehydrogenase activity	mitochondrion	4
	2-periphery	YJL084C	ALY2	biological_process	cyclin binding	cytoplasm	1
	2-periphery	YJL187C	SWE1	regulation of cell size	protein kinase activity	nucleus	16
	2-periphery	YJR072C	NPA3	biological_process	ATPase activity	cytoplasm	7
	2-periphery	YJR091C	JSN1	"mRNA catabolic process, deadenylation-dependent decay"	mRNA binding	cellular_component	8
	2-periphery	YJR094C	IME1	meiosis	transcription regulator activity	nucleus	3
	2-periphery	YKL048C	ELM1	response to drug	protein serine/threonine kinase activity	cellular bud neck contractile ring	5
	2-periphery	YKL108W	SLD2	DNA strand elongation during DNA replication	molecular_function	replication fork	5
	2-periphery	YKL126W	YPK1	protein amino acid phosphorylation	protein serine/threonine kinase activity	cytosol	3
	2-periphery	YKL168C	KKQ8	biological_process	protein kinase activity	cytoplasm	11
	2-periphery	YKR089C	TGL4	triacylglycerol mobilization	triacylglycerol lipase activity	lipid particle	1
	2-periphery	YLL021W	SPA2	pseudohyphal growth	cytoskeletal regulatory protein binding	cellular bud neck	10
	2-periphery	YLR006C	SSK1	response to hydrogen peroxide	enzyme activator activity	cytoplasm	5
	2-periphery	YLR035C	MLH2	meiotic recombination	molecular_function	nucleus	3
	2-periphery	YLR086W	SMC4	mitotic sister chromatid segregation	ATPase activity	nuclear condensin complex	4
	2-periphery	YLR113W	HOG1	protein amino acid phosphorylation	MAP kinase activity	cytoplasm	12
	2-periphery	YLR131C	ACE2	G1-specific transcription in mitotic cell cycle	transcriptional activator activity	nucleus	3
	2-periphery	YLR182W	SWI6	meiosis	protein binding	cytoplasm	8
	2-periphery	YLR223C	IFH1	chromatin silencing at telomere	transcription factor activity	nucleus	1
	2-periphery	YLR319C	BUD6	actin filament organization	cytoskeletal regulatory protein binding	spindle pole body	11
	2-periphery	YLR430W	SEN1	35S primary transcript processing	DNA-dependent ATPase activity	nucleus	2
	2-periphery	YLR457C	NBP1	spindle pole body duplication in nuclear envelope	molecular_function	nucleus	3
	2-periphery	YML027W	YOX1	negative regulation of transcription from RNA polymerase II promoter	DNA binding	nucleus	2
	2-periphery	YNL037C	IDH1	tricarboxylic acid cycle	isocitrate dehydrogenase (NAD+) activity	mitochondrion	7
	2-periphery	YNL257C	SIP3	transcription initiation from RNA polymerase II promoter	transcription cofactor activity	nucleus	2
	2-periphery	YNL309W	STB1	G1/S transition of mitotic cell cycle	transcriptional activator activity	cytoplasm	2
	2-periphery	YNL339C	YRF1-6	telomere maintenance via recombination	DNA helicase activity	nucleus	1
	2-periphery	YOL070C	NBA1	biological_process	molecular_function	cytoplasm	1
	2-periphery	YOL100W	PKH2	protein amino acid phosphorylation	protein kinase activity	nucleus	8
	2-periphery	YOL139C	CDC33	translational initiation	translation initiation factor activity	cytoplasm	10
	2-periphery	YOR058C	ASE1	mitotic spindle elongation	microtubule binding	spindle	1
	2-periphery	YOR177C	MPC54	spore wall assembly (sensu Fungi)	structural molecule activity	spindle pole body	2
	2-periphery	YOR195W	SLK19	meiosis	molecular_function	condensed nuclear chromosome kinetochore	2
	2-periphery	YPL209C	IPL1	chromosome segregation	protein kinase activity	condensed nuclear chromosome kinetochore	7
	2-periphery	YPR018W	RLF2	chromatin silencing at silent mating-type cassette	transcription regulator activity	nucleus	7
	2-periphery	YPR174C		biological_process	molecular_function	nuclear envelope	1
	2-periphery	YPR175W	DPB2	nucleotide-excision repair	epsilon DNA polymerase activity	cytoplasm	4
49	
	core	YMR106C	YKU80	telomere maintenance	RNA binding	nuclear chromatin	15
	1-periphery	YBR018C	GAL7	galactose catabolic process	UTP:galactose-1-phosphate uridylyltransferase activity	cytoplasm	5
	1-periphery	YBR039W	ATP3	ATP synthesis coupled proton transport	"hydrogen ion transporting ATP synthase activity, rotational mechanism"	mitochondrion	14
	1-periphery	YDL145C	COP1	ER to Golgi vesicle-mediated transport	molecular_function	COPI vesicle coat	26
	1-periphery	YDL160C	DHH1	deadenylation-dependent decapping	protein binding	cytoplasm	16
	1-periphery	YDR128W		biological_process	molecular_function	membrane of vacuole with cell cycle-correlated morphology	6
	1-periphery	YER012W	PRE1	sporulation (sensu Fungi)	endopeptidase activity	nucleus	34
	1-periphery	YER094C	PUP3	ubiquitin-dependent protein catabolic process	endopeptidase activity	"proteasome core complex, beta-subunit complex (sensu Eukaryota)"	16
	1-periphery	YFR052W	RPN12	ubiquitin-dependent protein catabolic process	endopeptidase activity	"proteasome regulatory particle, lid subcomplex (sensu Eukaryota)"	18
	1-periphery	YHR065C	RRP3	ribosome biogenesis and assembly	ATP-dependent RNA helicase activity	nucleolus	2
	1-periphery	YJL014W	CCT3	protein folding	unfolded protein binding	cytoplasm	20
	1-periphery	YJR064W	CCT5	protein folding	unfolded protein binding	cytoplasm	20
	1-periphery	YMR284W	YKU70	telomere maintenance	RNA binding	nuclear envelope	3
	1-periphery	YNL006W	LST8	transport	protein binding	Golgi membrane	11
	1-periphery	YNL037C	IDH1	tricarboxylic acid cycle	isocitrate dehydrogenase (NAD+) activity	mitochondrion	7
	1-periphery	YOR027W	STI1	protein folding	chaperone activator activity	cytoplasm	12
	2-periphery	YBL056W	PTC3	protein amino acid dephosphorylation	protein phosphatase type 2C activity	cytoplasm	5
	2-periphery	YCL009C	ILV6	branched chain family amino acid biosynthetic process	enzyme regulator activity	mitochondrion	2
	2-periphery	YCR012W	PGK1	glycolysis	phosphoglycerate kinase activity	cytoplasm	3
	2-periphery	YDL017W	CDC7	protein amino acid phosphorylation	protein serine/threonine kinase activity	nucleus	12
	2-periphery	YDL047W	SIT4	telomere maintenance	protein serine/threonine phosphatase activity	cytoplasm	20
	2-periphery	YDR075W	PPH3	response to drug	protein phosphatase type 2A activity	cytoplasm	8
	2-periphery	YDR216W	ADR1	transcription	transcription factor activity	nucleus	10
	2-periphery	YDR227W	SIR4	telomere maintenance	histone binding	nuclear telomere cap complex	14
	2-periphery	YDR273W	DON1	meiosis	molecular_function	spindle	1
	2-periphery	YDR523C	SPS1	protein amino acid phosphorylation	protein serine/threonine kinase activity	cytoplasm	13
	2-periphery	YEL015W	EDC3	deadenylation-independent decapping	molecular_function	cytoplasmic mRNA processing body	5
	2-periphery	YEL060C	PRB1	sporulation	serine-type endopeptidase activity	"vacuole, cell cycle-correlated morphology"	10
	2-periphery	YER081W	SER3	serine family amino acid biosynthetic process	phosphoglycerate dehydrogenase activity	cytoplasm	9
	2-periphery	YER093C	TSC11	cell wall organization and biogenesis	protein binding	membrane fraction	2
	2-periphery	YER122C	GLO3	ER to Golgi vesicle-mediated transport	ARF GTPase activator activity	COPI-coated vesicle	5
	2-periphery	YER171W	RAD3	transcription initiation from RNA polymerase II promoter	general RNA polymerase II transcription factor activity	holo TFIIH complex	14
	2-periphery	YER173W	RAD24	meiotic recombination	DNA clamp loader activity	nucleus	10
	2-periphery	YGL116W	CDC20	mitotic sister chromatid segregation	ubiquitin-protein ligase activity	anaphase-promoting complex	13
	2-periphery	YHR027C	RPN1	ubiquitin-dependent protein catabolic process	endopeptidase activity	cytoplasm	17
	2-periphery	YHR033W		biological_process	molecular_function	cytoplasm	7
	2-periphery	YHR186C	KOG1	regulation of cell growth	molecular_function	mitochondrion	5
	2-periphery	YIL075C	RPN2	ubiquitin-dependent protein catabolic process	endopeptidase activity	nucleus	5
	2-periphery	YIL094C	LYS12	lysine biosynthetic process	homoisocitrate dehydrogenase activity	mitochondrion	4
	2-periphery	YJL058C	BIT61	regulation of cell growth	molecular_function	cytoplasm	3
	2-periphery	YJL117W	PHO86	protein folding	molecular_function	endoplasmic reticulum	5
	2-periphery	YJL187C	SWE1	regulation of cell size	protein kinase activity	nucleus	16
	2-periphery	YJR066W	TOR1	ribosome biogenesis and assembly	protein binding	plasma membrane	11
	2-periphery	YJR122W	CAF17	biological_process	molecular_function	mitochondrion	2
	2-periphery	YKL203C	TOR2	ribosome biogenesis and assembly	protein binding	mitochondrion	9
	2-periphery	YLL026W	HSP104	telomere maintenance	chaperone binding	cytoplasm	13
	2-periphery	YLR199C	PBA1	proteasome assembly	molecular_function	cytoplasm	1
	2-periphery	YLR421C	RPN13	proteolysis	endopeptidase activity	"proteasome regulatory particle, lid subcomplex (sensu Eukaryota)"	5
	2-periphery	YML064C	TEM1	regulation of exit from mitosis	protein binding	spindle pole body	35
	2-periphery	YMR068W	AVO2	regulation of cell growth	molecular_function	cytoplasm	4
	2-periphery	YMR106C	YKU80	telomere maintenance	RNA binding	nuclear chromatin	15
	2-periphery	YNL148C	ALF1	post-chaperonin tubulin folding pathway	microtubule binding	cytoplasm	3
	2-periphery	YNL161W	CBK1	regulation of exit from mitosis	protein kinase activity	cytoplasm	11
	2-periphery	YNL258C	DSL1	"retrograde vesicle-mediated transport, Golgi to ER"	molecular_function	endoplasmic reticulum	3
	2-periphery	YNR016C	ACC1	protein import into nucleus	acetyl-CoA carboxylase activity	mitochondrion	8
	2-periphery	YOL078W	AVO1	regulation of cell growth	Ras GTPase binding	cytoplasm	2
	2-periphery	YOR136W	IDH2	tricarboxylic acid cycle	isocitrate dehydrogenase (NAD+) activity	mitochondrion	6
	2-periphery	YOR230W	WTM1	protein import into nucleus	transcription corepressor activity	nucleus	6
	2-periphery	YPL180W	TCO89	response to salt stress	molecular_function	membrane of vacuole with cell cycle-correlated morphology	3
	2-periphery	YPL258C	THI21	thiamin biosynthetic process	phosphomethylpyrimidine kinase activity	cellular_component	3
50	
	core	YGL104C	VPS73	protein targeting to vacuole	molecular_function	mitochondrion	9
	1-periphery	YAR028W		biological_process	molecular_function	cellular_component	4
	1-periphery	YBR106W	PHO88	telomere maintenance	molecular_function	mitochondrion	42
	1-periphery	YDR331W	GPI8	attachment of GPI anchor to protein	GPI-anchor transamidase activity	GPI-anchor transamidase complex	10
	1-periphery	YFR024C					11
	1-periphery	YHR114W	BZZ1	endocytosis	molecular_function	cytoplasm	10
	1-periphery	YIL035C	CKA1	protein amino acid phosphorylation	protein kinase activity	protein kinase CK2 complex	41
	1-periphery	YLR372W	SUR4	telomere maintenance	fatty acid elongase activity	endoplasmic reticulum	27
	1-periphery	YML048W	GSF2	protein folding	molecular_function	cytoplasm	25
	1-periphery	YPR028W	YOP1	vesicle-mediated transport	protein binding	integral to membrane	6
	2-periphery	YAR027W	UIP3	biological_process	molecular_function	nuclear envelope	14
	2-periphery	YBR283C	SSH1	telomere maintenance	protein transporter activity	endoplasmic reticulum membrane	5
	2-periphery	YBR293W	VBA2	basic amino acid transport	basic amino acid transmembrane transporter activity	membrane of vacuole with cell cycle-correlated morphology	2
	2-periphery	YBR298C	MAL31	alpha-glucoside transport	alpha-glucoside:hydrogen symporter activity	membrane fraction	4
	2-periphery	YCR024C-A	PMP1	cation transport	enzyme regulator activity	plasma membrane	5
	2-periphery	YCR037C	PHO87	telomere maintenance	inorganic phosphate transmembrane transporter activity	membrane	1
	2-periphery	YCR098C	GIT1	glycerophosphodiester transport	glycerophosphodiester transmembrane transporter activity	plasma membrane	1
	2-periphery	YDL056W	MBP1	DNA replication	DNA binding	nucleus	8
	2-periphery	YDL128W	VCX1	cellular calcium ion homeostasis	calcium ion transmembrane transporter activity	"vacuole, cell cycle-correlated morphology"	1
	2-periphery	YDR046C	BAP3	amino acid transport	amino acid transmembrane transporter activity	mitochondrion	4
	2-periphery	YDR342C	HXT7	hexose transport	glucose transmembrane transporter activity	mitochondrion	8
	2-periphery	YDR343C	HXT6	hexose transport	glucose transmembrane transporter activity	mitochondrion	4
	2-periphery	YDR456W	NHX1	vacuolar acidification	monovalent inorganic cation transmembrane transporter activity	late endosome	3
	2-periphery	YDR508C	GNP1	amino acid transport	amino acid transmembrane transporter activity	mitochondrion	4
	2-periphery	YEL017C-A	PMP2	cation transport	molecular_function	membrane	5
	2-periphery	YFR024C-A	LSB3	actin filament organization	molecular_function	cytoplasm	4
	2-periphery	YGL051W	MST27	vesicle organization and biogenesis	protein binding	endoplasmic reticulum	16
	2-periphery	YGL053W	PRM8	conjugation with cellular fusion	molecular_function	endoplasmic reticulum	1
	2-periphery	YGL104C	VPS73	protein targeting to vacuole	molecular_function	mitochondrion	9
	2-periphery	YGL167C	PMR1	protein amino acid glycosylation	calcium ion binding	Golgi membrane	2
	2-periphery	YGL181W	GTS1	sporulation (sensu Fungi)	transcription coactivator activity	cytoplasm	8
	2-periphery	YGL207W	SPT16	RNA elongation from RNA polymerase II promoter	RNA polymerase II transcription elongation factor activity	nuclear chromatin	10
	2-periphery	YGR004W	PEX31	peroxisome organization and biogenesis	molecular_function	integral to peroxisomal membrane	1
	2-periphery	YGR090W	UTP22	35S primary transcript processing	snoRNA binding	nucleus	12
	2-periphery	YGR289C	MAL11	alpha-glucoside transport	alpha-glucoside:hydrogen symporter activity	membrane fraction	6
	2-periphery	YGR295C	COS6	biological_process	molecular_function	"vacuole, cell cycle-correlated morphology"	8
	2-periphery	YHL048W	COS8	response to unfolded protein	molecular_function	nuclear envelope	19
	2-periphery	YHR094C	HXT1	hexose transport	glucose transmembrane transporter activity	plasma membrane	4
	2-periphery	YHR096C	HXT5	hexose transport	glucose transmembrane transporter activity	plasma membrane	4
	2-periphery	YIL033C	BCY1	negative regulation of Ras protein signal transduction	cAMP-dependent protein kinase inhibitor activity	cytoplasm	7
	2-periphery	YIL048W	NEO1	endocytosis	phospholipid-translocating ATPase activity	Golgi apparatus	1
	2-periphery	YIL118W	RHO3	actin filament organization	GTPase activity	intracellular	6
	2-periphery	YIL120W	QDR1	multidrug transport	multidrug transporter activity	plasma membrane	3
	2-periphery	YIL170W	HXT12	biological_process	molecular_function	cellular_component	1
	2-periphery	YIL171W		biological_process	molecular_function	cellular_component	1
	2-periphery	YJL004C	SYS1	Golgi to endosome transport	molecular_function	integral to Golgi membrane	3
	2-periphery	YJL080C	SCP160	response to drug	RNA binding	endoplasmic reticulum membrane	2
	2-periphery	YJL214W	HXT8	hexose transport	glucose transmembrane transporter activity	plasma membrane	2
	2-periphery	YJL219W	HXT9	hexose transport	glucose transmembrane transporter activity	plasma membrane	4
	2-periphery	YJR158W	HXT16	hexose transport	glucose transmembrane transporter activity	plasma membrane	1
	2-periphery	YJR160C	MPH3	carbohydrate transport	maltose transmembrane transporter activity	plasma membrane	3
	2-periphery	YKL108W	SLD2	DNA strand elongation during DNA replication	molecular_function	replication fork	5
	2-periphery	YKL146W	AVT3	amino acid export from vacuole	transporter activity	membrane of vacuole with cell cycle-correlated morphology	2
	2-periphery	YKR039W	GAP1	amino acid transport	amino acid transmembrane transporter activity	plasma membrane	3
	2-periphery	YLL006W	MMM1	telomere maintenance	molecular_function	mitochondrion	3
	2-periphery	YLL028W	TPO1	polyamine transport	spermine transmembrane transporter activity	plasma membrane	7
	2-periphery	YLL061W	MMP1	S-methylmethionine transport	S-methylmethionine transmembrane transporter activity	plasma membrane	11
	2-periphery	YLR105C	SEN2	tRNA splicing	tRNA-intron endonuclease activity	mitochondrion	5
	2-periphery	YLR324W	PEX30	peroxisome organization and biogenesis	molecular_function	peroxisome	2
	2-periphery	YLR378C	SEC61	protein targeting to ER	protein transporter activity	integral to endoplasmic reticulum membrane	7
	2-periphery	YLR403W	SFP1	ribosome biogenesis and assembly	transcription factor activity	cytoplasm	2
	2-periphery	YML074C	FPR3	meiotic recombination checkpoint	peptidyl-prolyl cis-trans isomerase activity	nucleolus	13
	2-periphery	YML121W	GTR1	telomere maintenance	GTPase activity	cytoplasm	2
	2-periphery	YML123C	PHO84	phosphate transport	manganese ion transmembrane transporter activity	integral to plasma membrane	6
	2-periphery	YMR011W	HXT2	hexose transport	glucose transmembrane transporter activity	plasma membrane	2
	2-periphery	YMR192W	GYL1	ER to Golgi vesicle-mediated transport	protein binding	cytoplasm	5
	2-periphery	YMR279C		biological_process	molecular_function	cellular_component	2
	2-periphery	YNL101W	AVT4	amino acid export from vacuole	transporter activity	"vacuole, cell cycle-correlated morphology"	2
	2-periphery	YNL112W	DBP2	35S primary transcript processing	RNA helicase activity	cytoplasm	6
	2-periphery	YNL132W	KRE33	ribosome biogenesis and assembly	molecular_function	nucleolus	6
	2-periphery	YNL321W	VNX1	potassium ion transport	sodium:hydrogen antiporter activity	"vacuole, cell cycle-correlated morphology"	1
	2-periphery	YNL330C	RPD3	positive regulation of transcription from RNA polymerase II promoter	histone deacetylase activity	histone deacetylase complex	7
	2-periphery	YNR013C	PHO91	phosphate transport	phosphate transmembrane transporter activity	membrane	1
	2-periphery	YNR055C	HOL1	transport	transporter activity	mitochondrion	2
	2-periphery	YOL004W	SIN3	telomere maintenance	histone deacetylase activity	histone deacetylase complex	16
	2-periphery	YOL020W	TAT2	telomere maintenance	aromatic amino acid transmembrane transporter activity	plasma membrane	2
	2-periphery	YOL030W	GAS5	biological_process	"1,3-beta-glucanosyltransferase activity"	chitin- and beta-glucan-containing cell wall	2
	2-periphery	YOL156W	HXT11	hexose transport	glucose transmembrane transporter activity	plasma membrane	4
	2-periphery	YPR156C	TPO3	polyamine transport	spermine transmembrane transporter activity	plasma membrane	6
	2-periphery	YPR198W	SGE1	response to drug	multidrug transporter activity	integral to plasma membrane	1
51	
	core	YDR172W	SUP35	"mRNA catabolic process, deadenylation-dependent decay"	translation release factor activity	cytosol	7
	1-periphery	YBL007C	SLA1	cell wall organization and biogenesis	"protein binding, bridging"	actin cortical patch	20
	1-periphery	YBR143C	SUP45	cytokinesis	"translation release factor activity, codon specific"	cytosol	2
	1-periphery	YDR385W	EFT2	translational elongation	translation elongation factor activity	ribosome	8
	1-periphery	YEL037C	RAD23	ER-associated protein catabolic process	"protein binding, bridging"	mitochondrion	29
	1-periphery	YHR015W	MIP6	mRNA export from nucleus	RNA binding	nuclear pore	4
	1-periphery	YLL026W	HSP104	telomere maintenance	chaperone binding	cytoplasm	13
	1-periphery	YMR080C	NAM7	telomere maintenance	ATP-dependent RNA helicase activity	cytoplasm	14
	2-periphery	YCL034W	LSB5	endocytosis	molecular_function	cell cortex	2
	2-periphery	YDR172W	SUP35	"mRNA catabolic process, deadenylation-dependent decay"	translation release factor activity	cytosol	7
	2-periphery	YDR311W	TFB1	transcription initiation from RNA polymerase II promoter	general RNA polymerase II transcription factor activity	holo TFIIH complex	11
	2-periphery	YDR314C	RAD34	nucleotide-excision repair	molecular_function	nucleus	1
	2-periphery	YER133W	GLC7	35S primary transcript processing	protein phosphatase type 1 activity	nucleolus	38
	2-periphery	YER143W	DDI1	ubiquitin-dependent protein catabolic process	SNARE binding	plasma membrane	3
	2-periphery	YER162C	RAD4	"nucleotide-excision repair, DNA damage recognition"	damaged DNA binding	repairosome	4
	2-periphery	YFR024C-A	LSB3	actin filament organization	molecular_function	cytoplasm	4
	2-periphery	YGL207W	SPT16	RNA elongation from RNA polymerase II promoter	RNA polymerase II transcription elongation factor activity	nuclear chromatin	10
	2-periphery	YGR072W	UPF3	telomere maintenance	molecular_function	cytoplasm	2
	2-periphery	YHR027C	RPN1	ubiquitin-dependent protein catabolic process	endopeptidase activity	cytoplasm	17
	2-periphery	YHR077C	NMD2	telomere maintenance	protein binding	cytoplasm	8
	2-periphery	YHR170W	NMD3	ribosome biogenesis and assembly	protein binding	cytosol	4
	2-periphery	YIL075C	RPN2	ubiquitin-dependent protein catabolic process	endopeptidase activity	nucleus	5
	2-periphery	YIL095W	PRK1	protein amino acid phosphorylation	protein serine/threonine kinase activity	actin cortical patch	7
	2-periphery	YIL143C	SSL2	transcription from RNA polymerase II promoter	general RNA polymerase II transcription factor activity	holo TFIIH complex	6
	2-periphery	YIL148W	RPL40A	translation	structural constituent of ribosome	cytosolic large ribosomal subunit (sensu Eukaryota)	27
	2-periphery	YIR006C	PAN1	endocytosis	"protein binding, bridging"	plasma membrane	10
	2-periphery	YJL151C	SNA3	biological_process	molecular_function	membrane	1
	2-periphery	YJL201W	ECM25	response to drug	molecular_function	cytoplasm	2
	2-periphery	YLR363C	NMD4	"mRNA catabolic process, nonsense-mediated decay"	molecular_function	cytoplasm	1
	2-periphery	YMR201C	RAD14	"nucleotide-excision repair, DNA damage recognition"	damaged DNA binding	nucleus	11
	2-periphery	YNL064C	YDJ1	response to drug	unfolded protein binding	cytosol	5
	2-periphery	YNL084C	END3	endocytosis	"protein binding, bridging"	actin cortical patch	4
	2-periphery	YNL112W	DBP2	35S primary transcript processing	RNA helicase activity	cytoplasm	6
	2-periphery	YNL118C	DCP2	mRNA catabolic process	mRNA binding	cytoplasm	7
	2-periphery	YOL123W	HRP1	mRNA cleavage	RNA binding	cytoplasm	8
	2-periphery	YOR076C	SKI7	mRNA catabolic process	protein binding	cytoplasm	8
	2-periphery	YOR133W	EFT1	translational elongation	translation elongation factor activity	ribosome	4
	2-periphery	YPL096W	PNG1	misfolded or incompletely synthesized protein catabolic process	peptide-N4-(N-acetyl-beta-glucosaminyl)asparagine amidase activity	nucleus	1
	2-periphery	YPL169C	MEX67	mRNA export from nucleus	protein binding	cytoplasm	5
	2-periphery	YPR159W	KRE6	cell wall organization and biogenesis	glucosidase activity	integral to membrane	3
	2-periphery	YPR173C	VPS4	protein retention in Golgi	ATPase activity	cytoplasm	6
52	
	core	YGL058W	RAD6	telomere maintenance	ubiquitin-protein ligase activity	cytoplasm	5
	1-periphery	YCR066W	RAD18	DNA repair	ubiquitin-protein ligase activity	nuclear chromatin	5
	1-periphery	YDR224C	HTB1	chromatin assembly or disassembly	DNA binding	nuclear nucleosome	15
	1-periphery	YGR184C	UBR1	protein monoubiquitination	ubiquitin-protein ligase activity	proteasome complex (sensu Eukaryota)	5
	1-periphery	YKL210W	UBA1	ubiquitin cycle	ubiquitin activating enzyme activity	cytoplasm	7
	1-periphery	YLR015W	BRE2	telomere maintenance	transcription regulator activity	COMPASS complex	9
	2-periphery	YBR289W	SNF5	chromatin remodeling	general RNA polymerase II transcription factor activity	SWI/SNF complex	10
	2-periphery	YDL064W	UBC9	G2/M transition of mitotic cell cycle	SUMO conjugating enzyme activity	nucleus	6
	2-periphery	YDL200C	MGT1	DNA dealkylation	methylated-DNA-[protein]-cysteine S-methyltransferase activity	nucleus	2
	2-periphery	YDL213C	NOP6	rRNA processing	RNA binding	nucleolus	4
	2-periphery	YDR092W	UBC13	protein monoubiquitination	ubiquitin-protein ligase activity	cytoplasm	7
	2-periphery	YER100W	UBC6	ER-associated protein catabolic process	ubiquitin-protein ligase activity	endoplasmic reticulum membrane	2
	2-periphery	YGL058W	RAD6	telomere maintenance	ubiquitin-protein ligase activity	cytoplasm	5
	2-periphery	YGL087C	MMS2	response to DNA damage stimulus	ubiquitin-protein ligase activity	cytoplasm	4
	2-periphery	YIL075C	RPN2	ubiquitin-dependent protein catabolic process	endopeptidase activity	nucleus	5
	2-periphery	YIL148W	RPL40A	translation	structural constituent of ribosome	cytosolic large ribosomal subunit (sensu Eukaryota)	27
	2-periphery	YJL081C	ARP4	DNA repair	chromatin binding	nucleus	11
	2-periphery	YLR032W	RAD5	telomere maintenance	ATPase activity	nuclear chromatin	3
	2-periphery	YLR442C	SIR3	double-strand break repair via nonhomologous end joining	histone binding	mitochondrion	9
	2-periphery	YPL177C	CUP9	transcription initiation from RNA polymerase II promoter	specific RNA polymerase II transcription factor activity	nucleus	1
53	
	core	YNL307C	MCK1	protein amino acid phosphorylation	glycogen synthase kinase 3 activity	soluble fraction	10
	1-periphery	YAL038W	CDC19	glycolysis	pyruvate kinase activity	cytosol	2
	1-periphery	YAR019C	CDC15	protein amino acid phosphorylation	protein kinase activity	cellular bud neck	25
	1-periphery	YDR207C	UME6	response to drug	DNA binding	nucleus	9
	1-periphery	YFR014C	CMK1	protein amino acid phosphorylation	calmodulin-dependent protein kinase activity	cytoplasm	5
	1-periphery	YGR140W	CBF2	chromosome segregation	DNA bending activity	condensed nuclear chromosome kinetochore	6
	1-periphery	YIL105C	SLM1	actin cytoskeleton organization and biogenesis	phosphoinositide binding	cytoplasm	4
	1-periphery	YKL101W	HSL1	protein amino acid phosphorylation	protein kinase activity	cellular bud neck	12
	1-periphery	YKL168C	KKQ8	biological_process	protein kinase activity	cytoplasm	11
	1-periphery	YLR175W	CBF5	ribosome biogenesis and assembly	pseudouridylate synthase activity	nucleolus	13
	1-periphery	YNR047W		response to pheromone	protein kinase activity	cytoplasm	14
	2-periphery	YAL017W	PSK1	protein amino acid phosphorylation	protein serine/threonine kinase activity	cytoplasm	7
	2-periphery	YAL035W	FUN12	translational initiation	GTPase activity	mitochondrion	7
	2-periphery	YAR018C	KIN3	chromosome segregation	protein kinase activity	cellular_component	10
	2-periphery	YBR133C	HSL7	G2/M transition of mitotic cell cycle	histone methyltransferase activity	cellular bud neck	5
	2-periphery	YBR270C	BIT2	biological_process	molecular_function	cellular_component	5
	2-periphery	YCR073C	SSK22	protein amino acid phosphorylation	MAP kinase kinase kinase activity	cellular_component	9
	2-periphery	YCR091W	KIN82	protein amino acid phosphorylation	protein kinase activity	cellular_component	4
	2-periphery	YDL028C	MPS1	mitotic cell cycle spindle assembly checkpoint	protein threonine/tyrosine kinase activity	spindle pole body	3
	2-periphery	YDL101C	DUN1	telomere maintenance	protein kinase activity	nucleus	19
	2-periphery	YDR283C	GCN2	protein amino acid phosphorylation	protein kinase activity	cytosolic ribosome (sensu Eukaryota)	6
	2-periphery	YGL116W	CDC20	mitotic sister chromatid segregation	ubiquitin-protein ligase activity	anaphase-promoting complex	13
	2-periphery	YGR052W	FMP48	biological_process	kinase activity	mitochondrion	2
	2-periphery	YGR179C	OKP1	chromosome segregation	protein binding	condensed nuclear chromosome kinetochore	5
	2-periphery	YHR079C	IRE1	protein amino acid phosphorylation	protein serine/threonine kinase activity	nucleus	3
	2-periphery	YHR082C	KSP1	protein amino acid phosphorylation	protein serine/threonine kinase activity	nucleus	18
	2-periphery	YIL095W	PRK1	protein amino acid phosphorylation	protein serine/threonine kinase activity	actin cortical patch	7
	2-periphery	YJL057C	IKS1	biological_process	molecular_function	cellular_component	2
	2-periphery	YJL106W	IME2	protein amino acid phosphorylation	protein kinase activity	nucleus	5
	2-periphery	YJR060W	CBF1	response to drug	DNA binding	nucleus	7
	2-periphery	YJR089W	BIR1	chromosome segregation	molecular_function	mitochondrion	2
	2-periphery	YJR094C	IME1	meiosis	transcription regulator activity	nucleus	3
	2-periphery	YLL019C	KNS1	protein amino acid phosphorylation	protein serine/threonine kinase activity	cellular_component	6
	2-periphery	YLR248W	RCK2	protein amino acid phosphorylation	protein serine/threonine kinase activity	cytoplasm	4
	2-periphery	YML064C	TEM1	regulation of exit from mitosis	protein binding	spindle pole body	35
	2-periphery	YML099C	ARG81	arginine metabolic process	transcription cofactor activity	nucleus	4
	2-periphery	YMR042W	ARG80	positive regulation of transcription from RNA polymerase II promoter	DNA binding	nucleus	5
	2-periphery	YMR094W	CTF13	septin ring assembly	DNA bending activity	condensed nuclear chromosome kinetochore	5
	2-periphery	YMR139W	RIM11	protein amino acid phosphorylation	protein serine/threonine kinase activity	cytoplasm	15
	2-periphery	YNL047C	SLM2	actin cytoskeleton organization and biogenesis	phosphoinositide binding	plasma membrane	3
	2-periphery	YNL132W	KRE33	ribosome biogenesis and assembly	molecular_function	nucleolus	6
	2-periphery	YNL289W	PCL1	cell cycle	cyclin-dependent protein kinase regulator activity	cyclin-dependent protein kinase holoenzyme complex	5
	2-periphery	YNL307C	MCK1	protein amino acid phosphorylation	glycogen synthase kinase 3 activity	soluble fraction	10
	2-periphery	YOL004W	SIN3	telomere maintenance	histone deacetylase activity	histone deacetylase complex	16
	2-periphery	YOR231W	MKK1	protein amino acid phosphorylation	MAP kinase kinase activity	cellular bud tip	6
	2-periphery	YOR233W	KIN4	mitotic cell cycle spindle orientation checkpoint	protein kinase activity	cellular bud neck	3
	2-periphery	YOR267C	HRK1	cell ion homeostasis	protein kinase activity	cytoplasm	3
	2-periphery	YOR337W	TEA1	transcription	DNA binding	nucleus	1
	2-periphery	YOR347C	PYK2	pyruvate metabolic process	pyruvate kinase activity	mitochondrion	1
	2-periphery	YPL018W	CTF19	chromosome segregation	protein binding	nucleus	6
	2-periphery	YPL026C	SKS1	protein amino acid phosphorylation	protein serine/threonine kinase activity	cytoplasm	3
	2-periphery	YPL059W	GRX5	response to oxidative stress	thiol-disulfide exchange intermediate activity	mitochondrion	2
54	
	core	YPR165W	RHO1	cell wall organization and biogenesis	GTPase activity	mitochondrion	20
	1-periphery	YBL105C	PKC1	cell wall organization and biogenesis	protein kinase C activity	cytoplasm	16
	1-periphery	YDL135C	RDI1	actin filament organization	signal transducer activity	cytosol	4
	1-periphery	YDL240W	LRG1	small GTPase mediated signal transduction	Rho GTPase activator activity	cytoplasm	3
	1-periphery	YDR389W	SAC7	small GTPase mediated signal transduction	signal transducer activity	intracellular	1
	1-periphery	YER008C	SEC3	cytokinesis	protein binding	cellular bud neck	3
	1-periphery	YFR044C	DUG1	glutathione catabolic process	X-His dipeptidase activity	cytoplasm	1
	1-periphery	YGR032W	GSC2	spore wall assembly (sensu Fungi)	"1,3-beta-glucan synthase activity"	membrane fraction	1
	1-periphery	YHR206W	SKN7	response to oxidative stress	transcription factor activity	nucleus	6
	1-periphery	YIL007C	NAS2	ubiquitin-dependent protein catabolic process	molecular_function	cytoplasm	4
	1-periphery	YIL118W	RHO3	actin filament organization	GTPase activity	intracellular	6
	1-periphery	YLR342W	FKS1	endocytosis	"1,3-beta-glucan synthase activity"	mitochondrion	5
	1-periphery	YLR371W	ROM2	cell wall organization and biogenesis	signal transducer activity	cellular bud tip	5
	1-periphery	YLR423C	ATG17	telomere maintenance	kinase activator activity	cytoplasm	9
	1-periphery	YLR438W	CAR2	arginine catabolic process	ornithine-oxo-acid transaminase activity	cytoplasm	6
	1-periphery	YNL271C	BNI1	pseudohyphal growth	cytoskeletal regulatory protein binding	cellular bud neck	14
	1-periphery	YOR127W	RGA1	pseudohyphal growth	signal transducer activity	intracellular	6
	1-periphery	YOR134W	BAG7	small GTPase mediated signal transduction	signal transducer activity	intracellular	1
	1-periphery	YOR230W	WTM1	protein import into nucleus	transcription corepressor activity	nucleus	6
	1-periphery	YPL161C	BEM4	telomere maintenance	molecular_function	cytoplasm	10
	1-periphery	YPL174C	NIP100	establishment of mitotic spindle orientation	protein binding	spindle pole body	7
	2-periphery	YBL106C	SRO77	exocytosis	molecular_function	plasma membrane	8
	2-periphery	YBR011C	IPP1	phosphate metabolic process	inorganic diphosphatase activity	cytosol	9
	2-periphery	YBR118W	TEF2	translational elongation	translation elongation factor activity	ribosome	9
	2-periphery	YBR217W	ATG12	protein targeting to vacuole	protein tag	membrane fraction	5
	2-periphery	YBR260C	RGD1	osmosensory signaling pathway	Rho GTPase activator activity	actin cortical patch	5
	2-periphery	YDL056W	MBP1	DNA replication	DNA binding	nucleus	8
	2-periphery	YDR062W	LCB2	sphingolipid biosynthetic process	serine C-palmitoyltransferase activity	membrane fraction	6
	2-periphery	YDR166C	SEC5	cytokinesis	protein binding	cellular bud neck	2
	2-periphery	YDR170C	SEC7	ER to Golgi vesicle-mediated transport	ARF guanyl-nucleotide exchange factor activity	cytosol	13
	2-periphery	YDR218C	SPR28	cell wall organization and biogenesis	structural constituent of cytoskeleton	cellular bud neck septin ring	2
	2-periphery	YDR488C	PAC11	"nuclear migration, microtubule-mediated"	microtubule motor activity	cytoplasmic microtubule	2
	2-periphery	YEL020C		biological_process	molecular_function	cytoplasm	1
	2-periphery	YER118C	SHO1	pseudohyphal growth	osmosensor activity	plasma membrane	8
	2-periphery	YGL073W	HSF1	regulation of transcription from RNA polymerase II promoter	transcription factor activity	nucleus	2
	2-periphery	YGL180W	ATG1	autophagy	protein serine/threonine kinase activity	cytosol	8
	2-periphery	YGL237C	HAP2	transcription	transcriptional activator activity	nucleus	4
	2-periphery	YHR129C	ARP1	establishment of mitotic spindle orientation	structural constituent of cytoskeleton	dynactin complex	3
	2-periphery	YHR185C	PFS1	spore wall assembly (sensu Fungi)	molecular_function	cellular_component	3
	2-periphery	YHR197W	RIX1	ribosome biogenesis and assembly	molecular_function	nucleus	3
	2-periphery	YIL147C	SLN1	protein amino acid phosphorylation	osmosensor activity	plasma membrane	4
	2-periphery	YIL159W	BNR1	actin filament organization	cytoskeletal protein binding	cellular bud neck contractile ring	7
	2-periphery	YIL163C					1
	2-periphery	YKR055W	RHO4	actin filament organization	GTPase activity	intracellular	6
	2-periphery	YLL019C	KNS1	protein amino acid phosphorylation	protein serine/threonine kinase activity	cellular_component	6
	2-periphery	YLL021W	SPA2	pseudohyphal growth	cytoskeletal regulatory protein binding	cellular bud neck	10
	2-periphery	YLR085C	ARP6	protein targeting to vacuole	nucleosome binding	cytoplasm	1
	2-periphery	YLR319C	BUD6	actin filament organization	cytoskeletal regulatory protein binding	spindle pole body	11
	2-periphery	YLR332W	MID2	cell wall organization and biogenesis	transmembrane receptor activity	integral to plasma membrane	2
	2-periphery	YLR433C	CNA1	cell wall organization and biogenesis	calcium-dependent protein serine/threonine phosphatase activity	cytoplasm	7
	2-periphery	YML064C	TEM1	regulation of exit from mitosis	protein binding	spindle pole body	35
	2-periphery	YMR032W	HOF1	cytokinesis	cytoskeletal protein binding	cellular bud neck contractile ring	7
	2-periphery	YMR294W	JNM1	nuclear migration	structural constituent of cytoskeleton	dynactin complex	6
	2-periphery	YNL027W	CRZ1	"regulation of transcription, DNA-dependent"	transcription factor activity	cytoplasm	2
	2-periphery	YNL090W	RHO2	cell wall organization and biogenesis	GTPase activity	intracellular	6
	2-periphery	YNL182C	IPI3	ribosome biogenesis and assembly	molecular_function	nucleus	6
	2-periphery	YOL100W	PKH2	protein amino acid phosphorylation	protein kinase activity	nucleus	8
	2-periphery	YOR008C	SLG1	cell wall organization and biogenesis	transmembrane receptor activity	plasma membrane	1
	2-periphery	YOR122C	PFY1	response to osmotic stress	actin monomer binding	cellular bud neck contractile ring	6
	2-periphery	YOR229W	WTM2	regulation of meiosis	transcription corepressor activity	nucleus	4
	2-periphery	YOR231W	MKK1	protein amino acid phosphorylation	MAP kinase kinase activity	cellular bud tip	6
	2-periphery	YPL150W		biological_process	protein kinase activity	cellular_component	5
	2-periphery	YPL204W	HRR25	DNA repair	casein kinase activity	nucleus	37
	2-periphery	YPR154W	PIN3	actin cytoskeleton organization and biogenesis	molecular_function	cytoplasm	8
	2-periphery	YPR165W	RHO1	cell wall organization and biogenesis	GTPase activity	mitochondrion	20
55	
	core	YNL135C	FPR1	establishment and/or maintenance of chromatin architecture	peptidyl-prolyl cis-trans isomerase activity	cytoplasm	10
	1-periphery	YBL016W	FUS3	protein amino acid phosphorylation	MAP kinase activity	cytoplasm	18
	1-periphery	YDL108W	KIN28	protein amino acid phosphorylation	general RNA polymerase II transcription factor activity	holo TFIIH complex	10
	1-periphery	YDR174W	HMO1	telomere maintenance	single-stranded DNA binding	cytoplasm	4
	1-periphery	YDR464W	SPP41	negative regulation of transcription from RNA polymerase II promoter	molecular_function	nucleus	2
	1-periphery	YER052C	HOM3	response to drug	aspartate kinase activity	cytoplasm	3
	1-periphery	YHR064C	SSZ1	translation	unfolded protein binding	cytoplasm	5
	1-periphery	YIL149C	MLP2	mRNA export from nucleus	ribonucleoprotein binding	mitochondrion	3
	1-periphery	YJL095W	BCK1	protein amino acid phosphorylation	MAP kinase kinase kinase activity	intracellular	18
	1-periphery	YKL203C	TOR2	ribosome biogenesis and assembly	protein binding	mitochondrion	9
	1-periphery	YNL023C	FAP1	biological_process	transcription factor activity	cellular_component	1
	2-periphery	YAR018C	KIN3	chromosome segregation	protein kinase activity	cellular_component	10
	2-periphery	YAR019C	CDC15	protein amino acid phosphorylation	protein kinase activity	cellular bud neck	25
	2-periphery	YBL105C	PKC1	cell wall organization and biogenesis	protein kinase C activity	cytoplasm	16
	2-periphery	YDL019C	OSH2	endocytosis	phosphatidylinositol binding	endoplasmic reticulum	10
	2-periphery	YDL059C	RAD59	telomere maintenance via recombination	protein binding	nucleus	13
	2-periphery	YDR460W	TFB3	transcription initiation from RNA polymerase II promoter	general RNA polymerase II transcription factor activity	holo TFIIH complex	3
	2-periphery	YDR480W	DIG2	invasive growth (sensu Saccharomyces)	transcription factor binding	nucleus	6
	2-periphery	YER040W	GLN3	positive regulation of transcription from RNA polymerase II promoter	transcription factor activity	nucleus	5
	2-periphery	YER075C	PTP3	protein amino acid dephosphorylation	protein tyrosine phosphatase activity	cytoplasm	3
	2-periphery	YER093C	TSC11	cell wall organization and biogenesis	protein binding	membrane fraction	2
	2-periphery	YER171W	RAD3	transcription initiation from RNA polymerase II promoter	general RNA polymerase II transcription factor activity	holo TFIIH complex	14
	2-periphery	YFL029C	CAK1	protein amino acid phosphorylation	cyclin-dependent protein kinase activating kinase activity	cytoplasm	5
	2-periphery	YFR002W	NIC96	mRNA export from nucleus	structural molecule activity	nuclear pore	11
	2-periphery	YGL134W	PCL10	regulation of glycogen biosynthetic process	cyclin-dependent protein kinase regulator activity	cyclin-dependent protein kinase holoenzyme complex	2
	2-periphery	YGL158W	RCK1	protein amino acid phosphorylation	protein serine/threonine kinase activity	cellular_component	6
	2-periphery	YGR285C	ZUO1	protein folding	unfolded protein binding	cytoplasm	3
	2-periphery	YHR077C	NMD2	telomere maintenance	protein binding	cytoplasm	8
	2-periphery	YHR082C	KSP1	protein amino acid phosphorylation	protein serine/threonine kinase activity	nucleus	18
	2-periphery	YHR168W	MTG2	translation	GTPase activity	mitochondrial inner membrane	1
	2-periphery	YJL058C	BIT61	regulation of cell growth	molecular_function	cytoplasm	3
	2-periphery	YJL141C	YAK1	protein amino acid phosphorylation	protein kinase activity	cytoplasm	8
	2-periphery	YJR066W	TOR1	ribosome biogenesis and assembly	protein binding	plasma membrane	11
	2-periphery	YKL168C	KKQ8	biological_process	protein kinase activity	cytoplasm	11
	2-periphery	YLR113W	HOG1	protein amino acid phosphorylation	MAP kinase activity	cytoplasm	12
	2-periphery	YML098W	TAF13	transcription initiation from RNA polymerase II promoter	general RNA polymerase II transcription factor activity	nucleus	10
	2-periphery	YMR068W	AVO2	regulation of cell growth	molecular_function	cytoplasm	4
	2-periphery	YMR304W	UBP15	protein deubiquitination	ubiquitin-specific protease activity	cytoplasm	5
	2-periphery	YNL006W	LST8	transport	protein binding	Golgi membrane	11
	2-periphery	YNL053W	MSG5	protein amino acid dephosphorylation	prenylated protein tyrosine phosphatase activity	cytoplasm	2
	2-periphery	YNL135C	FPR1	establishment and/or maintenance of chromatin architecture	peptidyl-prolyl cis-trans isomerase activity	cytoplasm	10
	2-periphery	YNL209W	SSB2	translation	ATPase activity	cytoplasm	4
	2-periphery	YNL229C	URE2	telomere maintenance	transcription corepressor activity	cytosol	3
	2-periphery	YNL271C	BNI1	pseudohyphal growth	cytoskeletal regulatory protein binding	cellular bud neck	14
	2-periphery	YOL078W	AVO1	regulation of cell growth	Ras GTPase binding	cytoplasm	2
	2-periphery	YOR231W	MKK1	protein amino acid phosphorylation	MAP kinase kinase activity	cellular bud tip	6
	2-periphery	YPL049C	DIG1	telomere maintenance	DNA binding	nucleus	6
	2-periphery	YPL084W	BRO1	telomere maintenance	ubiquitin-specific protease activity	cytoplasm	4
	2-periphery	YPR025C	CCL1	transcription initiation from RNA polymerase II promoter	general RNA polymerase II transcription factor activity	mitochondrion	4
	2-periphery	YPR104C	FHL1	rRNA processing	transcription factor activity	nucleus	1
56	
	core	YDR386W	MUS81	DNA repair	endonuclease activity	nucleus	7
	1-periphery	YBR009C	HHF1	chromatin assembly or disassembly	DNA binding	nuclear nucleosome	25
	1-periphery	YBR098W	MMS4	DNA repair	transcription coactivator activity	nucleus	1
	1-periphery	YDR381W	YRA1	mRNA export from nucleus	RNA binding	transcription export complex	17
	1-periphery	YDR388W	RVS167	endocytosis	cytoskeletal protein binding	actin cortical patch	57
	1-periphery	YFR001W	LOC1	ribosomal large subunit biogenesis and assembly	mRNA binding	nucleus	1
	1-periphery	YOL041C	NOP12	rRNA metabolic process	RNA binding	nucleolus	9
	1-periphery	YPL129W	TAF14	chromatin remodeling	general RNA polymerase II transcription factor activity	mediator complex	12
	2-periphery	YBL005W	PDR3	response to drug	DNA binding	cytoplasm	4
	2-periphery	YBL039C	URA7	phospholipid biosynthetic process	CTP synthase activity	cytosol	4
	2-periphery	YBL052C	SAS3	chromatin silencing at telomere	H3/H4 histone acetyltransferase activity	NuA3 histone acetyltransferase complex	4
	2-periphery	YBR108W		biological_process	molecular_function	lipid raft	2
	2-periphery	YBR114W	RAD16	protein ubiquitination during ubiquitin-dependent protein catabolic process	ubiquitin-protein ligase activity	Cul3-RING ubiquitin ligase complex	13
	2-periphery	YBR289W	SNF5	chromatin remodeling	general RNA polymerase II transcription factor activity	SWI/SNF complex	10
	2-periphery	YCL036W	GFD2	biological_process	molecular_function	cellular_component	1
	2-periphery	YCR009C	RVS161	endocytosis	cytoskeletal protein binding	actin cortical patch	12
	2-periphery	YCR042C	TAF2	transcription initiation from RNA polymerase II promoter	general RNA polymerase II transcription factor activity	transcription factor TFIID complex	7
	2-periphery	YCR084C	TUP1	negative regulation of transcription	general transcriptional repressor activity	nucleus	12
	2-periphery	YDL060W	TSR1	ribosome biogenesis and assembly	ribonucleoprotein binding	cytoplasm	7
	2-periphery	YDL084W	SUB2	"nuclear mRNA splicing, via spliceosome"	protein binding	nucleus	3
	2-periphery	YDL127W	PCL2	cell cycle	cyclin-dependent protein kinase regulator activity	cyclin-dependent protein kinase holoenzyme complex	4
	2-periphery	YDL179W	PCL9	cell cycle	cyclin-dependent protein kinase regulator activity	cyclin-dependent protein kinase holoenzyme complex	2
	2-periphery	YDR060W	MAK21	ribosome biogenesis and assembly	molecular_function	Noc1p-Noc2p complex	3
	2-periphery	YDR148C	KGD2	tricarboxylic acid cycle	dihydrolipoyllysine-residue succinyltransferase activity	mitochondrion	4
	2-periphery	YDR227W	SIR4	telomere maintenance	histone binding	nuclear telomere cap complex	14
	2-periphery	YDR229W	IVY1	secretory pathway	phospholipid binding	membrane of vacuole with cell cycle-correlated morphology	2
	2-periphery	YDR277C	MTH1	signal transduction	molecular_function	cellular_component	3
	2-periphery	YDR362C	TFC6	transcription initiation from RNA polymerase III promoter	RNA polymerase III transcription factor activity	transcription factor TFIIIC complex	3
	2-periphery	YDR386W	MUS81	DNA repair	endonuclease activity	nucleus	7
	2-periphery	YDR515W	SLF1	cellular copper ion homeostasis	RNA binding	cytoplasm	1
	2-periphery	YEL056W	HAT2	chromatin silencing at telomere	histone binding	cytoplasm	3
	2-periphery	YER127W	LCP5	ribosome biogenesis and assembly	RNA binding	small nucleolar ribonucleoprotein complex	4
	2-periphery	YGL016W	KAP122	response to drug	protein carrier activity	cytoplasm	8
	2-periphery	YGL026C	TRP5	tryptophan biosynthetic process	tryptophan synthase activity	cytoplasm	2
	2-periphery	YGL060W	YBP2	biological_process	molecular_function	cytoplasm	2
	2-periphery	YGL181W	GTS1	sporulation (sensu Fungi)	transcription coactivator activity	cytoplasm	8
	2-periphery	YGR005C	TFG2	transcription initiation from RNA polymerase II promoter	general RNA polymerase II transcription factor activity	transcription factor TFIIF complex	1
	2-periphery	YGR098C	ESP1	mitotic sister chromatid segregation	cysteine-type endopeptidase activity	cytoplasm	2
	2-periphery	YGR186W	TFG1	transcription initiation from RNA polymerase II promoter	general RNA polymerase II transcription factor activity	transcription factor TFIIF complex	2
	2-periphery	YIL147C	SLN1	protein amino acid phosphorylation	osmosensor activity	plasma membrane	4
	2-periphery	YIL148W	RPL40A	translation	structural constituent of ribosome	cytosolic large ribosomal subunit (sensu Eukaryota)	27
	2-periphery	YJL081C	ARP4	DNA repair	chromatin binding	nucleus	11
	2-periphery	YJL085W	EXO70	cytokinesis	protein binding	exocyst	1
	2-periphery	YJR083C	ACF4	actin cytoskeleton organization and biogenesis	molecular_function	cellular_component	1
	2-periphery	YJR115W		biological_process	molecular_function	cellular_component	2
	2-periphery	YKL139W	CTK1	telomere maintenance	cyclin-dependent protein kinase activity	nucleus	11
	2-periphery	YLR144C	ACF2	actin cytoskeleton organization and biogenesis	"glucan 1,3-beta-glucosidase activity"	intracellular	1
	2-periphery	YLR243W		biological_process	signal sequence binding	cellular_component	3
	2-periphery	YLR427W	MAG2	DNA dealkylation	molecular_function	cytoplasm	5
	2-periphery	YLR433C	CNA1	cell wall organization and biogenesis	calcium-dependent protein serine/threonine phosphatase activity	cytoplasm	7
	2-periphery	YLR436C	ECM30	cell wall organization and biogenesis	molecular_function	cytoplasm	1
	2-periphery	YLR442C	SIR3	double-strand break repair via nonhomologous end joining	histone binding	mitochondrion	9
	2-periphery	YML123C	PHO84	phosphate transport	manganese ion transmembrane transporter activity	integral to plasma membrane	6
	2-periphery	YMR192W	GYL1	ER to Golgi vesicle-mediated transport	protein binding	cytoplasm	5
	2-periphery	YMR287C	DSS1	RNA catabolic process	exoribonuclease II activity	mitochondrion	1
	2-periphery	YNL086W		biological_process	molecular_function	endosome	2
	2-periphery	YOL054W	PSH1	RNA elongation from RNA polymerase II promoter	molecular_function	nucleus	2
	2-periphery	YOL139C	CDC33	translational initiation	translation initiation factor activity	cytoplasm	10
	2-periphery	YOR204W	DED1	translational initiation	RNA helicase activity	cytoplasm	4
	2-periphery	YOR290C	SNF2	chromatin remodeling	general RNA polymerase II transcription factor activity	SWI/SNF complex	13
	2-periphery	YOR373W	NUD1	microtubule nucleation	structural constituent of cytoskeleton	spindle pole body	3
	2-periphery	YPL001W	HAT1	chromatin silencing at telomere	histone binding	cytoplasm	2
	2-periphery	YPL011C	TAF3	transcription initiation from RNA polymerase II promoter	general RNA polymerase II transcription factor activity	transcription factor TFIID complex	6
	2-periphery	YPL169C	MEX67	mRNA export from nucleus	protein binding	cytoplasm	5
	2-periphery	YPL181W	CTI6	histone deacetylation	histone deacetylase activity	nucleus	7
	2-periphery	YPL204W	HRR25	DNA repair	casein kinase activity	nucleus	37
	2-periphery	YPL249C	GYP5	ER to Golgi vesicle-mediated transport	Rab GTPase activator activity	cytosol	1
	2-periphery	YPL249C-A	RPL36B	translation	structural constituent of ribosome	cytosolic large ribosomal subunit (sensu Eukaryota)	3
	2-periphery	YPR055W	SEC8	cytokinesis	protein binding	cellular bud tip	3
	2-periphery	YPR088C	SRP54	protein targeting to ER	signal sequence binding	"signal recognition particle, endoplasmic reticulum targeting"	6
57	
	core	YMR304W	UBP15	protein deubiquitination	ubiquitin-specific protease activity	cytoplasm	5
	1-periphery	YBR058C	UBP14	response to drug	ubiquitin-specific protease activity	cytoplasm	3
	1-periphery	YDR069C	DOA4	telomere maintenance	endopeptidase activity	mitochondrion	3
	1-periphery	YJL095W	BCK1	protein amino acid phosphorylation	MAP kinase kinase kinase activity	intracellular	18
	1-periphery	YJL187C	SWE1	regulation of cell size	protein kinase activity	nucleus	16
	1-periphery	YOR326W	MYO2	vesicle-mediated transport	actin filament binding	cellular bud neck	16
	2-periphery	YAR019C	CDC15	protein amino acid phosphorylation	protein kinase activity	cellular bud neck	25
	2-periphery	YBL064C	PRX1	response to oxidative stress	thioredoxin peroxidase activity	mitochondrion	1
	2-periphery	YBL105C	PKC1	cell wall organization and biogenesis	protein kinase C activity	cytoplasm	16
	2-periphery	YBR133C	HSL7	G2/M transition of mitotic cell cycle	histone methyltransferase activity	cellular bud neck	5
	2-periphery	YDL019C	OSH2	endocytosis	phosphatidylinositol binding	endoplasmic reticulum	10
	2-periphery	YHR082C	KSP1	protein amino acid phosphorylation	protein serine/threonine kinase activity	nucleus	18
	2-periphery	YHR158C	KEL1	cell morphogenesis	molecular_function	cytoplasm	8
	2-periphery	YIL148W	RPL40A	translation	structural constituent of ribosome	cytosolic large ribosomal subunit (sensu Eukaryota)	27
	2-periphery	YJL141C	YAK1	protein amino acid phosphorylation	protein kinase activity	cytoplasm	8
	2-periphery	YKL048C	ELM1	response to drug	protein serine/threonine kinase activity	cellular bud neck contractile ring	5
	2-periphery	YKL168C	KKQ8	biological_process	protein kinase activity	cytoplasm	11
	2-periphery	YLR180W	SAM1	methionine metabolic process	methionine adenosyltransferase activity	cytoplasm	4
	2-periphery	YMR139W	RIM11	protein amino acid phosphorylation	protein serine/threonine kinase activity	cytoplasm	15
	2-periphery	YMR304W	UBP15	protein deubiquitination	ubiquitin-specific protease activity	cytoplasm	5
	2-periphery	YNL135C	FPR1	establishment and/or maintenance of chromatin architecture	peptidyl-prolyl cis-trans isomerase activity	cytoplasm	10
	2-periphery	YNL271C	BNI1	pseudohyphal growth	cytoskeletal regulatory protein binding	cellular bud neck	14
	2-periphery	YNL304W	YPT11	mitochondrion inheritance	GTPase activity	cellular bud neck	5
	2-periphery	YOL113W	SKM1	protein amino acid phosphorylation	protein serine/threonine kinase activity	plasma membrane	8
	2-periphery	YOR035C	SHE4	actin cytoskeleton organization and biogenesis	myosin binding	cytoplasm	2
	2-periphery	YOR231W	MKK1	protein amino acid phosphorylation	MAP kinase kinase activity	cellular bud tip	6
	2-periphery	YPL084W	BRO1	telomere maintenance	ubiquitin-specific protease activity	cytoplasm	4
58	
	core	YPL153C	RAD53	DNA repair	DNA replication origin binding	nucleus	22
	1-periphery	YBL003C	HTA2	DNA repair	DNA binding	nuclear nucleosome	10
	1-periphery	YBL047C	EDE1	endocytosis	ubiquitin binding	cellular bud neck	14
	1-periphery	YBR011C	IPP1	phosphate metabolic process	inorganic diphosphatase activity	cytosol	9
	1-periphery	YBR136W	MEC1	telomere maintenance	protein kinase activity	nucleus	4
	1-periphery	YDL019C	OSH2	endocytosis	phosphatidylinositol binding	endoplasmic reticulum	10
	1-periphery	YDL101C	DUN1	telomere maintenance	protein kinase activity	nucleus	19
	1-periphery	YDR052C	DBF4	DNA replication initiation	DNA replication origin binding	Dbf4-dependent protein kinase complex	5
	1-periphery	YDR071C	PAA1	establishment and/or maintenance of chromatin architecture	aralkylamine N-acetyltransferase activity	cytoplasm	4
	1-periphery	YDR217C	RAD9	DNA repair	protein binding	nucleus	1
	1-periphery	YER089C	PTC2	G1/S transition of mitotic cell cycle	protein phosphatase type 2C activity	cytoplasm	2
	1-periphery	YER111C	SWI4	G1/S transition of mitotic cell cycle	DNA binding	nucleus	6
	1-periphery	YGR090W	UTP22	35S primary transcript processing	snoRNA binding	nucleus	12
	1-periphery	YGR270W	YTA7	telomere maintenance	ATPase activity	nucleus	2
	1-periphery	YJL115W	ASF1	chromatin silencing at telomere	histone binding	chromatin assembly complex	6
	1-periphery	YJL128C	PBS2	protein amino acid phosphorylation	MAP kinase kinase activity	cytoplasm	11
	1-periphery	YLR182W	SWI6	meiosis	protein binding	cytoplasm	8
	1-periphery	YLR347C	KAP95	protein import into nucleus	protein carrier activity	cytoplasm	33
	1-periphery	YML074C	FPR3	meiotic recombination checkpoint	peptidyl-prolyl cis-trans isomerase activity	nucleolus	13
	1-periphery	YNL189W	SRP1	nucleocytoplasmic transport	protein carrier activity	cytoplasm	51
	1-periphery	YNL201C	PSY2	response to drug	molecular_function	nucleus	5
	1-periphery	YNL298W	CLA4	protein amino acid phosphorylation	protein serine/threonine kinase activity	actin cap	18
	1-periphery	YPL127C	HHO1	"regulation of transcription, DNA-dependent"	DNA binding	nucleus	1
	2-periphery	YAR007C	RFA1	nucleotide-excision repair	single-stranded DNA binding	cytoplasm	7
	2-periphery	YAR019C	CDC15	protein amino acid phosphorylation	protein kinase activity	cellular bud neck	25
	2-periphery	YAR042W	SWH1	endocytosis	phosphatidylinositol binding	endoplasmic reticulum	2
	2-periphery	YBL008W	HIR1	regulation of transcription from RNA polymerase II promoter	transcription corepressor activity	nucleus	8
	2-periphery	YBL046W	PSY4	response to drug	protein phosphatase regulator activity	nucleus	2
	2-periphery	YBL056W	PTC3	protein amino acid dephosphorylation	protein phosphatase type 2C activity	cytoplasm	5
	2-periphery	YBR125C	PTC4	biological_process	protein phosphatase type 2C activity	cytoplasm	4
	2-periphery	YBR247C	ENP1	ribosome biogenesis and assembly	snoRNA binding	nucleus	7
	2-periphery	YCR073C	SSK22	protein amino acid phosphorylation	MAP kinase kinase kinase activity	cellular_component	9
	2-periphery	YDL006W	PTC1	telomere maintenance	protein phosphatase type 2C activity	cytoplasm	3
	2-periphery	YDL017W	CDC7	protein amino acid phosphorylation	protein serine/threonine kinase activity	nucleus	12
	2-periphery	YDL047W	SIT4	telomere maintenance	protein serine/threonine phosphatase activity	cytoplasm	20
	2-periphery	YDL055C	PSA1	protein amino acid glycosylation	mannose-1-phosphate guanylyltransferase activity	cytoplasm	1
	2-periphery	YDL056W	MBP1	DNA replication	DNA binding	nucleus	8
	2-periphery	YDL088C	ASM4	mRNA export from nucleus	structural molecule activity	nuclear pore	1
	2-periphery	YDL203C	ACK1	biological_process	molecular_function	mitochondrion	2
	2-periphery	YDR030C	RAD28	DNA repair	molecular_function	nucleus	4
	2-periphery	YDR075W	PPH3	response to drug	protein phosphatase type 2A activity	cytoplasm	8
	2-periphery	YDR150W	NUM1	mitochondrion inheritance	tubulin binding	mitochondrion	2
	2-periphery	YDR162C	NBP2	response to heat	molecular_function	cytoplasm	3
	2-periphery	YDR181C	SAS4	chromatin silencing at telomere	H3/H4 histone acetyltransferase activity	nuclear chromatin	4
	2-periphery	YDR214W	AHA1	response to stress	chaperone binding	cytoplasm	5
	2-periphery	YDR227W	SIR4	telomere maintenance	histone binding	nuclear telomere cap complex	14
	2-periphery	YDR264C	AKR1	endocytosis	protein-cysteine S-palmitoleyltransferase activity	membrane	12
	2-periphery	YDR369C	XRS2	telomere maintenance	protein binding	nucleus	4
	2-periphery	YDR499W	LCD1	DNA damage checkpoint	protein binding	nuclear chromosome	4
	2-periphery	YDR523C	SPS1	protein amino acid phosphorylation	protein serine/threonine kinase activity	cytoplasm	13
	2-periphery	YER011W	TIR1	response to stress	structural constituent of cell wall	chitin- and beta-glucan-containing cell wall	2
	2-periphery	YER023W	PRO3	proline biosynthetic process	pyrroline-5-carboxylate reductase activity	cytoplasm	2
	2-periphery	YER040W	GLN3	positive regulation of transcription from RNA polymerase II promoter	transcription factor activity	nucleus	5
	2-periphery	YER107C	GLE2	mRNA export from nucleus	structural molecule activity	nuclear pore	5
	2-periphery	YER118C	SHO1	pseudohyphal growth	osmosensor activity	plasma membrane	8
	2-periphery	YER125W	RSP5	endocytosis	ubiquitin-protein ligase activity	cytoplasm	15
	2-periphery	YER133W	GLC7	35S primary transcript processing	protein phosphatase type 1 activity	nucleolus	38
	2-periphery	YGL221C	NIF3	biological_process	molecular_function	cytoplasm	2
	2-periphery	YGR014W	MSB2	establishment of cell polarity (sensu Fungi)	osmosensor activity	integral to plasma membrane	3
	2-periphery	YGR024C	THG1	tRNA modification	tRNA guanylyltransferase activity	cytoplasm	1
	2-periphery	YHL009C	YAP3	regulation of transcription from RNA polymerase II promoter	transcription factor activity	nucleus	2
	2-periphery	YHR082C	KSP1	protein amino acid phosphorylation	protein serine/threonine kinase activity	nucleus	18
	2-periphery	YHR129C	ARP1	establishment of mitotic spindle orientation	structural constituent of cytoskeleton	dynactin complex	3
	2-periphery	YHR216W	IMD2	GTP biosynthetic process	IMP dehydrogenase activity	cytoplasm	5
	2-periphery	YIL149C	MLP2	mRNA export from nucleus	ribonucleoprotein binding	mitochondrion	3
	2-periphery	YIR011C	STS1	ubiquitin-dependent protein catabolic process	molecular_function	nucleus	2
	2-periphery	YJL090C	DPB11	nucleotide-excision repair	protein binding	replication fork	3
	2-periphery	YJL092W	SRS2	DNA repair	DNA helicase activity	nucleus	1
	2-periphery	YJL141C	YAK1	protein amino acid phosphorylation	protein kinase activity	cytoplasm	8
	2-periphery	YJL187C	SWE1	regulation of cell size	protein kinase activity	nucleus	16
	2-periphery	YJR133W	XPT1	XMP salvage	hypoxanthine phosphoribosyltransferase activity	cytoplasm	1
	2-periphery	YJR159W	SOR1	mannose metabolic process	L-iditol 2-dehydrogenase activity	cellular_component	5
	2-periphery	YKL108W	SLD2	DNA strand elongation during DNA replication	molecular_function	replication fork	5
	2-periphery	YKL130C	SHE2	intracellular mRNA localization	mRNA binding	cytoplasm	5
	2-periphery	YLR113W	HOG1	protein amino acid phosphorylation	MAP kinase activity	cytoplasm	12
	2-periphery	YLR371W	ROM2	cell wall organization and biogenesis	signal transducer activity	cellular bud tip	5
	2-periphery	YLR386W	VAC14	vacuole inheritance	enzyme activator activity	membrane of vacuole with cell cycle-correlated morphology	5
	2-periphery	YLR425W	TUS1	cell wall organization and biogenesis	Rho guanyl-nucleotide exchange factor activity	cellular_component	1
	2-periphery	YLR449W	FPR4	ribosome biogenesis and assembly	peptidyl-prolyl cis-trans isomerase activity	nucleus	5
	2-periphery	YML057W	CMP2	cell ion homeostasis	calcium-dependent protein serine/threonine phosphatase activity	cytoplasm	8
	2-periphery	YML058W	SML1	response to DNA damage stimulus	enzyme inhibitor activity	cytoplasm	3
	2-periphery	YMR127C	SAS2	chromatin silencing at telomere	H3/H4 histone acetyltransferase activity	nuclear chromatin	4
	2-periphery	YMR226C	TMA29	metabolic process	"oxidoreductase activity, acting on the aldehyde or oxo group of donors, NAD or NADP as acceptor"	cytoplasm	5
	2-periphery	YMR239C	RNT1	ribosome biogenesis and assembly	ribonuclease III activity	nucleolus	2
	2-periphery	YMR267W	PPA2	aerobic respiration	inorganic diphosphatase activity	mitochondrion	1
	2-periphery	YNL014W	HEF3	translational elongation	ATPase activity	cytosolic ribosome (sensu Eukaryota)	3
	2-periphery	YNL116W	DMA2	mitotic cell cycle spindle assembly checkpoint	molecular_function	cytoplasm	3
	2-periphery	YNL250W	RAD50	telomere maintenance	protein binding	nucleus	8
	2-periphery	YNR031C	SSK2	protein amino acid phosphorylation	MAP kinase kinase kinase activity	cytosol	5
	2-periphery	YNR058W	BIO3	biotin biosynthetic process	adenosylmethionine-8-amino-7-oxononanoate transaminase activity	cytoplasm	2
	2-periphery	YOL054W	PSH1	RNA elongation from RNA polymerase II promoter	molecular_function	nucleus	2
	2-periphery	YOL113W	SKM1	protein amino acid phosphorylation	protein serine/threonine kinase activity	plasma membrane	8
	2-periphery	YOL139C	CDC33	translational initiation	translation initiation factor activity	cytoplasm	10
	2-periphery	YOR047C	STD1	regulation of transcription from RNA polymerase II promoter	protein kinase activator activity	nucleus	3
	2-periphery	YOR213C	SAS5	chromatin silencing at telomere	H3/H4 histone acetyltransferase activity	nuclear chromatin	4
	2-periphery	YOR349W	CIN1	post-chaperonin tubulin folding pathway	beta-tubulin binding	cellular_component	6
	2-periphery	YPL026C	SKS1	protein amino acid phosphorylation	protein serine/threonine kinase activity	cytoplasm	3
	2-periphery	YPL066W		biological_process	molecular_function	cytoplasm	1
	2-periphery	YPL111W	CAR1	arginine catabolic process to ornithine	zinc ion binding	cytosol	3
	2-periphery	YPL153C	RAD53	DNA repair	DNA replication origin binding	nucleus	22
	2-periphery	YPL204W	HRR25	DNA repair	casein kinase activity	nucleus	37
	2-periphery	YPL209C	IPL1	chromosome segregation	protein kinase activity	condensed nuclear chromosome kinetochore	7
59	
	core	YKL154W	SRP102	protein targeting to ER	GTPase activity	integral to endoplasmic reticulum membrane	7
	1-periphery	YBR283C	SSH1	telomere maintenance	protein transporter activity	endoplasmic reticulum membrane	5
	1-periphery	YDR292C	SRP101	protein targeting to ER	GTP binding	endoplasmic reticulum membrane	3
	1-periphery	YDR297W	SUR2	sphingolipid biosynthetic process	sphingosine hydroxylase activity	endoplasmic reticulum	13
	1-periphery	YEL063C	CAN1	basic amino acid transport	basic amino acid transmembrane transporter activity	mitochondrion	21
	1-periphery	YGR060W	ERG25	ergosterol biosynthetic process	C-4 methylsterol oxidase activity	plasma membrane	16
	1-periphery	YLR378C	SEC61	protein targeting to ER	protein transporter activity	integral to endoplasmic reticulum membrane	7
	1-periphery	YPL274W	SAM3	putrescine transport	spermidine transmembrane transporter activity	plasma membrane	14
	2-periphery	YAL035W	FUN12	translational initiation	GTPase activity	mitochondrion	7
	2-periphery	YAR027W	UIP3	biological_process	molecular_function	nuclear envelope	14
	2-periphery	YBR110W	ALG1	protein amino acid N-linked glycosylation	"beta-1,4-mannosyltransferase activity"	endoplasmic reticulum	5
	2-periphery	YCL066W	HMLALPHA1	regulation of transcription from RNA polymerase II promoter	transcription coactivator activity	nucleus	5
	2-periphery	YDR086C	SSS1	"SRP-dependent cotranslational protein targeting to membrane, translocation"	protein transporter activity	endoplasmic reticulum membrane	1
	2-periphery	YER026C	CHO1	phosphatidylserine biosynthetic process	CDP-diacylglycerol-serine O-phosphatidyltransferase activity	endoplasmic reticulum	4
	2-periphery	YER044C	ERG28	ergosterol biosynthetic process	"protein binding, bridging"	endoplasmic reticulum membrane	2
	2-periphery	YFL041W	FET5	iron ion transport	ferroxidase activity	membrane of vacuole with cell cycle-correlated morphology	3
	2-periphery	YGL001C	ERG26	ergosterol biosynthetic process	C-3 sterol dehydrogenase (C-4 sterol decarboxylase) activity	endoplasmic reticulum	1
	2-periphery	YGL051W	MST27	vesicle organization and biogenesis	protein binding	endoplasmic reticulum	16
	2-periphery	YGR284C	ERV29	ER to Golgi vesicle-mediated transport	molecular_function	ER to Golgi transport vesicle	6
	2-periphery	YHR140W		biological_process	molecular_function	integral to membrane	6
	2-periphery	YIL016W	SNL1	protein folding	chaperone regulator activity	mitochondrion	12
	2-periphery	YIL114C	POR2	ion transport	voltage-gated ion-selective channel activity	mitochondrion	3
	2-periphery	YIL162W	SUC2	sucrose catabolic process	beta-fructofuranosidase activity	cytoplasm	3
	2-periphery	YJL117W	PHO86	protein folding	molecular_function	endoplasmic reticulum	5
	2-periphery	YKL065C	YET1	biological_process	molecular_function	endoplasmic reticulum	6
	2-periphery	YKL154W	SRP102	protein targeting to ER	GTPase activity	integral to endoplasmic reticulum membrane	7
	2-periphery	YLR100W	ERG27	ergosterol biosynthetic process	3-keto sterol reductase activity	endoplasmic reticulum	2
	2-periphery	YLR343W	GAS2	spore wall assembly (sensu Fungi)	"1,3-beta-glucanosyltransferase activity"	cytoplasm	4
	2-periphery	YMR058W	FET3	response to copper ion	iron ion transmembrane transporter activity	plasma membrane	1
	2-periphery	YMR297W	PRC1	vacuolar protein catabolic process	carboxypeptidase C activity	cytoplasm	4
	2-periphery	YOL003C	PFA4	protein amino acid palmitoylation	protein-cysteine S-palmitoleyltransferase activity	cellular_component	2
	2-periphery	YPL227C	ALG5	protein amino acid N-linked glycosylation	dolichyl-phosphate beta-glucosyltransferase activity	endoplasmic reticulum membrane	5
	2-periphery	YPL264C		biological_process	molecular_function	integral to membrane	1
60	
	core	YDR510W	SMT3	protein sumoylation	protein tag	nucleus	7
	1-periphery	YDL013W	SLX5	telomere maintenance	molecular_function	cellular_component	1
	1-periphery	YDL064W	UBC9	G2/M transition of mitotic cell cycle	SUMO conjugating enzyme activity	nucleus	6
	1-periphery	YDR390C	UBA2	protein sumoylation	SUMO activating enzyme activity	nucleus	4
	1-periphery	YDR446W	ECM11	cell wall organization and biogenesis	molecular_function	nucleus	1
	1-periphery	YOR156C	NFI1	telomere maintenance	SUMO ligase activity	cytoplasm	2
	1-periphery	YPL020C	ULP1	G2/M transition of mitotic cell cycle	cysteine-type peptidase activity	nuclear pore	1
	1-periphery	YPR180W	AOS1	protein sumoylation	SUMO activating enzyme activity	nucleus	4
	2-periphery	YCR066W	RAD18	DNA repair	ubiquitin-protein ligase activity	nuclear chromatin	5
	2-periphery	YDR409W	SIZ1	chromosome segregation	SUMO ligase activity	nuclear chromatin	3
	2-periphery	YDR510W	SMT3	protein sumoylation	protein tag	nucleus	7
	2-periphery	YGR048W	UFD1	ubiquitin-dependent protein catabolic process	protein binding	endoplasmic reticulum	4
	2-periphery	YLR032W	RAD5	telomere maintenance	ATPase activity	nuclear chromatin	3
	2-periphery	YMR168C	CEP3	mitotic cell cycle spindle assembly checkpoint	DNA bending activity	condensed nuclear chromosome kinetochore	6
61	
	core	YMR291W		biological_process	protein kinase activity	cytoplasm	7
	1-periphery	YGL115W	SNF4	protein amino acid phosphorylation	AMP-activated protein kinase activity	cytoplasm	12
	1-periphery	YHR082C	KSP1	protein amino acid phosphorylation	protein serine/threonine kinase activity	nucleus	18
	1-periphery	YJR059W	PTK2	G1/S transition of mitotic cell cycle	protein kinase activity	cytoplasm	16
	1-periphery	YMR139W	RIM11	protein amino acid phosphorylation	protein serine/threonine kinase activity	cytoplasm	15
	1-periphery	YNL154C	YCK2	protein amino acid phosphorylation	casein kinase I activity	plasma membrane	16
	1-periphery	YPL256C	CLN2	regulation of cyclin-dependent protein kinase activity	cyclin-dependent protein kinase regulator activity	cytoplasm	19
	1-periphery	YPR120C	CLB5	G1/S transition of mitotic cell cycle	cyclin-dependent protein kinase regulator activity	nucleus	17
	2-periphery	YAR018C	KIN3	chromosome segregation	protein kinase activity	cellular_component	10
	2-periphery	YBL105C	PKC1	cell wall organization and biogenesis	protein kinase C activity	cytoplasm	16
	2-periphery	YBR059C	AKL1	actin cytoskeleton organization and biogenesis	protein kinase activity	cytoplasm	7
	2-periphery	YCL046W					1
	2-periphery	YCR091W	KIN82	protein amino acid phosphorylation	protein kinase activity	cellular_component	4
	2-periphery	YDL019C	OSH2	endocytosis	phosphatidylinositol binding	endoplasmic reticulum	10
	2-periphery	YDL056W	MBP1	DNA replication	DNA binding	nucleus	8
	2-periphery	YDL214C	PRR2	MAPKKK cascade	receptor signaling protein serine/threonine kinase activity	nucleus	2
	2-periphery	YDR122W	KIN1	exocytosis	protein kinase activity	plasma membrane	1
	2-periphery	YDR127W	ARO1	aromatic amino acid family biosynthetic process	3-dehydroquinate dehydratase activity	cytoplasm	2
	2-periphery	YDR207C	UME6	response to drug	DNA binding	nucleus	9
	2-periphery	YDR264C	AKR1	endocytosis	protein-cysteine S-palmitoleyltransferase activity	membrane	12
	2-periphery	YDR422C	SIP1	protein amino acid phosphorylation	AMP-activated protein kinase activity	"vacuole, cell cycle-correlated morphology"	2
	2-periphery	YDR480W	DIG2	invasive growth (sensu Saccharomyces)	transcription factor binding	nucleus	6
	2-periphery	YER027C	GAL83	protein amino acid phosphorylation	AMP-activated protein kinase activity	cytoplasm	4
	2-periphery	YER099C	PRS2	histidine biosynthetic process	ribose phosphate diphosphokinase activity	cytoplasm	4
	2-periphery	YER111C	SWI4	G1/S transition of mitotic cell cycle	DNA binding	nucleus	6
	2-periphery	YER132C	PMD1	sporulation	molecular_function	cytoplasm	2
	2-periphery	YGL158W	RCK1	protein amino acid phosphorylation	protein serine/threonine kinase activity	cellular_component	6
	2-periphery	YGL179C	TOS3	protein amino acid phosphorylation	protein kinase activity	cytoplasm	4
	2-periphery	YGL208W	SIP2	protein amino acid phosphorylation	AMP-activated protein kinase activity	cytoplasm	3
	2-periphery	YHL011C	PRS3	telomere maintenance	ribose phosphate diphosphokinase activity	cytoplasm	5
	2-periphery	YHR186C	KOG1	regulation of cell growth	molecular_function	mitochondrion	5
	2-periphery	YJL128C	PBS2	protein amino acid phosphorylation	MAP kinase kinase activity	cytoplasm	11
	2-periphery	YJL141C	YAK1	protein amino acid phosphorylation	protein kinase activity	cytoplasm	8
	2-periphery	YJL187C	SWE1	regulation of cell size	protein kinase activity	nucleus	16
	2-periphery	YJR094C	IME1	meiosis	transcription regulator activity	nucleus	3
	2-periphery	YKL045W	PRI2	DNA replication	DNA primase activity	nucleus	5
	2-periphery	YKL092C	BUD2	cellular bud site selection	signal transducer activity	intracellular	2
	2-periphery	YKL168C	KKQ8	biological_process	protein kinase activity	cytoplasm	11
	2-periphery	YKR048C	NAP1	budding cell bud growth	histone binding	cytoplasm	13
	2-periphery	YLR182W	SWI6	meiosis	protein binding	cytoplasm	8
	2-periphery	YLR310C	CDC25	replicative cell aging	Ras guanyl-nucleotide exchange factor activity	cytoplasm	13
	2-periphery	YML057W	CMP2	cell ion homeostasis	calcium-dependent protein serine/threonine phosphatase activity	cytoplasm	8
	2-periphery	YMR068W	AVO2	regulation of cell growth	molecular_function	cytoplasm	4
	2-periphery	YMR291W		biological_process	protein kinase activity	cytoplasm	7
	2-periphery	YNL020C	ARK1	protein amino acid phosphorylation	protein serine/threonine kinase activity	actin cortical patch	2
	2-periphery	YNL078W	NIS1	regulation of mitosis	molecular_function	nucleus	2
	2-periphery	YNL289W	PCL1	cell cycle	cyclin-dependent protein kinase regulator activity	cyclin-dependent protein kinase holoenzyme complex	5
	2-periphery	YOL061W	PRS5	telomere maintenance	ribose phosphate diphosphokinase activity	cytoplasm	4
	2-periphery	YOL128C	YGK3	protein amino acid phosphorylation	glycogen synthase kinase 3 activity	cellular_component	4
	2-periphery	YOR264W	DSE3	biological_process	molecular_function	cellular bud neck	3
	2-periphery	YOR267C	HRK1	cell ion homeostasis	protein kinase activity	cytoplasm	3
	2-periphery	YPL049C	DIG1	telomere maintenance	DNA binding	nucleus	6
	2-periphery	YPL158C		biological_process	molecular_function	cellular bud neck	1
	2-periphery	YPL204W	HRR25	DNA repair	casein kinase activity	nucleus	37
62	
	core	YLL028W	TPO1	polyamine transport	spermine transmembrane transporter activity	plasma membrane	7
	1-periphery	YAR031W	PRM9	response to pheromone	molecular_function	endoplasmic reticulum	3
	1-periphery	YAR033W	MST28	vesicle organization and biogenesis	protein binding	endoplasmic reticulum	5
	1-periphery	YBR106W	PHO88	telomere maintenance	molecular_function	mitochondrion	42
	1-periphery	YGL051W	MST27	vesicle organization and biogenesis	protein binding	endoplasmic reticulum	16
	1-periphery	YHR140W		biological_process	molecular_function	integral to membrane	6
	1-periphery	YMR149W	SWP1	protein amino acid N-linked glycosylation	dolichyl-diphosphooligosaccharide-protein glycotransferase activity	oligosaccharyl transferase complex	11
	1-periphery	YOR016C	ERP4	secretory pathway	molecular_function	integral to membrane	20
	2-periphery	YBL105C	PKC1	cell wall organization and biogenesis	protein kinase C activity	cytoplasm	16
	2-periphery	YBR183W	YPC1	ceramide metabolic process	ceramidase activity	endoplasmic reticulum	2
	2-periphery	YBR283C	SSH1	telomere maintenance	protein transporter activity	endoplasmic reticulum membrane	5
	2-periphery	YBR293W	VBA2	basic amino acid transport	basic amino acid transmembrane transporter activity	membrane of vacuole with cell cycle-correlated morphology	2
	2-periphery	YBR298C	MAL31	alpha-glucoside transport	alpha-glucoside:hydrogen symporter activity	membrane fraction	4
	2-periphery	YCR037C	PHO87	telomere maintenance	inorganic phosphate transmembrane transporter activity	membrane	1
	2-periphery	YCR098C	GIT1	glycerophosphodiester transport	glycerophosphodiester transmembrane transporter activity	plasma membrane	1
	2-periphery	YDL015C	TSC13	very-long-chain fatty acid metabolic process	oxidoreductase activity	mitochondrion	5
	2-periphery	YDL128W	VCX1	cellular calcium ion homeostasis	calcium ion transmembrane transporter activity	"vacuole, cell cycle-correlated morphology"	1
	2-periphery	YDR046C	BAP3	amino acid transport	amino acid transmembrane transporter activity	mitochondrion	4
	2-periphery	YDR331W	GPI8	attachment of GPI anchor to protein	GPI-anchor transamidase activity	GPI-anchor transamidase complex	10
	2-periphery	YDR342C	HXT7	hexose transport	glucose transmembrane transporter activity	mitochondrion	8
	2-periphery	YDR508C	GNP1	amino acid transport	amino acid transmembrane transporter activity	mitochondrion	4
	2-periphery	YGL104C	VPS73	protein targeting to vacuole	molecular_function	mitochondrion	9
	2-periphery	YGL167C	PMR1	protein amino acid glycosylation	calcium ion binding	Golgi membrane	2
	2-periphery	YGR260W	TNA1	nicotinamide mononucleotide transport	nicotinamide mononucleotide transmembrane transporter activity	mitochondrion	2
	2-periphery	YGR289C	MAL11	alpha-glucoside transport	alpha-glucoside:hydrogen symporter activity	membrane fraction	6
	2-periphery	YGR295C	COS6	biological_process	molecular_function	"vacuole, cell cycle-correlated morphology"	8
	2-periphery	YHL048W	COS8	response to unfolded protein	molecular_function	nuclear envelope	19
	2-periphery	YHR094C	HXT1	hexose transport	glucose transmembrane transporter activity	plasma membrane	4
	2-periphery	YIL048W	NEO1	endocytosis	phospholipid-translocating ATPase activity	Golgi apparatus	1
	2-periphery	YIL120W	QDR1	multidrug transport	multidrug transporter activity	plasma membrane	3
	2-periphery	YIL171W		biological_process	molecular_function	cellular_component	1
	2-periphery	YJR015W		biological_process	molecular_function	cytoplasm	2
	2-periphery	YJR160C	MPH3	carbohydrate transport	maltose transmembrane transporter activity	plasma membrane	3
	2-periphery	YKL146W	AVT3	amino acid export from vacuole	transporter activity	membrane of vacuole with cell cycle-correlated morphology	2
	2-periphery	YKL174C	TPO5	polyamine transport	polyamine transmembrane transporter activity	Golgi apparatus	2
	2-periphery	YKR039W	GAP1	amino acid transport	amino acid transmembrane transporter activity	plasma membrane	3
	2-periphery	YLL028W	TPO1	polyamine transport	spermine transmembrane transporter activity	plasma membrane	7
	2-periphery	YLL061W	MMP1	S-methylmethionine transport	S-methylmethionine transmembrane transporter activity	plasma membrane	11
	2-periphery	YLR004C	THI73	transport	transporter activity	endoplasmic reticulum	2
	2-periphery	YLR083C	EMP70	biological_process	molecular_function	endosome	2
	2-periphery	YLR378C	SEC61	protein targeting to ER	protein transporter activity	integral to endoplasmic reticulum membrane	7
	2-periphery	YML123C	PHO84	phosphate transport	manganese ion transmembrane transporter activity	integral to plasma membrane	6
	2-periphery	YMR011W	HXT2	hexose transport	glucose transmembrane transporter activity	plasma membrane	2
	2-periphery	YMR279C		biological_process	molecular_function	cellular_component	2
	2-periphery	YNL101W	AVT4	amino acid export from vacuole	transporter activity	"vacuole, cell cycle-correlated morphology"	2
	2-periphery	YNL321W	VNX1	potassium ion transport	sodium:hydrogen antiporter activity	"vacuole, cell cycle-correlated morphology"	1
	2-periphery	YNR013C	PHO91	phosphate transport	phosphate transmembrane transporter activity	membrane	1
	2-periphery	YNR055C	HOL1	transport	transporter activity	mitochondrion	2
	2-periphery	YOL020W	TAT2	telomere maintenance	aromatic amino acid transmembrane transporter activity	plasma membrane	2
	2-periphery	YOL030W	GAS5	biological_process	"1,3-beta-glucanosyltransferase activity"	chitin- and beta-glucan-containing cell wall	2
	2-periphery	YOL156W	HXT11	hexose transport	glucose transmembrane transporter activity	plasma membrane	4
	2-periphery	YPR156C	TPO3	polyamine transport	spermine transmembrane transporter activity	plasma membrane	6
	2-periphery	YPR198W	SGE1	response to drug	multidrug transporter activity	integral to plasma membrane	1
63	
	core	YLR423C	ATG17	telomere maintenance	kinase activator activity	cytoplasm	9
	1-periphery	YBR217W	ATG12	protein targeting to vacuole	protein tag	membrane fraction	5
	1-periphery	YGL180W	ATG1	autophagy	protein serine/threonine kinase activity	cytosol	8
	1-periphery	YGL237C	HAP2	transcription	transcriptional activator activity	nucleus	4
	1-periphery	YGR120C	COG2	ER to Golgi vesicle-mediated transport	protein binding	soluble fraction	10
	1-periphery	YHR197W	RIX1	ribosome biogenesis and assembly	molecular_function	nucleus	3
	1-periphery	YML064C	TEM1	regulation of exit from mitosis	protein binding	spindle pole body	35
	1-periphery	YNL090W	RHO2	cell wall organization and biogenesis	GTPase activity	intracellular	6
	1-periphery	YNL182C	IPI3	ribosome biogenesis and assembly	molecular_function	nucleus	6
	1-periphery	YPR165W	RHO1	cell wall organization and biogenesis	GTPase activity	mitochondrion	20
	2-periphery	YAL024C	LTE1	response to drug	guanyl-nucleotide exchange factor activity	cellular bud	3
	2-periphery	YAR018C	KIN3	chromosome segregation	protein kinase activity	cellular_component	10
	2-periphery	YAR019C	CDC15	protein amino acid phosphorylation	protein kinase activity	cellular bud neck	25
	2-periphery	YBL021C	HAP3	transcription	transcriptional activator activity	nucleus	3
	2-periphery	YBL105C	PKC1	cell wall organization and biogenesis	protein kinase C activity	cytoplasm	16
	2-periphery	YBR260C	RGD1	osmosensory signaling pathway	Rho GTPase activator activity	actin cortical patch	5
	2-periphery	YBR281C	DUG2	glutathione catabolic process	X-His dipeptidase activity	cytoplasm	4
	2-periphery	YCR072C	RSA4	ribosome biogenesis and assembly	molecular_function	nucleolus	6
	2-periphery	YDL127W	PCL2	cell cycle	cyclin-dependent protein kinase regulator activity	cyclin-dependent protein kinase holoenzyme complex	4
	2-periphery	YDL135C	RDI1	actin filament organization	signal transducer activity	cytosol	4
	2-periphery	YDL240W	LRG1	small GTPase mediated signal transduction	Rho GTPase activator activity	cytoplasm	3
	2-periphery	YDL246C	SOR2	hexose metabolic process	"oxidoreductase activity, acting on the CH-OH group of donors, NAD or NADP as acceptor"	cellular_component	4
	2-periphery	YDR032C	PST2	biological_process	molecular_function	cytoplasm	6
	2-periphery	YDR311W	TFB1	transcription initiation from RNA polymerase II promoter	general RNA polymerase II transcription factor activity	holo TFIIH complex	11
	2-periphery	YDR389W	SAC7	small GTPase mediated signal transduction	signal transducer activity	intracellular	1
	2-periphery	YEL015W	EDC3	deadenylation-independent decapping	molecular_function	cytoplasmic mRNA processing body	5
	2-periphery	YER008C	SEC3	cytokinesis	protein binding	cellular bud neck	3
	2-periphery	YER179W	DMC1	meiosis	single-stranded DNA binding	nucleus	11
	2-periphery	YFR028C	CDC14	protein amino acid dephosphorylation	phosphoprotein phosphatase activity	nucleus	7
	2-periphery	YFR044C	DUG1	glutathione catabolic process	X-His dipeptidase activity	cytoplasm	1
	2-periphery	YGL061C	DUO1	mitotic spindle organization and biogenesis in nucleus	structural constituent of cytoskeleton	spindle pole body	19
	2-periphery	YGL221C	NIF3	biological_process	molecular_function	cytoplasm	2
	2-periphery	YGR032W	GSC2	spore wall assembly (sensu Fungi)	"1,3-beta-glucan synthase activity"	membrane fraction	1
	2-periphery	YGR155W	CYS4	response to drug	cystathionine beta-synthase activity	cytoplasm	5
	2-periphery	YHR112C		sulfur metabolic process	cystathionine beta-lyase activity	cytoplasm	2
	2-periphery	YHR113W		proteolysis	aspartyl aminopeptidase activity	cytoplasm	2
	2-periphery	YHR171W	ATG7	protein targeting to vacuole	APG12 activating enzyme activity	cytoplasm	4
	2-periphery	YHR206W	SKN7	response to oxidative stress	transcription factor activity	nucleus	6
	2-periphery	YIL007C	NAS2	ubiquitin-dependent protein catabolic process	molecular_function	cytoplasm	4
	2-periphery	YIL118W	RHO3	actin filament organization	GTPase activity	intracellular	6
	2-periphery	YJR053W	BFA1	regulation of exit from mitosis	GTPase activator activity	spindle pole body	4
	2-periphery	YJR056C		biological_process	molecular_function	cytoplasm	1
	2-periphery	YJR159W	SOR1	mannose metabolic process	L-iditol 2-dehydrogenase activity	cellular_component	5
	2-periphery	YKL048C	ELM1	response to drug	protein serine/threonine kinase activity	cellular bud neck contractile ring	5
	2-periphery	YKL067W	YNK1	DNA metabolic process	nucleoside diphosphate kinase activity	mitochondrion	2
	2-periphery	YKL103C	LAP4	vacuolar protein catabolic process	aminopeptidase I activity	"vacuole, cell cycle-correlated morphology"	3
	2-periphery	YKL109W	HAP4	transcription	transcriptional activator activity	CCAAT-binding factor complex	3
	2-periphery	YLL019C	KNS1	protein amino acid phosphorylation	protein serine/threonine kinase activity	cellular_component	6
	2-periphery	YLR070C	XYL2	monosaccharide metabolic process	D-xylulose reductase activity	cellular_component	1
	2-periphery	YLR342W	FKS1	endocytosis	"1,3-beta-glucan synthase activity"	mitochondrion	5
	2-periphery	YLR371W	ROM2	cell wall organization and biogenesis	signal transducer activity	cellular bud tip	5
	2-periphery	YLR423C	ATG17	telomere maintenance	kinase activator activity	cytoplasm	9
	2-periphery	YLR438W	CAR2	arginine catabolic process	ornithine-oxo-acid transaminase activity	cytoplasm	6
	2-periphery	YML078W	CPR3	protein folding	peptidyl-prolyl cis-trans isomerase activity	mitochondrion	2
	2-periphery	YML112W	CTK3	protein amino acid phosphorylation	cyclin-dependent protein kinase activity	carboxy-terminal domain protein kinase complex	3
	2-periphery	YMR012W	CLU1	translational initiation	molecular_function	cytoplasm	5
	2-periphery	YMR055C	BUB2	regulation of exit from mitosis	GTPase activator activity	spindle pole body	6
	2-periphery	YMR159C	ATG16	autophagy	molecular_function	membrane fraction	3
	2-periphery	YMR226C	TMA29	metabolic process	"oxidoreductase activity, acting on the aldehyde or oxo group of donors, NAD or NADP as acceptor"	cytoplasm	5
	2-periphery	YNL271C	BNI1	pseudohyphal growth	cytoskeletal regulatory protein binding	cellular bud neck	14
	2-periphery	YNR007C	ATG3	protein targeting to vacuole	APG8 conjugating enzyme activity	cytoplasm	3
	2-periphery	YOR020C	HSP10	protein folding	unfolded protein binding	mitochondrion	2
	2-periphery	YOR134W	BAG7	small GTPase mediated signal transduction	signal transducer activity	intracellular	1
	2-periphery	YOR229W	WTM2	regulation of meiosis	transcription corepressor activity	nucleus	4
	2-periphery	YOR230W	WTM1	protein import into nucleus	transcription corepressor activity	nucleus	6
	2-periphery	YOR272W	YTM1	ribosome biogenesis and assembly	molecular_function	nucleus	15
	2-periphery	YOR358W	HAP5	transcription	DNA binding	nucleus	5
	2-periphery	YPL111W	CAR1	arginine catabolic process to ornithine	zinc ion binding	cytosol	3
	2-periphery	YPL149W	ATG5	protein targeting to vacuole	molecular_function	cytosol	2
	2-periphery	YPL174C	NIP100	establishment of mitotic spindle orientation	protein binding	spindle pole body	7
	2-periphery	YPL192C	PRM3	response to pheromone	molecular_function	nuclear envelope	2
	2-periphery	YPL242C	IQG1	actin filament organization	cytoskeletal protein binding	cellular bud neck contractile ring	8
	2-periphery	YPR049C	ATG11	telomere maintenance	molecular_function	extrinsic to membrane	1
	2-periphery	YPR185W	ATG13	protein targeting to vacuole	protein binding	extrinsic to membrane	2
64	
	core	YBL106C	SRO77	exocytosis	molecular_function	plasma membrane	8
	1-periphery	YAR018C	KIN3	chromosome segregation	protein kinase activity	cellular_component	10
	1-periphery	YGR009C	SEC9	vesicle fusion	SNAP receptor activity	extrinsic to plasma membrane	9
	1-periphery	YGR172C	YIP1	ER to Golgi vesicle-mediated transport	molecular_function	endoplasmic reticulum membrane	11
	1-periphery	YIL033C	BCY1	negative regulation of Ras protein signal transduction	cAMP-dependent protein kinase inhibitor activity	cytoplasm	7
	1-periphery	YLR206W	ENT2	endocytosis	clathrin binding	actin cortical patch	2
	1-periphery	YNL094W	APP1	actin cytoskeleton organization and biogenesis	molecular_function	actin cortical patch	12
	1-periphery	YOR197W	MCA1	apoptosis	caspase activity	nucleus	1
	1-periphery	YPL174C	NIP100	establishment of mitotic spindle orientation	protein binding	spindle pole body	7
	2-periphery	YAR019C	CDC15	protein amino acid phosphorylation	protein kinase activity	cellular bud neck	25
	2-periphery	YBL049W	MOH1	biological_process	molecular_function	cellular_component	3
	2-periphery	YBL106C	SRO77	exocytosis	molecular_function	plasma membrane	8
	2-periphery	YBR133C	HSL7	G2/M transition of mitotic cell cycle	histone methyltransferase activity	cellular bud neck	5
	2-periphery	YCR009C	RVS161	endocytosis	cytoskeletal protein binding	actin cortical patch	12
	2-periphery	YDR164C	SEC1	exocytosis	SNARE binding	plasma membrane	4
	2-periphery	YDR488C	PAC11	"nuclear migration, microtubule-mediated"	microtubule motor activity	cytoplasmic microtubule	2
	2-periphery	YER133W	GLC7	35S primary transcript processing	protein phosphatase type 1 activity	nucleolus	38
	2-periphery	YGR136W	LSB1	biological_process	molecular_function	cytoplasm	5
	2-periphery	YGR285C	ZUO1	protein folding	unfolded protein binding	cytoplasm	3
	2-periphery	YHR064C	SSZ1	translation	unfolded protein binding	cytoplasm	5
	2-periphery	YHR129C	ARP1	establishment of mitotic spindle orientation	structural constituent of cytoskeleton	dynactin complex	3
	2-periphery	YJL187C	SWE1	regulation of cell size	protein kinase activity	nucleus	16
	2-periphery	YLR429W	CRN1	actin filament organization	"protein binding, bridging"	actin cortical patch	9
	2-periphery	YLR452C	SST2	signal transduction	GTPase activator activity	plasma membrane	19
	2-periphery	YML064C	TEM1	regulation of exit from mitosis	protein binding	spindle pole body	35
	2-periphery	YMR294W	JNM1	nuclear migration	structural constituent of cytoskeleton	dynactin complex	6
	2-periphery	YNL044W	YIP3	ER to Golgi vesicle-mediated transport	molecular_function	endoplasmic reticulum	4
	2-periphery	YNL090W	RHO2	cell wall organization and biogenesis	GTPase activity	intracellular	6
	2-periphery	YOL113W	SKM1	protein amino acid phosphorylation	protein serine/threonine kinase activity	plasma membrane	8
	2-periphery	YPR032W	SRO7	establishment of cell polarity (sensu Fungi)	SNARE binding	cytosol	2
	2-periphery	YPR154W	PIN3	actin cytoskeleton organization and biogenesis	molecular_function	cytoplasm	8
	2-periphery	YPR165W	RHO1	cell wall organization and biogenesis	GTPase activity	mitochondrion	20
65	
	core	YDR490C	PKH1	protein amino acid phosphorylation	protein kinase activity	cytosol	8
	1-periphery	YGR086C	PIL1	endocytosis	protein kinase inhibitor activity	cytoplasm	8
	1-periphery	YHR205W	SCH9	protein amino acid phosphorylation	protein serine/threonine kinase activity	cytoplasm	3
	1-periphery	YKL126W	YPK1	protein amino acid phosphorylation	protein serine/threonine kinase activity	cytosol	3
	1-periphery	YKL166C	TPK3	protein amino acid phosphorylation	cAMP-dependent protein kinase activity	cytoplasm	28
	1-periphery	YLR466W	YRF1-4	telomere maintenance via recombination	DNA helicase activity	nucleus	1
	1-periphery	YMR047C	NUP116	mRNA export from nucleus	structural molecule activity	nuclear pore	44
	1-periphery	YMR104C	YPK2	protein amino acid phosphorylation	protein kinase activity	cytoplasm	9
	1-periphery	YPL004C	LSP1	endocytosis	protein kinase inhibitor activity	cytoplasm	6
	2-periphery	YAR018C	KIN3	chromosome segregation	protein kinase activity	cellular_component	10
	2-periphery	YAR019C	CDC15	protein amino acid phosphorylation	protein kinase activity	cellular bud neck	25
	2-periphery	YBR059C	AKL1	actin cytoskeleton organization and biogenesis	protein kinase activity	cytoplasm	7
	2-periphery	YBR216C	YBP1	response to oxidative stress	molecular_function	cytoplasm	3
	2-periphery	YCR008W	SAT4	G1/S transition of mitotic cell cycle	protein kinase activity	cellular_component	2
	2-periphery	YDL226C	GCS1	ER to Golgi vesicle-mediated transport	actin binding	endosome	3
	2-periphery	YDR207C	UME6	response to drug	DNA binding	nucleus	9
	2-periphery	YDR423C	CAD1	positive regulation of transcription from RNA polymerase II promoter	RNA polymerase II transcription factor activity	cytoplasm	1
	2-periphery	YDR490C	PKH1	protein amino acid phosphorylation	protein kinase activity	cytosol	8
	2-periphery	YEL023C		biological_process	molecular_function	cellular_component	2
	2-periphery	YEL060C	PRB1	sporulation	serine-type endopeptidase activity	"vacuole, cell cycle-correlated morphology"	10
	2-periphery	YER107C	GLE2	mRNA export from nucleus	structural molecule activity	nuclear pore	5
	2-periphery	YFR014C	CMK1	protein amino acid phosphorylation	calmodulin-dependent protein kinase activity	cytoplasm	5
	2-periphery	YGL016W	KAP122	response to drug	protein carrier activity	cytoplasm	8
	2-periphery	YGL170C	SPO74	sporulation (sensu Fungi)	structural molecule activity	spindle pole body	2
	2-periphery	YGL179C	TOS3	protein amino acid phosphorylation	protein kinase activity	cytoplasm	4
	2-periphery	YGL180W	ATG1	autophagy	protein serine/threonine kinase activity	cytosol	8
	2-periphery	YGR016W		biological_process	molecular_function	cellular_component	2
	2-periphery	YGR056W	RSC1	RNA elongation from RNA polymerase II promoter	DNA-dependent ATPase activity	RSC complex	3
	2-periphery	YGR240C	PFK1	glycolysis	6-phosphofructokinase activity	cytoplasm	3
	2-periphery	YHL009C	YAP3	regulation of transcription from RNA polymerase II promoter	transcription factor activity	nucleus	2
	2-periphery	YHR033W		biological_process	molecular_function	cytoplasm	7
	2-periphery	YHR082C	KSP1	protein amino acid phosphorylation	protein serine/threonine kinase activity	nucleus	18
	2-periphery	YIL033C	BCY1	negative regulation of Ras protein signal transduction	cAMP-dependent protein kinase inhibitor activity	cytoplasm	7
	2-periphery	YJR091C	JSN1	"mRNA catabolic process, deadenylation-dependent decay"	mRNA binding	cellular_component	8
	2-periphery	YKL061W		biological_process	molecular_function	endosome	3
	2-periphery	YKL171W		proteolysis	protein kinase activity	cytoplasm	3
	2-periphery	YKR082W	NUP133	mRNA export from nucleus	structural molecule activity	nuclear pore	6
	2-periphery	YLL024C	SSA2	response to stress	ATPase activity	cytoplasm	10
	2-periphery	YLL026W	HSP104	telomere maintenance	chaperone binding	cytoplasm	13
	2-periphery	YLR113W	HOG1	protein amino acid phosphorylation	MAP kinase activity	cytoplasm	12
	2-periphery	YML007W	YAP1	response to drug	transcription factor activity	cytoplasm	5
	2-periphery	YMR294W	JNM1	nuclear migration	structural constituent of cytoskeleton	dynactin complex	6
	2-periphery	YNL093W	YPT53	endocytosis	GTPase activity	late endosome	11
	2-periphery	YNL227C	JJJ1	endocytosis	ATPase activator activity	cytoplasm	2
	2-periphery	YNL230C	ELA1	RNA elongation from RNA polymerase II promoter	transcriptional elongation regulator activity	transcription elongation factor complex	5
	2-periphery	YOL100W	PKH2	protein amino acid phosphorylation	protein kinase activity	nucleus	8
	2-periphery	YOL123W	HRP1	mRNA cleavage	RNA binding	cytoplasm	8
	2-periphery	YOL139C	CDC33	translational initiation	translation initiation factor activity	cytoplasm	10
	2-periphery	YOL144W	NOP8	ribosome biogenesis and assembly	molecular_function	nucleolus	1
	2-periphery	YOR160W	MTR10	protein import into nucleus	nuclear localization sequence binding	cytoplasm	9
	2-periphery	YPL074W	YTA6	biological_process	ATPase activity	cell cortex	3
	2-periphery	YPL125W	KAP120	protein import into nucleus	structural constituent of nuclear pore	cytoplasm	4
	2-periphery	YPL150W		biological_process	protein kinase activity	cellular_component	5
	2-periphery	YPL169C	MEX67	mRNA export from nucleus	protein binding	cytoplasm	5
	2-periphery	YPL204W	HRR25	DNA repair	casein kinase activity	nucleus	37
	2-periphery	YPR160W	GPH1	glycogen catabolic process	glycogen phosphorylase activity	cytoplasm	6
66	
	core	YPL150W		biological_process	protein kinase activity	cellular_component	5
	1-periphery	YGR086C	PIL1	endocytosis	protein kinase inhibitor activity	cytoplasm	8
	1-periphery	YHR179W	OYE2	biological_process	NADPH dehydrogenase activity	cytoplasm	12
	1-periphery	YKR048C	NAP1	budding cell bud growth	histone binding	cytoplasm	13
	1-periphery	YLR438W	CAR2	arginine catabolic process	ornithine-oxo-acid transaminase activity	cytoplasm	6
	1-periphery	YPL004C	LSP1	endocytosis	protein kinase inhibitor activity	cytoplasm	6
	2-periphery	YDL059C	RAD59	telomere maintenance via recombination	protein binding	nucleus	13
	2-periphery	YDR162C	NBP2	response to heat	molecular_function	cytoplasm	3
	2-periphery	YDR353W	TRR1	response to oxidative stress	thioredoxin-disulfide reductase activity	cytoplasm	3
	2-periphery	YDR490C	PKH1	protein amino acid phosphorylation	protein kinase activity	cytosol	8
	2-periphery	YLL019C	KNS1	protein amino acid phosphorylation	protein serine/threonine kinase activity	cellular_component	6
	2-periphery	YLR457C	NBP1	spindle pole body duplication in nuclear envelope	molecular_function	nucleus	3
	2-periphery	YMR139W	RIM11	protein amino acid phosphorylation	protein serine/threonine kinase activity	cytoplasm	15
	2-periphery	YNL078W	NIS1	regulation of mitosis	molecular_function	nucleus	2
	2-periphery	YNL230C	ELA1	RNA elongation from RNA polymerase II promoter	transcriptional elongation regulator activity	transcription elongation factor complex	5
	2-periphery	YOL100W	PKH2	protein amino acid phosphorylation	protein kinase activity	nucleus	8
	2-periphery	YOL128C	YGK3	protein amino acid phosphorylation	glycogen synthase kinase 3 activity	cellular_component	4
	2-periphery	YPL074W	YTA6	biological_process	ATPase activity	cell cortex	3
	2-periphery	YPL150W		biological_process	protein kinase activity	cellular_component	5
	2-periphery	YPL171C	OYE3	response to toxin	NADPH dehydrogenase activity	cellular_component	2
	2-periphery	YPL204W	HRR25	DNA repair	casein kinase activity	nucleus	37
	2-periphery	YPR165W	RHO1	cell wall organization and biogenesis	GTPase activity	mitochondrion	20
67	
	core	YPR040W	TIP41	signal transduction	molecular_function	cytoplasm	8
	1-periphery	YDL134C	PPH21	translation	protein phosphatase type 2A activity	protein phosphatase type 2A complex	9
	1-periphery	YDL188C	PPH22	translation	protein phosphatase type 2A activity	"condensed nuclear chromosome, pericentric region"	25
	1-periphery	YDR075W	PPH3	response to drug	protein phosphatase type 2A activity	cytoplasm	8
	1-periphery	YFR040W	SAP155	G1/S transition of mitotic cell cycle	protein serine/threonine phosphatase activity	cytoplasm	2
	1-periphery	YGL229C	SAP4	G1/S transition of mitotic cell cycle	protein serine/threonine phosphatase activity	cytoplasm	2
	1-periphery	YJL098W	SAP185	G1/S transition of mitotic cell cycle	protein serine/threonine phosphatase activity	cytoplasm	5
	1-periphery	YKR028W	SAP190	G1/S transition of mitotic cell cycle	protein serine/threonine phosphatase activity	cytoplasm	2
	1-periphery	YNR032W	PPG1	protein amino acid dephosphorylation	protein phosphatase type 2A activity	cytoplasm	4
	2-periphery	YBL046W	PSY4	response to drug	protein phosphatase regulator activity	nucleus	2
	2-periphery	YBR208C	"DUR1,2"	allantoin catabolic process	allophanate hydrolase activity	cytoplasm	3
	2-periphery	YDL047W	SIT4	telomere maintenance	protein serine/threonine phosphatase activity	cytoplasm	20
	2-periphery	YDR190C	RVB1	regulation of transcription from RNA polymerase II promoter	ATPase activity	nucleus	6
	2-periphery	YDR523C	SPS1	protein amino acid phosphorylation	protein serine/threonine kinase activity	cytoplasm	13
	2-periphery	YGR123C	PPT1	ribosome biogenesis and assembly	protein serine/threonine phosphatase activity	cytoplasm	5
	2-periphery	YGR192C	TDH3	glycolysis	glyceraldehyde-3-phosphate dehydrogenase (phosphorylating) activity	cytoplasm	3
	2-periphery	YHR011W	DIA4	aerobic respiration	serine-tRNA ligase activity	cytoplasm	1
	2-periphery	YJR009C	TDH2	glycolysis	glyceraldehyde-3-phosphate dehydrogenase (phosphorylating) activity	cytoplasm	4
	2-periphery	YMR028W	TAP42	signal transduction	protein binding	cellular_component	3
	2-periphery	YNL201C	PSY2	response to drug	molecular_function	nucleus	5
	2-periphery	YPL204W	HRR25	DNA repair	casein kinase activity	nucleus	37
	2-periphery	YPR040W	TIP41	signal transduction	molecular_function	cytoplasm	8
68	
	core	YDR331W	GPI8	attachment of GPI anchor to protein	GPI-anchor transamidase activity	GPI-anchor transamidase complex	10
	1-periphery	YAR028W		biological_process	molecular_function	cellular_component	4
	1-periphery	YDR343C	HXT6	hexose transport	glucose transmembrane transporter activity	mitochondrion	4
	1-periphery	YEL027W	CUP5	endocytosis	hydrogen ion transmembrane transporter activity	integral to membrane	15
	1-periphery	YGL051W	MST27	vesicle organization and biogenesis	protein binding	endoplasmic reticulum	16
	1-periphery	YGL053W	PRM8	conjugation with cellular fusion	molecular_function	endoplasmic reticulum	1
	1-periphery	YGL104C	VPS73	protein targeting to vacuole	molecular_function	mitochondrion	9
	1-periphery	YGR289C	MAL11	alpha-glucoside transport	alpha-glucoside:hydrogen symporter activity	membrane fraction	6
	1-periphery	YHR026W	PPA1	response to drug	"hydrogen ion transporting ATPase activity, rotational mechanism"	integral to membrane	17
	1-periphery	YIL170W	HXT12	biological_process	molecular_function	cellular_component	1
	1-periphery	YJR158W	HXT16	hexose transport	glucose transmembrane transporter activity	plasma membrane	1
	2-periphery	YAR027W	UIP3	biological_process	molecular_function	nuclear envelope	14
	2-periphery	YAR033W	MST28	vesicle organization and biogenesis	protein binding	endoplasmic reticulum	5
	2-periphery	YBR036C	CSG2	response to drug	enzyme regulator activity	integral to endoplasmic reticulum membrane	3
	2-periphery	YBR298C	MAL31	alpha-glucoside transport	alpha-glucoside:hydrogen symporter activity	membrane fraction	4
	2-periphery	YDL054C	MCH1	transport	transporter activity	membrane	2
	2-periphery	YDR331W	GPI8	attachment of GPI anchor to protein	GPI-anchor transamidase activity	GPI-anchor transamidase complex	10
	2-periphery	YER125W	RSP5	endocytosis	ubiquitin-protein ligase activity	cytoplasm	15
	2-periphery	YGR260W	TNA1	nicotinamide mononucleotide transport	nicotinamide mononucleotide transmembrane transporter activity	mitochondrion	2
	2-periphery	YGR295C	COS6	biological_process	molecular_function	"vacuole, cell cycle-correlated morphology"	8
	2-periphery	YHL048W	COS8	response to unfolded protein	molecular_function	nuclear envelope	19
	2-periphery	YIL120W	QDR1	multidrug transport	multidrug transporter activity	plasma membrane	3
	2-periphery	YJL219W	HXT9	hexose transport	glucose transmembrane transporter activity	plasma membrane	4
	2-periphery	YKL065C	YET1	biological_process	molecular_function	endoplasmic reticulum	6
	2-periphery	YKL174C	TPO5	polyamine transport	polyamine transmembrane transporter activity	Golgi apparatus	2
	2-periphery	YKR039W	GAP1	amino acid transport	amino acid transmembrane transporter activity	plasma membrane	3
	2-periphery	YLL028W	TPO1	polyamine transport	spermine transmembrane transporter activity	plasma membrane	7
	2-periphery	YLR004C	THI73	transport	transporter activity	endoplasmic reticulum	2
	2-periphery	YLR034C	SMF3	intracellular sequestering of iron ion	iron ion transmembrane transporter activity	membrane of vacuole with cell cycle-correlated morphology	2
	2-periphery	YMR011W	HXT2	hexose transport	glucose transmembrane transporter activity	plasma membrane	2
	2-periphery	YOL100W	PKH2	protein amino acid phosphorylation	protein kinase activity	nucleus	8
	2-periphery	YPR028W	YOP1	vesicle-mediated transport	protein binding	integral to membrane	6
	2-periphery	YPR156C	TPO3	polyamine transport	spermine transmembrane transporter activity	plasma membrane	6
69	
	core	YDL059C	RAD59	telomere maintenance via recombination	protein binding	nucleus	13
	1-periphery	YDR214W	AHA1	response to stress	chaperone binding	cytoplasm	5
	1-periphery	YDR394W	RPT3	ubiquitin-dependent protein catabolic process	ATPase activity	"proteasome regulatory particle, base subcomplex (sensu Eukaryota)"	42
	1-periphery	YEL060C	PRB1	sporulation	serine-type endopeptidase activity	"vacuole, cell cycle-correlated morphology"	10
	1-periphery	YER031C	YPT31	vesicle-mediated transport	GTPase activity	mitochondrial outer membrane	19
	1-periphery	YER052C	HOM3	response to drug	aspartate kinase activity	cytoplasm	3
	1-periphery	YER062C	HOR2	response to osmotic stress	glycerol-1-phosphatase activity	cytoplasm	5
	1-periphery	YFL059W	SNZ3	thiamin biosynthetic process	protein binding	cellular_component	6
	1-periphery	YGL137W	SEC27	ER to Golgi vesicle-mediated transport	molecular_function	COPI vesicle coat	59
	1-periphery	YGR049W	SCM4	cell cycle	molecular_function	mitochondrion	1
	1-periphery	YHR179W	OYE2	biological_process	NADPH dehydrogenase activity	cytoplasm	12
	1-periphery	YIL053W	RHR2	response to drug	glycerol-1-phosphatase activity	cytoplasm	5
	1-periphery	YML032C	RAD52	telomere maintenance via recombination	recombinase activity	nucleus	5
	1-periphery	YMR108W	ILV2	branched chain family amino acid biosynthetic process	acetolactate synthase activity	mitochondrion	2
	2-periphery	YAL015C	NTG1	DNA repair	DNA-(apurinic or apyrimidinic site) lyase activity	nucleus	1
	2-periphery	YAR007C	RFA1	nucleotide-excision repair	single-stranded DNA binding	cytoplasm	7
	2-periphery	YBL030C	PET9	aerobic respiration	ATP:ADP antiporter activity	mitochondrion	6
	2-periphery	YBR018C	GAL7	galactose catabolic process	UTP:galactose-1-phosphate uridylyltransferase activity	cytoplasm	5
	2-periphery	YBR080C	SEC18	ER to Golgi vesicle-mediated transport	ATPase activity	cytoplasm	5
	2-periphery	YBR129C	OPY1	conjugation with cellular fusion	molecular_function	cytoplasm	1
	2-periphery	YBR187W	GDT1	ribosome biogenesis and assembly	molecular_function	"vacuole, cell cycle-correlated morphology"	1
	2-periphery	YBR211C	AME1	attachment of spindle microtubules to kinetochore	molecular_function	spindle pole body	1
	2-periphery	YBR272C	HSM3	mismatch repair	molecular_function	cytoplasm	4
	2-periphery	YCL009C	ILV6	branched chain family amino acid biosynthetic process	enzyme regulator activity	mitochondrion	2
	2-periphery	YCL052C	PBN1	ER-associated protein catabolic process	mannosyltransferase activity	endoplasmic reticulum	1
	2-periphery	YCR012W	PGK1	glycolysis	phosphoglycerate kinase activity	cytoplasm	3
	2-periphery	YCR076C		biological_process	molecular_function	cellular_component	1
	2-periphery	YDL017W	CDC7	protein amino acid phosphorylation	protein serine/threonine kinase activity	nucleus	12
	2-periphery	YDL019C	OSH2	endocytosis	phosphatidylinositol binding	endoplasmic reticulum	10
	2-periphery	YDL059C	RAD59	telomere maintenance via recombination	protein binding	nucleus	13
	2-periphery	YDL101C	DUN1	telomere maintenance	protein kinase activity	nucleus	19
	2-periphery	YDL204W	RTN2	biological_process	molecular_function	endoplasmic reticulum	1
	2-periphery	YDR353W	TRR1	response to oxidative stress	thioredoxin-disulfide reductase activity	cytoplasm	3
	2-periphery	YDR523C	SPS1	protein amino acid phosphorylation	protein serine/threonine kinase activity	cytoplasm	13
	2-periphery	YEL034W	HYP2	translational initiation	protein binding	cytoplasm	7
	2-periphery	YER049W	TPA1	ribosome biogenesis and assembly	molecular_function	nucleus	2
	2-periphery	YER095W	RAD51	meiotic recombination	DNA-dependent ATPase activity	nuclear chromosome	6
	2-periphery	YER122C	GLO3	ER to Golgi vesicle-mediated transport	ARF GTPase activator activity	COPI-coated vesicle	5
	2-periphery	YER171W	RAD3	transcription initiation from RNA polymerase II promoter	general RNA polymerase II transcription factor activity	holo TFIIH complex	14
	2-periphery	YER178W	PDA1	pyruvate metabolic process	pyruvate dehydrogenase (acetyl-transferring) activity	mitochondrion	5
	2-periphery	YFL060C	SNO3	thiamin biosynthetic process	molecular_function	cellular_component	2
	2-periphery	YGL004C	RPN14	ubiquitin-dependent protein catabolic process	molecular_function	cytoplasm	10
	2-periphery	YGR086C	PIL1	endocytosis	protein kinase inhibitor activity	cytoplasm	8
	2-periphery	YGR142W	BTN2	"retrograde transport, endosome to Golgi"	protein binding	cytosol	1
	2-periphery	YGR172C	YIP1	ER to Golgi vesicle-mediated transport	molecular_function	endoplasmic reticulum membrane	11
	2-periphery	YGR202C	PCT1	phosphatidylcholine biosynthetic process	choline-phosphate cytidylyltransferase activity	nucleus	1
	2-periphery	YGR232W	NAS6	proteolysis	molecular_function	proteasome regulatory particle (sensu Eukaryota)	5
	2-periphery	YHR018C	ARG4	arginine biosynthetic process	argininosuccinate lyase activity	cytosol	1
	2-periphery	YHR027C	RPN1	ubiquitin-dependent protein catabolic process	endopeptidase activity	cytoplasm	17
	2-periphery	YIL124W	AYR1	phosphatidic acid biosynthetic process	acylglycerone-phosphate reductase activity	cytoplasm	2
	2-periphery	YIL136W	OM45	biological_process	molecular_function	mitochondrion	1
	2-periphery	YJL026W	RNR2	DNA replication	ribonucleoside-diphosphate reductase activity	cytoplasm	5
	2-periphery	YJL173C	RFA3	nucleotide-excision repair	DNA binding	"chromosome, telomeric region"	6
	2-periphery	YJR070C	LIA1	ribosome biogenesis and assembly	protein binding	cytoplasm	1
	2-periphery	YKL011C	CCE1	DNA recombination	endodeoxyribonuclease activity	mitochondrial inner membrane	2
	2-periphery	YKL029C	MAE1	pyruvate metabolic process	malic enzyme activity	mitochondrion	1
	2-periphery	YKL073W	LHS1	response to unfolded protein	unfolded protein binding	endoplasmic reticulum lumen	4
	2-periphery	YKL081W	TEF4	translational elongation	translation elongation factor activity	mitochondrion	7
	2-periphery	YKR030W	GMH1	transport	molecular_function	integral to Golgi membrane	2
	2-periphery	YKR046C	PET10	aerobic respiration	molecular_function	lipid particle	1
	2-periphery	YLL026W	HSP104	telomere maintenance	chaperone binding	cytoplasm	13
	2-periphery	YLR106C	MDN1	rRNA processing	ATPase activity	nucleus	3
	2-periphery	YLR306W	UBC12	protein neddylation	NEDD8 conjugating enzyme activity	cellular_component	2
	2-periphery	YMR095C	SNO1	pyridoxine metabolic process	molecular_function	cytoplasm	3
	2-periphery	YMR096W	SNZ1	pyridoxine metabolic process	protein binding	cellular_component	4
	2-periphery	YMR104C	YPK2	protein amino acid phosphorylation	protein kinase activity	cytoplasm	9
	2-periphery	YMR216C	SKY1	response to drug	protein kinase activity	cytoplasm	3
	2-periphery	YNL037C	IDH1	tricarboxylic acid cycle	isocitrate dehydrogenase (NAD+) activity	mitochondrion	7
	2-periphery	YNL135C	FPR1	establishment and/or maintenance of chromatin architecture	peptidyl-prolyl cis-trans isomerase activity	cytoplasm	10
	2-periphery	YNL161W	CBK1	regulation of exit from mitosis	protein kinase activity	cytoplasm	11
	2-periphery	YNL181W		biological_process	oxidoreductase activity	endoplasmic reticulum	2
	2-periphery	YNL250W	RAD50	telomere maintenance	protein binding	nucleus	8
	2-periphery	YNL312W	RFA2	nucleotide-excision repair	DNA binding	"chromosome, telomeric region"	5
	2-periphery	YNL333W	SNZ2	thiamin biosynthetic process	protein binding	cellular_component	4
	2-periphery	YNL334C	SNO2	thiamin biosynthetic process	molecular_function	cellular_component	3
	2-periphery	YOL128C	YGK3	protein amino acid phosphorylation	glycogen synthase kinase 3 activity	cellular_component	4
	2-periphery	YOR136W	IDH2	tricarboxylic acid cycle	isocitrate dehydrogenase (NAD+) activity	mitochondrion	6
	2-periphery	YPL150W		biological_process	protein kinase activity	cellular_component	5
	2-periphery	YPL171C	OYE3	response to toxin	NADPH dehydrogenase activity	cellular_component	2
	2-periphery	YPL192C	PRM3	response to pheromone	molecular_function	nuclear envelope	2
	2-periphery	YPL201C	YIG1	glycerol biosynthetic process	molecular_function	nucleus	2
	2-periphery	YPL204W	HRR25	DNA repair	casein kinase activity	nucleus	37
	2-periphery	YPR017C	DSS4	secretory pathway	guanyl-nucleotide exchange factor activity	membrane fraction	3
	2-periphery	YPR124W	CTR1	copper ion import	copper uptake transmembrane transporter activity	plasma membrane	2
70	
	core	YAR027W	UIP3	biological_process	molecular_function	nuclear envelope	14
	1-periphery	YAL023C	PMT2	protein amino acid O-linked glycosylation	dolichyl-phosphate-mannose-protein mannosyltransferase activity	endoplasmic reticulum	1
	1-periphery	YAR028W		biological_process	molecular_function	cellular_component	4
	1-periphery	YAR030C					1
	1-periphery	YBR135W	CKS1	transcription	ubiquitin binding	cytoplasm	9
	1-periphery	YEL063C	CAN1	basic amino acid transport	basic amino acid transmembrane transporter activity	mitochondrion	21
	1-periphery	YHR048W		drug transport	drug transporter activity	integral to membrane	1
	1-periphery	YIL016W	SNL1	protein folding	chaperone regulator activity	mitochondrion	12
	1-periphery	YJL002C	OST1	protein amino acid N-linked glycosylation	dolichyl-diphosphooligosaccharide-protein glycotransferase activity	oligosaccharyl transferase complex	13
	1-periphery	YKR105C		biological_process	molecular_function	cellular_component	1
	1-periphery	YMR264W	CUE1	ER-associated protein catabolic process	protein binding	mitochondrion	3
	1-periphery	YMR279C		biological_process	molecular_function	cellular_component	2
	1-periphery	YOL030W	GAS5	biological_process	"1,3-beta-glucanosyltransferase activity"	chitin- and beta-glucan-containing cell wall	2
	1-periphery	YOL156W	HXT11	hexose transport	glucose transmembrane transporter activity	plasma membrane	4
	1-periphery	YOR273C	TPO4	polyamine transport	spermine transmembrane transporter activity	plasma membrane	1
	2-periphery	YAR027W	UIP3	biological_process	molecular_function	nuclear envelope	14
	2-periphery	YBL105C	PKC1	cell wall organization and biogenesis	protein kinase C activity	cytoplasm	16
	2-periphery	YBR110W	ALG1	protein amino acid N-linked glycosylation	"beta-1,4-mannosyltransferase activity"	endoplasmic reticulum	5
	2-periphery	YDR331W	GPI8	attachment of GPI anchor to protein	GPI-anchor transamidase activity	GPI-anchor transamidase complex	10
	2-periphery	YFL041W	FET5	iron ion transport	ferroxidase activity	membrane of vacuole with cell cycle-correlated morphology	3
	2-periphery	YGL051W	MST27	vesicle organization and biogenesis	protein binding	endoplasmic reticulum	16
	2-periphery	YGL104C	VPS73	protein targeting to vacuole	molecular_function	mitochondrion	9
	2-periphery	YGR284C	ERV29	ER to Golgi vesicle-mediated transport	molecular_function	ER to Golgi transport vesicle	6
	2-periphery	YHL048W	COS8	response to unfolded protein	molecular_function	nuclear envelope	19
	2-periphery	YIL114C	POR2	ion transport	voltage-gated ion-selective channel activity	mitochondrion	3
	2-periphery	YJL219W	HXT9	hexose transport	glucose transmembrane transporter activity	plasma membrane	4
	2-periphery	YKL065C	YET1	biological_process	molecular_function	endoplasmic reticulum	6
	2-periphery	YKL154W	SRP102	protein targeting to ER	GTPase activity	integral to endoplasmic reticulum membrane	7
	2-periphery	YLL061W	MMP1	S-methylmethionine transport	S-methylmethionine transmembrane transporter activity	plasma membrane	11
	2-periphery	YLR343W	GAS2	spore wall assembly (sensu Fungi)	"1,3-beta-glucanosyltransferase activity"	cytoplasm	4
	2-periphery	YML019W	OST6	protein complex assembly	dolichyl-diphosphooligosaccharide-protein glycotransferase activity	oligosaccharyl transferase complex	1
	2-periphery	YPL227C	ALG5	protein amino acid N-linked glycosylation	dolichyl-phosphate beta-glucosyltransferase activity	endoplasmic reticulum membrane	5
71	
	core	YER118C	SHO1	pseudohyphal growth	osmosensor activity	plasma membrane	8
	1-periphery	YBL105C	PKC1	cell wall organization and biogenesis	protein kinase C activity	cytoplasm	16
	1-periphery	YER114C	BOI2	establishment of cell polarity (sensu Fungi)	phospholipid binding	cellular bud neck	10
	1-periphery	YHL002W	HSE1	protein targeting to vacuole	protein binding	endosome	7
	1-periphery	YJL128C	PBS2	protein amino acid phosphorylation	MAP kinase kinase activity	cytoplasm	11
	1-periphery	YLR096W	KIN2	exocytosis	protein kinase activity	plasma membrane	16
	1-periphery	YLR452C	SST2	signal transduction	GTPase activator activity	plasma membrane	19
	1-periphery	YMR032W	HOF1	cytokinesis	cytoskeletal protein binding	cellular bud neck contractile ring	7
	1-periphery	YMR109W	MYO5	cell wall organization and biogenesis	microfilament motor activity	actin cortical patch	22
	2-periphery	YCR073C	SSK22	protein amino acid phosphorylation	MAP kinase kinase kinase activity	cellular_component	9
	2-periphery	YDL006W	PTC1	telomere maintenance	protein phosphatase type 2C activity	cytoplasm	3
	2-periphery	YDL117W	CYK3	cytokinesis	molecular_function	cytoplasm	1
	2-periphery	YDL180W		biological_process	molecular_function	"vacuole, cell cycle-correlated morphology"	1
	2-periphery	YDL186W		biological_process	molecular_function	cellular_component	1
	2-periphery	YDR162C	NBP2	response to heat	molecular_function	cytoplasm	3
	2-periphery	YDR319C		biological_process	molecular_function	cellular_component	1
	2-periphery	YER118C	SHO1	pseudohyphal growth	osmosensor activity	plasma membrane	8
	2-periphery	YER124C	DSE1	cell wall organization and biogenesis	molecular_function	cellular bud neck	3
	2-periphery	YER188W					1
	2-periphery	YGR018C					1
	2-periphery	YGR172C	YIP1	ER to Golgi vesicle-mediated transport	molecular_function	endoplasmic reticulum membrane	11
	2-periphery	YGR238C	KEL2	conjugation with cellular fusion	molecular_function	cellular bud neck	3
	2-periphery	YHR044C	DOG1	glucose metabolic process	2-deoxyglucose-6-phosphatase activity	cellular_component	3
	2-periphery	YHR158C	KEL1	cell morphogenesis	molecular_function	cytoplasm	8
	2-periphery	YIL148W	RPL40A	translation	structural constituent of ribosome	cytosolic large ribosomal subunit (sensu Eukaryota)	27
	2-periphery	YIL156W	UBP7	protein deubiquitination	ubiquitin-specific protease activity	cytoplasm	3
	2-periphery	YIL159W	BNR1	actin filament organization	cytoskeletal protein binding	cellular bud neck contractile ring	7
	2-periphery	YJL020C	BBC1	actin cytoskeleton organization and biogenesis	myosin I binding	actin cortical patch	3
	2-periphery	YJL057C	IKS1	biological_process	molecular_function	cellular_component	2
	2-periphery	YKL210W	UBA1	ubiquitin cycle	ubiquitin activating enzyme activity	cytoplasm	7
	2-periphery	YKL213C	DOA1	ubiquitin-dependent protein catabolic process	ubiquitin binding	cytoplasm	3
	2-periphery	YLL026W	HSP104	telomere maintenance	chaperone binding	cytoplasm	13
	2-periphery	YLR113W	HOG1	protein amino acid phosphorylation	MAP kinase activity	cytoplasm	12
	2-periphery	YLR342W	FKS1	endocytosis	"1,3-beta-glucan synthase activity"	mitochondrion	5
	2-periphery	YLR417W	VPS36	telomere maintenance	regulator of G-protein signaling activity	ESCRT II complex	3
	2-periphery	YLR457C	NBP1	spindle pole body duplication in nuclear envelope	molecular_function	nucleus	3
	2-periphery	YML006C	GIS4	cell ion homeostasis	molecular_function	plasma membrane	2
	2-periphery	YML038C	YMD8	nucleotide-sugar transport	nucleotide-sugar transmembrane transporter activity	COPI-coated vesicle	1
	2-periphery	YML057W	CMP2	cell ion homeostasis	calcium-dependent protein serine/threonine phosphatase activity	cytoplasm	8
	2-periphery	YMR004W	MVP1	protein targeting to vacuole	phosphatidylinositol 3-phosphate binding	cytoplasm	1
	2-periphery	YNL152W		biological_process	phospholipid binding	cytoplasm	1
	2-periphery	YNL271C	BNI1	pseudohyphal growth	cytoskeletal regulatory protein binding	cellular bud neck	14
	2-periphery	YNR006W	VPS27	protein retention in Golgi	protein binding	endosome	2
	2-periphery	YNR031C	SSK2	protein amino acid phosphorylation	MAP kinase kinase kinase activity	cytosol	5
	2-periphery	YNR058W	BIO3	biotin biosynthetic process	adenosylmethionine-8-amino-7-oxononanoate transaminase activity	cytoplasm	2
	2-periphery	YOL100W	PKH2	protein amino acid phosphorylation	protein kinase activity	nucleus	8
	2-periphery	YOR188W	MSB1	establishment of cell polarity (sensu Fungi)	molecular_function	mitochondrion	1
	2-periphery	YOR231W	MKK1	protein amino acid phosphorylation	MAP kinase kinase activity	cellular bud tip	6
	2-periphery	YOR370C	MRS6	intracellular protein transport	Rab escort protein activity	cytoplasm	9
	2-periphery	YPL153C	RAD53	DNA repair	DNA replication origin binding	nucleus	22
	2-periphery	YPR154W	PIN3	actin cytoskeleton organization and biogenesis	molecular_function	cytoplasm	8
	2-periphery	YPR165W	RHO1	cell wall organization and biogenesis	GTPase activity	mitochondrion	20
72	
	core	YMR012W	CLU1	translational initiation	molecular_function	cytoplasm	5
	1-periphery	YBR142W	MAK5	ribosome biogenesis and assembly	ATP-dependent RNA helicase activity	nucleolus	25
	1-periphery	YCR084C	TUP1	negative regulation of transcription	general transcriptional repressor activity	nucleus	12
	1-periphery	YGL061C	DUO1	mitotic spindle organization and biogenesis in nucleus	structural constituent of cytoskeleton	spindle pole body	19
	1-periphery	YIR001C	SGN1	mRNA metabolic process	poly(A) binding	cytoplasm	12
	1-periphery	YML064C	TEM1	regulation of exit from mitosis	protein binding	spindle pole body	35
	2-periphery	YAL013W	DEP1	telomere maintenance	histone deacetylase activity	nucleus	1
	2-periphery	YAL024C	LTE1	response to drug	guanyl-nucleotide exchange factor activity	cellular bud	3
	2-periphery	YAR018C	KIN3	chromosome segregation	protein kinase activity	cellular_component	10
	2-periphery	YAR019C	CDC15	protein amino acid phosphorylation	protein kinase activity	cellular bud neck	25
	2-periphery	YBR112C	CYC8	telomere maintenance	transcription coactivator activity	nucleus	8
	2-periphery	YBR156C	SLI15	telomere maintenance	protein kinase activator activity	spindle microtubule	3
	2-periphery	YBR281C	DUG2	glutathione catabolic process	X-His dipeptidase activity	cytoplasm	4
	2-periphery	YCR096C	HMRA2	biological_process	molecular_function	cellular_component	5
	2-periphery	YDL178W	DLD2	lactate metabolic process	actin binding	mitochondrion	3
	2-periphery	YDL246C	SOR2	hexose metabolic process	"oxidoreductase activity, acting on the CH-OH group of donors, NAD or NADP as acceptor"	cellular_component	4
	2-periphery	YDR016C	DAD1	mitotic spindle organization and biogenesis in nucleus	structural constituent of cytoskeleton	condensed nuclear chromosome kinetochore	6
	2-periphery	YDR032C	PST2	biological_process	molecular_function	cytoplasm	6
	2-periphery	YEL015W	EDC3	deadenylation-independent decapping	molecular_function	cytoplasmic mRNA processing body	5
	2-periphery	YEL030W	ECM10	protein refolding	molecular_function	mitochondrion	6
	2-periphery	YER016W	BIM1	microtubule nucleation	structural constituent of cytoskeleton	spindle pole body	6
	2-periphery	YER049W	TPA1	ribosome biogenesis and assembly	molecular_function	nucleus	2
	2-periphery	YER127W	LCP5	ribosome biogenesis and assembly	RNA binding	small nucleolar ribonucleoprotein complex	4
	2-periphery	YER179W	DMC1	meiosis	single-stranded DNA binding	nucleus	11
	2-periphery	YFR028C	CDC14	protein amino acid dephosphorylation	phosphoprotein phosphatase activity	nucleus	7
	2-periphery	YGL036W		biological_process	molecular_function	cytoplasm	1
	2-periphery	YGL049C	TIF4632	translational initiation	translation initiation factor activity	ribosome	9
	2-periphery	YGL111W	NSA1	ribosome biogenesis and assembly	molecular_function	nucleus	2
	2-periphery	YGL221C	NIF3	biological_process	molecular_function	cytoplasm	2
	2-periphery	YGR113W	DAM1	mitotic spindle organization and biogenesis in nucleus	structural constituent of cytoskeleton	condensed nuclear chromosome kinetochore	4
	2-periphery	YGR155W	CYS4	response to drug	cystathionine beta-synthase activity	cytoplasm	5
	2-periphery	YGR250C		biological_process	RNA binding	cytoplasm	5
	2-periphery	YHR112C		sulfur metabolic process	cystathionine beta-lyase activity	cytoplasm	2
	2-periphery	YHR113W		proteolysis	aspartyl aminopeptidase activity	cytoplasm	2
	2-periphery	YIR004W	DJP1	protein import into peroxisome matrix	chaperone binding	cytosol	2
	2-periphery	YJL179W	PFD1	telomere maintenance	unfolded protein binding	prefoldin complex	3
	2-periphery	YJR053W	BFA1	regulation of exit from mitosis	GTPase activator activity	spindle pole body	4
	2-periphery	YJR056C		biological_process	molecular_function	cytoplasm	1
	2-periphery	YJR159W	SOR1	mannose metabolic process	L-iditol 2-dehydrogenase activity	cellular_component	5
	2-periphery	YKL014C	URB1	rRNA processing	molecular_function	nucleolus	1
	2-periphery	YKL067W	YNK1	DNA metabolic process	nucleoside diphosphate kinase activity	mitochondrion	2
	2-periphery	YKL103C	LAP4	vacuolar protein catabolic process	aminopeptidase I activity	"vacuole, cell cycle-correlated morphology"	3
	2-periphery	YKL213C	DOA1	ubiquitin-dependent protein catabolic process	ubiquitin binding	cytoplasm	3
	2-periphery	YKR037C	SPC34	microtubule nucleation	structural constituent of cytoskeleton	spindle pole body	3
	2-periphery	YLR070C	XYL2	monosaccharide metabolic process	D-xylulose reductase activity	cellular_component	1
	2-periphery	YLR423C	ATG17	telomere maintenance	kinase activator activity	cytoplasm	9
	2-periphery	YML078W	CPR3	protein folding	peptidyl-prolyl cis-trans isomerase activity	mitochondrion	2
	2-periphery	YMR012W	CLU1	translational initiation	molecular_function	cytoplasm	5
	2-periphery	YMR055C	BUB2	regulation of exit from mitosis	GTPase activator activity	spindle pole body	6
	2-periphery	YMR226C	TMA29	metabolic process	"oxidoreductase activity, acting on the aldehyde or oxo group of donors, NAD or NADP as acceptor"	cytoplasm	5
[truncated: 197,891 more chars]
