# Supplementary material for: Core and periphery structures in protein interaction networks
Source: BMC Bioinformatics. 2009 Apr 29;10(Suppl 4):S8. doi: 10.1186/1471-2105-10-S4-S8 (PMC2681073; doi:10.1186/1471-2105-10-S4-S8)
Supplement: Additional File 6 — Supplemental Table S6. Date and party hub classification of k-plex core and star core members. [file 1471-2105-10-S4-S8-S6.txt]

The average PCCs between each protein and its neighbor proteins are calculated from microarray data sets for each protein. We used five microarray profiles. So there are five average PCCs for each protein. 			
We assume tat the average PCCs of all proteins calculated from one microarray data follows a normal distribution. For average PCCs of all proteins calculated from one microarray data, the mean and standard deviation are calculated. Then, the threshold for the determination of party hub is obtained by:		
Threshold = Mean + 1.282* standard deviation			
Then, an average PCC beyond the threshold will have 90% probability Not in the normal distribution. 			
			
Here are the thresholds obtained for five microarray data sets:			
Pubmed id	threshold		
17407552	0.416959		
14595107	0.580932		
11598186	0.500255		
11102521	0.589972		
9843569	0.38753		
			
K-plex Core proteins	
			
Core_ID	Gene_ID	hub_type
1	YBL027W	Party
1	YBL087C	Party
1	YBL092W	Party
1	YBR031W	Party
1	YBR084C-A	Party
1	YDL136W	Party
1	YDL191W	Party
1	YDR012W	Party
1	YER117W	Party
1	YGL103W	Party
1	YGL147C	Party
1	YGR034W	Party
1	YGR085C	Party
1	YIL018W	Party
1	YIL133C	Party
1	YJL177W	Party
1	YKL180W	Party
1	YLR075W	Party
1	YLR344W	Party
1	YNL067W	Party
1	YNL069C	Party
1	YOL127W	Party
1	YOR063W	Party
1	YPL131W	Party
1	YPR102C	Party
2	YGR135W	Party
2	YBL041W	Party
2	YDL188C	Date
2	YER012W	Party
2	YER094C	Party
2	YGR253C	Party
2	YMR314W	Party
2	YOL038W	Party
2	YOR362C	Party
2	YFR050C	Date
2	YML092C	Party
2	YPR103W	Party
2	YGL011C	Party
2	YHR200W	Party
2	YJL001W	Party
2	YOR157C	Party
3	YDR427W	Party
3	YDL097C	Party
3	YDL147W	Party
3	YDR394W	Date
3	YER012W	Party
3	YFR004W	Party
3	YFR052W	Party
3	YHR200W	Party
3	YKL145W	Party
3	YOR261C	Party
3	YDL007W	Party
3	YGL048C	Party
3	YER021W	Party
3	YOR117W	Party
3	YOR259C	Date
3	YPR108W	Party
4	YBR081C	Date
4	YBR198C	Date
4	YDR145W	Date
4	YDR167W	Date
4	YDR176W	Date
4	YDR392W	Date
4	YDR448W	Date
4	YER148W	Date
4	YGL112C	Date
4	YGR252W	Date
4	YGR274C	Date
4	YHR099W	Date
4	YLR055C	Date
4	YMR236W	Date
4	YOL148C	Date
4	YPL254W	Date
5	YBR017C	Date
5	YDR192C	Date
5	YDR335W	Date
5	YER110C	Date
5	YGL092W	Date
5	YGL172W	Date
5	YGL195W	Date
5	YGR119C	Date
5	YGR218W	Date
5	YHL030W	Date
5	YJL041W	Date
5	YJR132W	Date
5	YKL068W	Date
5	YLR293C	Date
5	YLR335W	Date
5	YLR347C	Date
5	YMR047C	Date
5	YMR308C	Date
5	YNL189W	Date
5	YOR185C	Date
6	YBR048W	Party
6	YDL061C	Party
6	YDR025W	Party
6	YGL123W	Party
6	YGR118W	Party
6	YHL015W	Party
6	YHR203C	Party
6	YJL190C	Party
6	YJR123W	Party
6	YJR145C	Party
6	YLR367W	Party
6	YLR388W	Party
6	YNL178W	Party
6	YOL040C	Party
6	YPR132W	Party
7	YAL030W	Date
7	YIL004C	Date
7	YLR268W	Date
7	YOR327C	Date
7	YHL031C	Date
7	YLR026C	Date
7	YKL196C	Date
7	YMR197C	Date
7	YBL050W	Date
7	YDR468C	Date
7	YOR036W	Date
7	YOL018C	Date
7	YPL232W	Date
7	YMR183C	Date
8	YBR264C	Date
8	YER136W	Date
8	YFL005W	Date
8	YFL038C	Date
8	YKR014C	Date
8	YOR089C	Date
8	YER031C	Date
8	YGL210W	Date
8	YLR262C	Date
8	YML001W	Date
8	YNL263C	Date
8	YGL198W	Date
8	YGL161C	Date
9	YBL004W	Date
9	YBR017C	Date
9	YER009W	Date
9	YER110C	Date
9	YGL195W	Date
9	YGL238W	Party
9	YGR218W	Date
9	YHL030W	Date
9	YJL109C	Date
9	YJR132W	Date
9	YLR249W	Date
9	YLR293C	Date
9	YLR335W	Date
9	YLR347C	Date
9	YMR308C	Date
9	YNL189W	Date
9	YOR185C	Date
10	YCR057C	Party
10	YMR116C	Party
10	YDR324C	Party
10	YER082C	Party
10	YJL069C	Party
10	YLL011W	Party
10	YLR129W	Party
10	YLR222C	Date
10	YLR409C	Party
10	YMR093W	Party
10	YPL126W	Party
10	YNL317W	Date
11	YOR116C	Date
11	YPR110C	Party
11	YKL144C	Party
11	YBR154C	Date
11	YOR207C	Party
11	YOR224C	Party
11	YOR341W	Date
11	YPR010C	Date
11	YJR063W	Party
11	YPR187W	Party
11	YNL113W	Party
11	YOR210W	Party
12	YBL093C	Date
12	YOL051W	Date
12	YOL135C	Date
12	YBR253W	Date
12	YDL005C	Date
12	YBR193C	Date
12	YER022W	Date
12	YGL025C	Date
12	YOR174W	Date
12	YGR104C	Date
12	YHR041C	Date
12	YHR058C	Date
13	YBR127C	Date
13	YDL185W	Date
13	YDR202C	Date
13	YDR328C	Date
13	YEL027W	Date
13	YEL051W	Date
13	YGR020C	Date
13	YHR026W	Date
13	YJR033C	Date
13	YLR447C	Party
13	YMR054W	Date
13	YOR270C	Date
13	YOR332W	Date
13	YPL234C	Date
14	YBR154C	Date
14	YDL140C	Date
14	YDR404C	Date
14	YGL070C	Date
14	YIL021W	Date
14	YJL140W	Date
14	YLR384C	Date
14	YOL005C	Date
14	YOR151C	Date
14	YOR210W	Party
14	YOR224C	Party
14	YPR010C	Date
14	YPR187W	Party
15	YJR022W	Date
15	YLR438C-A	N/A
15	YER146W	Date
15	YBL026W	Date
15	YDR378C	Date
15	YER112W	Date
15	YNL147W	Date
15	YCR077C	Date
15	YGL173C	Date
15	YJL124C	Date
15	YOL149W	Date
16	YGR108W	Date
16	YAL040C	Date
16	YBR160W	Date
16	YDL155W	Date
16	YGR109C	Date
16	YLR210W	Date
16	YPR119W	Date
16	YPR120C	Date
16	YMR199W	Date
16	YBR135W	Date
16	YPL256C	Date
17	YLR102C	Date
17	YDL008W	Date
17	YDR118W	Date
17	YFR036W	Date
17	YGL240W	Date
17	YHR166C	Date
17	YKL022C	Date
17	YLR127C	Date
17	YNL172W	Date
17	YOR249C	Date
17	YBL084C	Date
18	YDR472W	Date
18	YBR254C	Date
18	YDR108W	Date
18	YDR246W	Date
18	YDR407C	Date
18	YGR166W	Date
18	YKR068C	Date
18	YML077W	Date
18	YMR218C	Date
18	YOR115C	Date
19	YAL021C	Date
19	YCR093W	Date
19	YDL165W	Date
19	YDR443C	Date
19	YNL288W	Date
19	YER068W	Date
19	YNR052C	Date
19	YPR072W	Date
19	YGR134W	Date
19	YIL038C	Date
20	YLR078C	Date
20	YDL145C	Date
20	YDR238C	Date
20	YFR051C	Date
20	YGL137W	Date
20	YIL004C	Date
20	YLR268W	Date
20	YNL287W	Date
20	YPL010W	Date
20	YIL076W	Date
21	YLR277C	Date
21	YAL043C	Date
21	YKL018W	Date
21	YDR301W	Date
21	YKL059C	Date
21	YLR115W	Date
21	YNL317W	Date
21	YJR093C	Date
21	YKR002W	Date
21	YPR107C	Date
22	YBR119W	Date
22	YDL051W	Date
22	YDL167C	Date
22	YDR432W	Date
22	YER165W	Date
22	YHR086W	Date
22	YIL061C	Date
22	YIR001C	Date
22	YKL214C	Date
22	YNL016W	Date
22	YNL251C	Date
22	YPL190C	Date
23	YDL143W	Party
23	YDR188W	Date
23	YDR212W	Date
23	YGL190C	Date
23	YIL142W	Date
23	YJL008C	Party
23	YJL014W	Date
23	YJL111W	Party
23	YJR064W	Date
23	YKR036C	Date
23	YLL011W	Party
23	YLR196W	Party
23	YNL317W	Date
23	YOR212W	Date
24	YGL212W	Date
24	YKL196C	Date
24	YLR093C	Party
24	YMR197C	Date
24	YOR106W	Date
24	YBL050W	Date
24	YOR036W	Date
24	YDR468C	Date
24	YLR026C	Date
24	YOL018C	Date
25	YGL120C	Date
25	YBR142W	Party
25	YBR237W	Date
25	YDR243C	Date
25	YER013W	Date
25	YER172C	Date
25	YKL078W	Date
25	YKR086W	Date
25	YNR011C	Date
26	YBR009C	Date
26	YBR010W	Party
26	YDR224C	Party
26	YDR225W	Party
26	YBL002W	Date
26	YBL003C	Party
26	YNL030W	Party
26	YNL031C	Party
26	YOL012C	Party
27	YBR069C	Date
27	YCR034W	Date
27	YDR297W	Date
27	YGL200C	Date
27	YGR060W	Date
27	YHR110W	Date
27	YLR372W	Date
27	YML048W	Date
27	YOR016C	Date
27	YPL076W	Date
28	YLR147C	Date
28	YPR178W	Date
28	YGR091W	Date
28	YJR022W	Date
28	YBR055C	Date
28	YHR165C	Date
28	YLR438C-A	N/A
28	YER172C	Date
29	YHR069C	Date
29	YCR035C	Party
29	YDL111C	Party
29	YDR280W	Party
29	YGR095C	Party
29	YGR195W	Party
29	YOL021C	Date
29	YGR158C	Date
30	YAL021C	Date
30	YCR093W	Date
30	YKR036C	Date
30	YDR443C	Date
30	YPL042C	Date
30	YDL165W	Date
30	YNL025C	Date
30	YNL288W	Date
31	YLR078C	Date
31	YDR189W	Date
31	YIL004C	Date
31	YLR026C	Date
31	YLR268W	Date
31	YIL109C	Date
31	YPR181C	Date
31	YPL218W	Date
32	YBR119W	Date
32	YDL087C	Date
32	YGR013W	Date
32	YHR086W	Date
32	YIL061C	Date
32	YKL012W	Date
32	YLR298C	Date
32	YML046W	Date
32	YMR125W	Date
33	YHR191C	Date
33	YBR087W	Date
33	YJR068W	Date
33	YMR078C	Date
33	YNL290W	Date
33	YOL094C	Date
33	YOR217W	Date
33	YBR088C	Date
34	YBR142W	Party
34	YMR290C	Party
34	YFL002C	Party
34	YLL008W	Party
34	YDL031W	Party
34	YLR276C	Party
34	YLR398C	Date
34	YPL043W	Party
35	YGL120C	Date
35	YCR057C	Party
35	YGL171W	Party
35	YHR169W	Date
35	YJL033W	Party
35	YMR128W	Party
35	YKR059W	Party
35	YMR290C	Party
36	YAR003W	Date
36	YBR175W	Date
36	YBR258C	Date
36	YDR469W	Date
36	YHR119W	Date
36	YLR015W	Date
36	YPL138C	Date
36	YKL018W	Date
37	Q0085	N/A
37	Q0130	N/A
37	YBL099W	Date
37	YBR039W	Date
37	YDL004W	Date
37	YDR298C	Party
37	YDR377W	Date
37	YJR121W	Date
37	YKL016C	Date
37	YML081C-A	N/A
37	YPL078C	Party
38	YHL034C	Date
38	YDL051W	Date
38	YNL175C	Party
38	YDR381W	Date
38	YDR432W	Date
38	YPL043W	Party
38	YER165W	Date
38	YIL061C	Date
39	YAL029C	Date
39	YBL047C	Date
39	YBR109C	Date
39	YFL039C	Date
39	YGL106W	Date
39	YHR023W	Date
39	YKL129C	Date
39	YMR109W	Date
39	YOR326W	Date
39	YPR188C	Date
40	YBR160W	Date
40	YIL035C	Date
40	YOR061W	Date
40	YGL019W	Date
40	YOR039W	Date
40	YKL101W	Date
40	YKL112W	Date
40	YNL088W	Date
41	YBL007C	Date
41	YBR200W	Date
41	YCR088W	Date
41	YDR388W	Date
41	YFL039C	Date
41	YHR016C	Date
41	YHR114W	Date
41	YKL129C	Date
41	YLL050C	Date
41	YMR109W	Date
41	YNL138W	Date
41	YNL243W	Date
41	YOR181W	Date
42	YPR171W	Date
42	YBL007C	Date
42	YFR024C	Date
42	YDR388W	Date
42	YGR268C	Date
42	YHR016C	Date
42	YOR181W	Date
42	YHR114W	Date
43	YCL024W	Date
43	YDR507C	Date
43	YCR002C	Party
43	YHR107C	Date
43	YJR076C	Date
43	YLR314C	Date
43	YDL225W	Date
43	YNL166C	Party
44	YDR429C	Party
44	YBR079C	Date
44	YLR192C	Party
44	YNL244C	Party
44	YOR361C	Party
44	YMR146C	Party
44	YMR309C	Party
44	YPR041W	Party
45	YBR142W	Party
45	YDL031W	Party
45	YER006W	Party
45	YGR103W	Party
45	YHR052W	Party
45	YIL035C	Date
45	YMR049C	Date
45	YMR290C	Party
45	YNL061W	Party
45	YNL110C	Party
45	YOL041C	Party
45	YPL043W	Party
46	YFL039C	Date
46	YLR337C	Date
46	YMR109W	Date
46	YOR181W	Date
46	YDR388W	Date
46	YKL129C	Date
46	YHR114W	Date
46	YBL007C	Date
47	YOR085W	Party
47	YDL232W	Date
47	YEL002C	Date
47	YGL022W	Party
47	YGL226C-A	Date
47	YJL002C	Date
47	YMR149W	Date
47	YOR103C	Date
48	YGL100W	Date
48	YLR208W	Date
48	YDL116W	Date
48	YGL092W	Date
48	YKL057C	Date
48	YJR042W	Date
48	YGL172W	Date
48	YGR119C	Date
49	YER006W	Party
49	YER126C	Party
49	YGL099W	Party
49	YGR103W	Party
49	YGR245C	Party
49	YKR081C	Party
49	YLR074C	Date
49	YNR053C	Party
49	YPR016C	Party
50	YMR109W	Date
50	YDL029W	Date
50	YBR234C	Date
50	YJR065C	Party
50	YKL013C	Date
50	YLR370C	Party
50	YNR035C	Party
50	YIL062C	Party
51	YJR121W	Date
51	YBL099W	Date
51	YPL271W	Party
51	YBR039W	Date
51	YDL004W	Date
51	Q0085	N/A
51	Q0130	N/A
51	YDR298C	Party
52	YAL005C	Date
52	YLR347C	Date
52	YOR098C	Date
52	YAR002W	Date
52	YDL229W	Date
52	YLR335W	Date
52	YNL189W	Date
52	YDR192C	Date
53	YNL261W	Date
53	YBR060C	Date
53	YHR118C	Date
53	YJL194W	Date
53	YLL004W	Date
53	YML065W	Date
53	YPR162C	Date
54	YGR261C	Date
54	YJR005W	Date
54	YBL037W	Date
54	YBR288C	Date
54	YJL024C	Date
54	YJR058C	Date
54	YOL062C	Date
55	YKL166C	Date
55	YBR028C	Date
55	YPL203W	Date
55	YER123W	Date
55	YHR135C	Date
55	YNL025C	Date
55	YNL154C	Date
56	YJR007W	Party
56	YKR026C	Party
56	YOR260W	Party
56	YDR211W	Party
56	YGR083C	Party
56	YLR291C	Party
56	YPL237W	Party
57	YOL068C	Date
57	YBR103W	Date
57	YCR033W	Date
57	YDR155C	Date
57	YGL194C	Date
57	YIL112W	Date
57	YKR029C	Date
58	YDL195W	Date
58	YGL200C	Date
58	YIL109C	Date
58	YLR208W	Date
58	YML012W	Date
58	YPL085W	Date
58	YPL218W	Date
58	YPR181C	Date
59	YBL045C	Date
59	YEL024W	Date
59	YOR065W	Party
59	Q0105	N/A
59	YJL166W	Party
59	YDR529C	Date
59	YPR191W	Date
60	YBR160W	Date
60	YCL032W	Date
60	YDR309C	Date
60	YHR061C	Date
60	YHR107C	Date
60	YKL082C	Date
60	YLR229C	Date
60	YML109W	Date
60	YMR273C	Date
60	YNL298W	Date
60	YOR127W	Date
60	YPL115C	Date
60	YPL161C	Date
61	YBL002W	Date
61	YBR089C-A	Date
61	YBR245C	Date
61	YFR037C	Date
61	YIL126W	Date
61	YKR001C	Date
61	YOR304W	Date
61	YPL082C	Date
62	YKR001C	Date
62	YBR245C	Date
62	YER164W	Date
62	YBR089C-A	Date
62	YOR304W	Date
62	YDL002C	Date
63	YBR155W	Date
63	YDR168W	Party
63	YJR032W	Date
63	YKL117W	Party
63	YLR216C	Date
63	YMR186W	Date
63	YOR027W	Date
63	YPL240C	Date
64	YDR097C	Party
64	YBR088C	Date
64	YCR092C	Date
64	YMR167W	Date
64	YNL082W	Date
64	YOL090W	Date
65	YAL032C	Date
65	YDR364C	Date
65	YDR416W	Date
65	YER013W	Date
65	YGL120C	Date
65	YLR117C	Date
65	YMR213W	Date
65	YPL151C	Date
66	YDL208W	Date
66	YGL120C	Date
66	YLR409C	Party
66	YMR049C	Date
66	YMR116C	Party
66	YPL151C	Date
66	YPR178W	Date
67	YLR384C	Date
67	YGR200C	Party
67	YHR187W	Date
67	YMR312W	Date
67	YPL086C	Party
67	YPL101W	Date
68	YDR471W	Party
68	YGR034W	Party
68	YHL001W	Party
68	YHR010W	Party
68	YKL006W	Party
68	YLR344W	Party
69	YHR030C	Date
69	YPR054W	Date
69	YHR102W	Date
69	YJL095W	Date
69	YLR096W	Date
69	YPL140C	Date
70	YAL055W	Date
70	YDR265W	Date
70	YDL065C	Date
70	YMR026C	Date
70	YOL044W	Date
70	YLR191W	Date
71	YER157W	Date
71	YFL038C	Date
71	YGL223C	Date
71	YGR120C	Date
71	YLR026C	Date
71	YLR268W	Date
71	YNL041C	Party
71	YPR105C	Date
72	YCL011C	Date
72	YDL051W	Date
72	YDR381W	Date
72	YDR432W	Date
72	YER165W	Date
72	YGR159C	Date
72	YHL034C	Date
72	YMR302C	Date
72	YNL004W	Date
73	YHR089C	Date
73	YDL014W	Party
73	YLR175W	Party
73	YDL208W	Date
73	YHR072W-A	N/A
73	YNL124W	Date
74	YNL153C	Date
74	YEL003W	Party
74	YGR078C	Date
74	YLR200W	Date
74	YLR212C	Date
74	YML094W	Party
75	YBR160W	Date
75	YER129W	Date
75	YGL019W	Date
75	YIL035C	Date
75	YDR477W	Date
75	YGL115W	Date
76	YBR160W	Date
76	YDL155W	Date
76	YGL003C	Date
76	YGR092W	Date
76	YIL106W	Date
76	YMR001C	Date
76	YPR111W	Date
76	YPR119W	Date
77	YBR160W	Date
77	YGL216W	Date
77	YPL155C	Date
77	YPR141C	Date
77	YBL063W	Party
77	YEL061C	Party
78	YBR160W	Date
78	YJR059W	Date
78	YKL116C	Date
78	YPR119W	Date
78	YNR047W	Date
78	YGR092W	Date
79	YGR218W	Date
79	YDR002W	Date
79	YGL097W	Date
79	YLR293C	Date
79	YIL063C	Date
79	YOR185C	Date
80	YDL132W	Date
80	YDR054C	Date
80	YDR328C	Date
80	YFL009W	Date
80	YIL046W	Date
80	YJR090C	Date
80	YLR079W	Date
80	YML088W	Date
80	YOL133W	Date
80	YOR057W	Date
81	YCR057C	Party
81	YOR310C	Party
81	YJL033W	Party
81	YLR197W	Party
81	YLR175W	Party
81	YDL014W	Party
82	YLR103C	Date
82	YBL023C	Date
82	YEL032W	Date
82	YLR274W	Party
82	YBR202W	Date
82	YIL150C	Party
83	YBR279W	Date
83	YLR418C	Date
83	YOL145C	Date
83	YGL244W	Date
83	YML010W	Date
83	YOR123C	Date
84	YAL041W	Date
84	YBL085W	Date
84	YBR200W	Date
84	YER114C	Date
84	YGR152C	Date
84	YHL007C	Date
84	YJL157C	Date
84	YLR229C	Date
84	YNL298W	Date
85	YDL065C	Date
85	YDR142C	Date
85	YDR244W	Date
85	YGL153W	Date
85	YLR191W	Date
85	YNL214W	Date
85	YOL044W	Date
86	YJL041W	Date
86	YDR395W	Date
86	YIL115C	Date
86	YMR047C	Date
86	YJL061W	Date
86	YLR347C	Date
87	YGL044C	Date
87	YMR061W	Date
87	YDR228C	Date
87	YER165W	Date
87	YOR250C	Date
87	YDR301W	Date
88	YCR088W	Date
88	YDR388W	Date
88	YFL039C	Date
88	YGR080W	Date
88	YLL050C	Date
88	YMR092C	Date
88	YNL138W	Date
89	YBL016W	Date
89	YLR362W	Date
89	YDL159W	Date
89	YDR103W	Date
89	YGR040W	Date
89	YLR313C	Date
90	YOL016C	Date
90	YPL031C	Date
90	YPL203W	Date
90	YFL033C	Date
90	YKL166C	Date
90	YJL164C	Date
91	YER155C	Date
91	YMR146C	Party
91	YDL145C	Date
91	YGL137W	Date
91	YBR198C	Date
91	YGL100W	Date
92	YAL016W	Date
92	YDL134C	Date
92	YDL188C	Date
92	YGL190C	Date
92	YHR135C	Date
92	YML109W	Date
92	YMR273C	Date
92	YOR014W	Date
93	YAL007C	Date
93	YGL200C	Date
93	YGR060W	Date
93	YHR110W	Date
93	YNL130C	Date
93	YOR016C	Date
93	YPR201W	Date
94	YGR103W	Party
94	YKL021C	Party
94	YMR049C	Date
94	YPR016C	Party
94	YMR290C	Party
94	YDL031W	Party
95	YEL037C	Date
95	YJR099W	Date
95	YLL039C	Date
95	YLR167W	Date
95	YML097C	Date
95	YMR276W	Date
96	YDL132W	Date
96	YDR328C	Date
96	YPL256C	Date
96	YJR090C	Date
96	YMR199W	Date
96	YBR160W	Date
97	YPL178W	Date
97	YIL061C	Date
97	YNL189W	Date
97	YMR125W	Date
97	YGR162W	Party
97	YHR086W	Date
98	YLR372W	Date
98	YEL063C	Date
98	YHL042W	Date
98	YCR034W	Date
98	YGR191W	Date
98	YFL062W	Date
99	YLR372W	Date
99	YHL042W	Date
99	YPL076W	Date
99	YDR297W	Date
99	YML048W	Date
99	YEL063C	Date
100	YNR052C	Date
100	YDL160C	Date
100	YGL178W	Date
100	YAL021C	Date
100	YGR092W	Date
100	YNL288W	Date
101	YDL051W	Date
101	YHL034C	Date
101	YJL005W	Date
101	YLL008W	Party
101	YNL110C	Party
101	YNL175C	Party
101	YOR361C	Party
101	YPL043W	Party
102	YLR117C	Date
102	YDR416W	Date
102	YLL036C	Date
102	YGR129W	Date
102	YJR050W	Date
102	YMR213W	Date
103	YER148W	Date
103	YFR034C	Date
103	YPL122C	Date
103	YEL037C	Date
103	YGL048C	Party
103	YKL145W	Party
104	YBR106W	Date
104	YBR159W	Date
104	YEL063C	Date
104	YML048W	Date
104	YOL132W	Date
104	YOR016C	Date
104	YPL274W	Date
105	YLL036C	Date
105	YKL095W	Date
105	YPL151C	Date
105	YDR364C	Date
105	YMR213W	Date
105	YDR416W	Date
106	YLR321C	Date
106	YCR052W	Party
106	YFR037C	Date
106	YBR245C	Date
106	YIL126W	Date
106	YBR089C-A	Date
107	YOR212W	Date
107	YHR005C	Date
107	YLR362W	Date
107	YBL016W	Date
107	YDR103W	Date
107	YCL032W	Date
108	YNL243W	Date
108	YCR088W	Date
108	YHR016C	Date
108	YDR388W	Date
108	YNL094W	Date
108	YOR284W	Date
109	YMR215W	Date
109	YCL025C	Date
109	YOR016C	Date
109	YBR106W	Date
109	YHR026W	Date
109	YEL027W	Date
110	YNL175C	Party
110	YDR194C	Date
110	YKR024C	Date
110	YLL008W	Party
110	YJL138C	Date
110	YMR290C	Party


Star Core proteins	
			
Core_ID	Gene_ID	hub_type

Core_ID	Gene_ID	hub_type
1	YDR130C	Date
2	YEL017C-A	Date
3	YML123C	Date
4	YGR284C	Date
5	YGR136W	Date
6	YMR080C	Date
7	YBR274W	Date
8	YML016C	Date
9	YBR270C	Date
10	YBR167C	Date
11	YKL139W	Date
12	YGL008C	Date
13	YML064C	Date
14	YER032W	Date
15	YNR016C	Date
16	YPL174C	Date
17	YMR117C	Date
18	YAL017W	Date
19	YLR378C	Date
20	YIL148W	Date
21	YBR011C	Date
22	YNL216W	Date
23	YEL034W	Date
24	YFR021W	Date
25	YBR110W	Date
26	YBR114W	Date
27	YEL030W	Date
28	YLR288C	Date
29	YDL101C	Date
30	YER081W	Date
31	YCL059C	Party
32	YLR371W	Date
33	YGR086C	Date
34	YHL002W	Date
35	YGR295C	Date
36	YPL004C	Date
37	YDR170C	Date
38	YHR033W	Date
39	YOL113W	Date
40	YJL034W	Date
41	YOL086C	Date
42	YLL061W	Date
43	YBR283C	Party
44	YKR055W	Date
45	YDR342C	Date
46	YJL117W	Date
47	YMR104C	Date
48	YJR091C	Date
49	YMR106C	Date
50	YGL104C	Date
51	YDR172W	Date
52	YGL058W	Date
53	YNL307C	Date
54	YPR165W	Date
55	YNL135C	Date
56	YDR386W	Date
57	YMR304W	Date
58	YPL153C	Date
59	YKL154W	Date
60	YDR510W	Date
61	YMR291W	Date
62	YLL028W	Date
63	YLR423C	Date
64	YBL106C	Date
65	YDR490C	Date
66	YPL150W	Date
67	YPR040W	Date
68	YDR331W	Date
69	YDL059C	Date
70	YAR027W	Date
71	YER118C	Date
72	YMR012W	Date
73	YEL013W	Date
74	YNL090W	Date
75	YGL061C	Date
76	YDR032C	Date
77	YAL035W	Party
78	YPL227C	Date
79	YOR351C	Date
80	YOL108C	Date
81	YMR139W	Date
82	YPR154W	Date
83	YNL161W	Date
84	YKL104C	Date
85	YDR207C	Date
86	YDR523C	Date
87	YLR394W	Date
88	YER125W	Date
89	YCR024C-A	Date
90	YDR414C	Date
91	YBR260C	Date
92	YKL210W	Date
93	YDR311W	Date
94	YAR019C	Date
95	YHR193C	Date
96	YHR152W	Date
97	YER133W	Date
98	YER171W	Date
99	YDL042C	Date
100	YJR035W	Date
101	YNL007C	Date
102	YGL180W	Date
103	YLR452C	Date
104	YGL016W	Date
105	YGL181W	Date
106	YDL126C	Date
107	YPL235W	Date
108	YER179W	Date
109	YJR072C	Date
