# Supplementary material for: Core and periphery structures in protein interaction networks
Source: BMC Bioinformatics. 2009 Apr 29;10(Suppl 4):S8. doi: 10.1186/1471-2105-10-S4-S8 (PMC2681073; doi:10.1186/1471-2105-10-S4-S8)
Supplement: Additional File 7 — Supplemental Table S7. Date and party classification of k-plex core. [file 1471-2105-10-S4-S8-S7.txt]

The classification of K-plex core based on party and date hubs.
if all members of a core are party hubs, the core is classified to party core.
if all members of a core are date hubs, the core is classified to date core.
if a core include bothe party and date hub, it is classified to mix core.
K-plex core id	Type
1	Party
2	mix
3	mix
4	Date
5	Date
6	Party
7	Date
8	Date
9	mix
10	mix
11	mix
12	Date
13	mix
14	mix
15	Date
16	Date
17	Date
18	Date
19	Date
20	Date
21	Date
22	Date
23	mix
24	mix
25	mix
26	mix
27	Date
28	Date
29	mix
30	Date
31	Date
32	Date
33	Date
34	mix
35	mix
36	Date
37	mix
38	mix
39	Date
40	Date
41	Date
42	Date
43	mix
44	mix
45	mix
46	Date
47	mix
48	Date
49	mix
50	mix
51	Party
52	Date
53	Date
54	Date
55	Date
56	Party
57	Date
58	Date
59	mix
60	Date
61	Date
62	Date
63	mix
64	mix
65	Date
66	Date
67	mix
68	Party
69	Date
70	Date
71	mix
72	Date
73	mix
74	Party
75	Date
76	Date
77	mix
78	Date
79	Date
80	Date
81	Party
82	mix
83	Date
84	Date
85	Date
86	Date
87	Date
88	Date
89	Date
90	Date
91	mix
92	Date
93	Date
94	mix
95	Date
96	Date
97	mix
98	Date
99	Date
100	Date
101	mix
102	Date
103	mix
104	Date
105	Date
106	mix
107	Date
108	Date
109	Date
110	mix
