# Supplementary material for: Core and periphery structures in protein interaction networks
Source: BMC Bioinformatics. 2009 Apr 29;10(Suppl 4):S8. doi: 10.1186/1471-2105-10-S4-S8 (PMC2681073; doi:10.1186/1471-2105-10-S4-S8)
Supplement: Additional File 8 — Supplemental Table S8. Comparison of the average PCC between different types of links. [file 1471-2105-10-S4-S8-S8.txt]

This is a description of the fields:
core id: This is an arbitrary number assigned by our program. Since the cores have been arranged from largest to smallest.
average pcc between core-core links: The average value of the Pearson Correlation Coefficient of gene expression between core proteins in each core. The Pearson Correlation Coeeficicent of each link are the average of five Pearson Correlation Coeeficicent obtained from five microarray profiles.
average pcc between core-1-periphery links: The average value of the Pearson Correlation Coefficient of gene expression between 1-periphery proteins and core proteins for each core. The Pearson Correlation Coeeficicent of each link are the average of five Pearson Correlation Coeeficicent obtained from five microarray profiles.
core id	average pcc between core-core links	average pcc between core-1-periphery links
1	0.684316821	0.625327942
2	0.538363844	0.254641015
3	0.571034245	0.218748815
4	0.108866023	0.116976911
5	0.226156699	0.145636298
6	0.706469572	0.70549247
7	0.164902822	0.108524122
8	0.145503546	0.094686218
9	0.270868348	0.15407484
10	0.567560558	0.315485953
11	0.47735803	0.322729292
12	0.059621388	0.061229788
13	0.223280244	0.122293988
14	0.25616484	0.295641774
15	0.235803803	0.126537618
16	0.229644005	0.060765693
17	0.096762647	0.056948678
18	0.119122846	-0.067757429
19	0.107519762	0.061832106
20	0.175077334	0.11507018
21	0.127491131	0.075683739
22	0.048680486	0.130679295
23	0.376420818	0.170691068
24	0.235907027	0.11873946
25	0.181848491	0.366954101
26	0.780124002	0.093007861
27	0.177278135	0.136398615
28	0.045478425	0.071483093
29	0.435799138	0.243279865
30	0.068618049	0.044078412
31	0.129084667	0.138704677
32	-2.62E-04	0.050024912
33	0.219957389	0.125079696
34	0.597685189	0.528537979
35	0.684810171	0.443166875
36	0.099157384	0.077064899
37	0.463358395	0.196223033
38	0.230282514	0.254916197
39	0.139750105	0.111474595
40	0.120833209	0.06013104
41	0.222466052	0.11483888
42	0.192331959	0.112315972
43	0.288054614	0.083323077
44	0.504271613	0.261779008
45	0.650484435	0.417363628
46	0.248941773	0.116582895
47	0.351776845	0.192835219
48	0.148333569	0.130847624
49	0.681870111	0.403313447
50	0.355212341	0.152312469
51	0.472857648	0.221418292
52	0.15131111	0.192684636
53	0.224077603	0.1163769
54	0.128431883	0.135831474
55	0.045888042	0.030433189
56	0.55644934	0.308603597
57	0.086327548	0.098993745
58	0.359840504	0.155845835
59	0.582267307	0.278308754
60	0.133056682	0.054213884
61	0.108324084	0.234182035
62	0.175395762	0.08856598
63	0.414342439	0.060948065
64	0.183615311	0.206585324
65	0.147669195	0.271252083
66	0.147042304	0.355066305
67	0.381722341	0.176256238
68	0.714978836	0.68369833
69	0.080421012	0.078368836
70	0.158348284	0.090231173
71	0.233730878	0.137563961
72	0.138788997	0.161518454
73	0.566536978	0.485847451
74	0.315259347	0.31946928
75	0.133558305	0.048942679
76	0.15357902	0.064815171
77	0.216499647	0.027194406
78	0.109623627	0.07142535
79	0.089368633	0.122068421
80	0.049276992	0.03914855
81	0.586364307	0.535449782
82	0.263476445	0.139147238
83	0.210631492	0.077283399
84	0.104807296	0.110310235
85	0.12994184	0.093591381
86	0.21718763	0.203483493
87	0.082852471	0.172451275
88	0.292546266	0.117866349
89	0.071154029	0.069041285
90	0.087089654	0.041936132
91	0.29970892	0.158159545
92	0.130147951	0.097750599
93	0.141117632	0.192075311
94	0.641412371	0.503172827
95	0.107643997	0.159064402
96	-0.031918662	0.074303123
97	0.096445936	0.139122259
98	0.087498874	0.10598824
99	0.080800159	0.094063578
100	0.103736828	0.071624883
101	0.434521372	0.462584176
102	0.177449428	0.13424477
103	0.172350344	0.270314116
104	0.007293679	0.081083987
105	0.123630741	0.119752801
106	0.17936134	0.150682563
107	0.098188619	0.0889626
108	0.184583765	0.1144755
109	0.240303878	0.115137693
110	0.506865615	0.466933
