# Supplementary material for: Core and periphery structures in protein interaction networks
Source: BMC Bioinformatics. 2009 Apr 29;10(Suppl 4):S8. doi: 10.1186/1471-2105-10-S4-S8 (PMC2681073; doi:10.1186/1471-2105-10-S4-S8)
Supplement: Additional File 9 — Supplemental Table S9. Structural properties of 1-peripheries of all k-plex cores. [file 1471-2105-10-S4-S8-S9.txt]

This file lists structure properties of 1-peripheries of all k-plex cores.
This is a description of the fields:
core id: This is the id number assigned by our program. The cores have been arranged from largest to smallest.
gene ID: the yeast gene id
periphery type: For 1-periphery proteins, there are four possible types of members:
(1) the closed single-core peripheries, which are denoted as closed.
(2) The open single-core peripheries, which are denoted as open.
(3) The multiple-core peripheries, which are denoted as multiple.
(4) Core-member peripheries, which are denoted as core.

Coreness (Cp) of 1-periphery: the Cp of a 1-periphery node as number of connections it has to the core members over the total number of core members. 
Core Participation Rate (Pr) of 1-periphery: The Pr of a 1-periphery is defined as number of connection it has to the core members over total number of connections it has. The value of Pr varies from 0 to 1. The Pr measures the level that the 1-peripheries participate in the core. The Pr of closed single-core 1-peripheries is 1. The Pr of complete-open 1-peripheries is less than 0.5 and the Pr of limited-open 1-peripheries is greater than 0.5.
Peripheral Degree (Pd) of 1-periphery: The Pd of a 1-periphery is defined as number of connection it has to other 1-peripheries over total number of connections it has. 

Noted that one protein may be periphery of different cores and have different structures measures.

Core_ID	Gene_ID	Degree	Type	Cp	Pd	Pr
1	YBR109C	58	Core	0.04	0	0.017241379
1	YBR191W	1	closed_single	0.04	0	1
1	YDR361C	1	closed_single	0.04	0	1
1	YDR395W	14	Core	0.12	0	0.214285714
1	YDR418W	15	limited_open	0.4	0.03030303	0.666666667
1	YDR471W	5	Core	0.08	0.090909091	0.4
1	YDR500C	3	limited_open	0.08	0.03030303	0.666666667
1	YEL054C	11	limited_open	0.4	0.03030303	0.909090909
1	YER110C	25	Core	0.04	0.03030303	0.04
1	YFR031C-A	3	complete_open	0.04	0.060606061	0.333333333
1	YGL031C	3	closed_single	0.12	0	1
1	YGL076C	3	closed_single	0.12	0	1
1	YGL135W	11	limited_open	0.4	0.03030303	0.909090909
1	YGR148C	3	closed_single	0.12	0	1
1	YHL001W	7	Core	0.08	0.090909091	0.285714286
1	YHR010W	5	Core	0.08	0.090909091	0.4
1	YIR012W	1	closed_single	0.04	0	1
1	YJL189W	7	complete_open	0.04	0.060606061	0.142857143
1	YJR094W-A	2	limited_open	0.04	0.03030303	0.5
1	YKL006W	7	Core	0.08	0.090909091	0.285714286
1	YLR185W	4	limited_open	0.08	0.03030303	0.5
1	YLR340W	16	limited_open	0.4	0	0.625
1	YMR131C	1	closed_single	0.04	0	1
1	YMR308C	38	Core	0.04	0.03030303	0.026315789
1	YNL112W	6	multiple	0.04	0	0.166666667
1	YNL301C	5	closed_single	0.2	0	1
1	YOL120C	5	closed_single	0.2	0	1
1	YOR294W	2	limited_open	0.04	0	0.5
1	YPL079W	1	closed_single	0.04	0	1
1	YPL198W	3	closed_single	0.12	0	1
1	YPL208W	1	closed_single	0.04	0	1
1	YPL220W	11	limited_open	0.4	0.03030303	0.909090909
1	YPR043W	4	complete_open	0.04	0.03030303	0.25
2	YAL016W	14	Core	0.0625	0.089552239	0.071428571
2	YBL025W	4	complete_open	0.0625	0	0.25
2	YBR109C	58	Core	0.0625	0.014925373	0.017241379
2	YBR173C	2	closed_single	0.125	0	1
2	YBR193C	14	Core	0.0625	0.014925373	0.071428571
2	YBR270C	5	multiple	0.0625	0	0.2
2	YCL009C	2	limited_open	0.0625	0	0.5
2	YCR057C	44	Core	0.1875	0	0.068181818
2	YCR073C	9	complete_open	0.0625	0.014925373	0.111111111
2	YDL007W	16	Core	0.125	0.149253731	0.125
2	YDL020C	1	closed_single	0.0625	0	1
2	YDL084W	3	multiple	0.0625	0	0.333333333
2	YDL097C	17	Core	0.125	0.194029851	0.117647059
2	YDL134C	9	Core	0.0625	0.119402985	0.111111111
2	YDL147W	26	Core	0.4375	0.208955224	0.269230769
2	YDR190C	6	multiple	0.0625	0	0.166666667
2	YDR388W	57	Core	0.0625	0.029850746	0.01754386
2	YDR394W	42	Core	0.125	0.28358209	0.047619048
2	YDR427W	16	Core	0.125	0.149253731	0.125
2	YDR523C	13	multiple	0.0625	0.044776119	0.076923077
2	YEL037C	29	Core	0.125	0.134328358	0.068965517
2	YER016W	6	complete_open	0.0625	0.014925373	0.166666667
2	YER021W	9	Core	0.125	0.104477612	0.222222222
2	YER105C	4	multiple	0.125	0	0.5
2	YER144C	2	limited_open	0.0625	0	0.5
2	YFR004W	14	Core	0.125	0.164179104	0.142857143
2	YFR010W	4	multiple	0.0625	0.029850746	0.25
2	YFR052W	18	Core	0.1875	0.208955224	0.166666667
2	YGL048C	25	Core	0.125	0.223880597	0.08
2	YGL061C	19	multiple	0.0625	0.029850746	0.052631579
2	YGL137W	59	Core	0.0625	0.029850746	0.016949153
2	YGL172W	22	Core	0.0625	0.014925373	0.045454545
2	YGL190C	14	Core	0.0625	0.059701493	0.071428571
2	YGR067C	2	multiple	0.0625	0.014925373	0.5
2	YGR232W	5	multiple	0.0625	0.044776119	0.2
2	YHR027C	17	multiple	0.0625	0.104477612	0.058823529
2	YHR114W	10	Core	0.0625	0.014925373	0.1
2	YHR135C	43	Core	0.0625	0.029850746	0.023255814
2	YIL007C	4	complete_open	0.0625	0	0.25
2	YIL075C	5	multiple	0.0625	0.029850746	0.2
2	YJL047C	5	multiple	0.0625	0	0.2
2	YJR009C	4	complete_open	0.0625	0	0.25
2	YKL130C	5	multiple	0.0625	0	0.2
2	YKL145W	29	Core	0.125	0.28358209	0.068965517
2	YLR071C	7	multiple	0.0625	0	0.142857143
2	YLR076C	1	closed_single	0.0625	0	1
2	YLR199C	1	closed_single	0.0625	0	1
2	YLR216C	15	Core	0.0625	0.044776119	0.066666667
2	YLR421C	5	multiple	0.125	0.044776119	0.4
2	YML109W	20	Core	0.0625	0.044776119	0.05
2	YMR028W	3	multiple	0.0625	0.014925373	0.333333333
2	YMR047C	44	Core	0.1875	0.014925373	0.068181818
2	YMR106C	15	multiple	0.125	0.014925373	0.133333333
2	YMR154C	1	closed_single	0.0625	0	1
2	YMR273C	10	Core	0.0625	0.044776119	0.1
2	YMR308C	38	Core	0.3125	0.074626866	0.131578947
2	YNL244C	14	Core	0.125	0.044776119	0.142857143
2	YNL253W	1	closed_single	0.0625	0	1
2	YOR014W	3	Core	0.0625	0.029850746	0.333333333
2	YOR117W	15	Core	0.0625	0.149253731	0.066666667
2	YOR259C	18	Core	0.0625	0.119402985	0.055555556
2	YOR261C	13	Core	0.25	0.119402985	0.307692308
2	YPR040W	8	multiple	0.0625	0.014925373	0.125
2	YPR054W	12	Core	0.0625	0	0.083333333
2	YPR108W	10	Core	0.125	0.104477612	0.2
2	YPR154W	8	multiple	0.0625	0	0.125
2	YPR180W	4	multiple	0.0625	0	0.25
3	YAR007C	7	multiple	0.0625	0	0.142857143
3	YBL025W	4	complete_open	0.0625	0	0.25
3	YBL041W	18	Core	0.1875	0.125	0.166666667
3	YBR017C	18	Core	0.0625	0	0.055555556
3	YBR080C	5	multiple	0.125	0.0125	0.4
3	YBR109C	58	Core	0.0625	0.025	0.017241379
3	YBR193C	14	Core	0.0625	0.025	0.071428571
3	YBR198C	35	Core	0.0625	0.025	0.028571429
3	YBR211C	1	closed_single	0.0625	0	1
3	YBR272C	4	closed_single	0.25	0	1
3	YBR279W	10	Core	0.0625	0.025	0.1
3	YDL029W	31	Core	0.125	0.025	0.064516129
3	YDL047W	20	multiple	0.0625	0	0.05
3	YDL059C	13	multiple	0.0625	0.0125	0.076923077
3	YDL188C	25	Core	0.0625	0.15	0.04
3	YDL216C	2	limited_open	0.0625	0	0.5
3	YDR069C	3	complete_open	0.0625	0	0.333333333
3	YDR073W	2	limited_open	0.0625	0	0.5
3	YDR127W	2	limited_open	0.0625	0	0.5
3	YDR179C	1	closed_single	0.0625	0	1
3	YDR273W	1	closed_single	0.0625	0	1
3	YDR523C	13	multiple	0.0625	0.0375	0.076923077
3	YEL034W	7	multiple	0.0625	0.0125	0.142857143
3	YEL037C	29	Core	0.4375	0.0625	0.24137931
3	YER094C	16	Core	0.125	0.15	0.125
3	YER148W	31	Core	0.0625	0.075	0.032258065
3	YER171W	14	multiple	0.0625	0	0.071428571
3	YFL034C-B	2	limited_open	0.0625	0	0.5
3	YFR010W	4	limited_open	0.1875	0	0.75
3	YFR034C	12	Core	0.1875	0.025	0.25
3	YFR050C	19	Core	0.0625	0.15	0.052631579
3	YGL004C	10	limited_open	0.4375	0.025	0.7
3	YGL011C	18	Core	0.1875	0.1375	0.166666667
3	YGL061C	19	multiple	0.0625	0	0.052631579
3	YGL137W	59	Core	0.125	0.075	0.033898305
3	YGL158W	6	multiple	0.0625	0.0125	0.166666667
3	YGR040W	31	Core	0.0625	0	0.032258065
3	YGR067C	2	multiple	0.0625	0.0125	0.5
3	YGR092W	23	Core	0.125	0.0125	0.086956522
3	YGR135W	18	Core	0.1875	0.1625	0.166666667
3	YGR184C	5	complete_open	0.125	0.0125	0.4
3	YGR232W	5	limited_open	0.25	0.0125	0.8
3	YGR253C	12	Core	0.0625	0.1375	0.083333333
3	YHR027C	17	multiple	0.3125	0.05	0.294117647
3	YHR030C	40	Core	0.125	0.0375	0.05
3	YIL066C	7	complete_open	0.0625	0	0.142857143
3	YIL075C	5	multiple	0.0625	0.05	0.2
3	YIR011C	2	multiple	0.0625	0	0.5
3	YJL001W	13	Core	0.125	0.1	0.153846154
3	YJL194W	10	Core	0.0625	0	0.1
3	YJR068W	13	Core	0.0625	0.05	0.076923077
3	YKL073W	4	multiple	0.0625	0.0125	0.25
3	YLL026W	13	multiple	0.0625	0.05	0.076923077
3	YLL034C	2	multiple	0.0625	0	0.5
3	YLR106C	3	multiple	0.0625	0	0.333333333
3	YLR199C	1	closed_single	0.0625	0	1
3	YLR216C	15	Core	0.0625	0.05	0.066666667
3	YLR306W	2	limited_open	0.0625	0	0.5
3	YLR386W	5	multiple	0.0625	0	0.2
3	YLR421C	5	limited_open	0.25	0.0125	0.8
3	YML092C	18	Core	0.125	0.15	0.111111111
3	YMR106C	15	multiple	0.125	0.025	0.133333333
3	YMR216C	3	limited_open	0.125	0	0.666666667
3	YMR276W	9	Core	0.125	0.0375	0.222222222
3	YMR308C	38	Core	0.125	0.0875	0.052631579
3	YMR314W	18	Core	0.3125	0.1375	0.277777778
3	YNL244C	14	Core	0.125	0.0375	0.142857143
3	YNL290W	10	Core	0.0625	0.0375	0.1
3	YNL311C	6	multiple	0.125	0	0.333333333
3	YOL038W	18	Core	0.125	0.1625	0.111111111
3	YOL094C	10	Core	0.0625	0.05	0.1
3	YOL145C	7	Core	0.0625	0.025	0.142857143
3	YOR027W	12	Core	0.0625	0.05	0.083333333
3	YOR123C	6	Core	0.0625	0.025	0.166666667
3	YOR136W	6	multiple	0.0625	0.0125	0.166666667
3	YOR217W	8	Core	0.0625	0.05	0.125
3	YOR362C	20	Core	0.0625	0.1875	0.05
3	YPL026C	3	complete_open	0.0625	0	0.333333333
3	YPL248C	16	multiple	0.125	0.0125	0.125
3	YPR103W	16	Core	0.1875	0.1375	0.1875
4	YBL004W	14	Core	0.0625	0.04	0.071428571
4	YBL005W	4	multiple	0.0625	0.013333333	0.25
4	YBR009C	25	Core	0.0625	0.013333333	0.04
4	YBR025C	1	closed_single	0.0625	0	1
4	YBR193C	14	Core	0.0625	0.04	0.071428571
4	YCR042C	7	limited_open	0.3125	0.026666667	0.714285714
4	YCR093W	18	Core	0.1875	0.08	0.166666667
4	YDL145C	26	Core	0.0625	0.04	0.038461538
4	YDL165W	11	Core	0.125	0.026666667	0.181818182
4	YDR146C	6	multiple	0.0625	0	0.166666667
4	YDR207C	9	multiple	0.0625	0	0.111111111
4	YDR212W	23	Core	0.0625	0.053333333	0.043478261
4	YDR216W	10	multiple	0.4375	0.026666667	0.7
4	YDR259C	1	closed_single	0.0625	0	1
4	YDR308C	8	multiple	0.125	0.013333333	0.25
4	YDR457W	2	limited_open	0.0625	0	0.5
4	YEL009C	13	multiple	0.4375	0.04	0.538461538
4	YEL037C	29	Core	0.0625	0.04	0.034482759
4	YER013W	13	Core	0.0625	0	0.076923077
4	YER022W	19	Core	0.125	0.053333333	0.105263158
4	YER155C	18	Core	0.0625	0.026666667	0.055555556
4	YER159C	2	limited_open	0.0625	0	0.5
4	YER160C	1	closed_single	0.0625	0	1
4	YFL031W	1	closed_single	0.0625	0	1
4	YFL033C	6	Core	0.0625	0	0.166666667
4	YFR034C	12	Core	0.0625	0.053333333	0.083333333
4	YGL013C	3	complete_open	0.0625	0.013333333	0.333333333
4	YGL048C	25	Core	0.125	0.04	0.08
4	YGL137W	59	Core	0.0625	0.053333333	0.016949153
4	YGL241W	5	multiple	0.0625	0.013333333	0.2
4	YGR097W	2	multiple	0.0625	0	0.5
4	YGR246C	6	complete_open	0.0625	0.013333333	0.166666667
4	YHR041C	16	Core	0.1875	0.053333333	0.1875
4	YHR090C	3	complete_open	0.0625	0.013333333	0.333333333
4	YIL038C	7	Core	0.0625	0.026666667	0.142857143
4	YIL129C	2	multiple	0.0625	0	0.5
4	YIL142W	27	Core	0.0625	0.053333333	0.037037037
4	YJL014W	20	Core	0.0625	0.04	0.05
4	YJL081C	11	multiple	0.0625	0.026666667	0.090909091
4	YJL109C	12	Core	0.0625	0.026666667	0.083333333
4	YJR064W	20	Core	0.0625	0.04	0.05
4	YJR072C	7	multiple	0.0625	0	0.142857143
4	YKL012W	6	Core	0.0625	0	0.166666667
4	YKL058W	4	complete_open	0.0625	0.026666667	0.25
4	YLR228C	2	limited_open	0.0625	0	0.5
4	YLR347C	33	Core	0.0625	0.026666667	0.03030303
4	YML015C	6	multiple	0.1875	0.04	0.5
4	YML098W	10	limited_open	0.375	0.04	0.6
4	YML114C	1	closed_single	0.0625	0	1
4	YMR005W	2	multiple	0.0625	0.013333333	0.5
4	YMR227C	3	limited_open	0.125	0.013333333	0.666666667
4	YMR270C	3	complete_open	0.0625	0	0.333333333
4	YMR308C	38	Core	0.0625	0.053333333	0.026315789
4	YNL039W	3	complete_open	0.0625	0.013333333	0.333333333
4	YNL189W	51	Core	0.0625	0.053333333	0.019607843
4	YNL216W	7	complete_open	0.0625	0	0.142857143
4	YOR023C	2	limited_open	0.0625	0	0.5
4	YOR047C	3	multiple	0.0625	0	0.333333333
4	YOR194C	4	complete_open	0.0625	0.026666667	0.25
4	YOR244W	7	multiple	0.0625	0.04	0.142857143
4	YOR250C	6	Core	0.0625	0	0.166666667
4	YOR308C	8	multiple	0.0625	0	0.125
4	YPL007C	1	closed_single	0.0625	0	1
4	YPL011C	6	multiple	0.1875	0.04	0.5
4	YPL082C	12	Core	0.0625	0.013333333	0.083333333
4	YPL089C	3	multiple	0.0625	0	0.333333333
4	YPL122C	4	Core	0.0625	0.026666667	0.25
4	YPL128C	1	closed_single	0.0625	0	1
4	YPL129W	12	multiple	0.0625	0.026666667	0.083333333
4	YPL181W	7	multiple	0.25	0	0.571428571
4	YPL248C	16	multiple	0.1875	0.053333333	0.1875
4	YPR023C	2	limited_open	0.0625	0.013333333	0.5
4	YPR072W	11	Core	0.25	0.04	0.363636364
4	YPR086W	9	multiple	0.0625	0.066666667	0.111111111
4	YPR115W	2	multiple	0.0625	0	0.5
5	YAL005C	18	Core	0.15	0.030120482	0.166666667
5	YAL016W	14	Core	0.1	0.018072289	0.142857143
5	YAL021C	16	Core	0.05	0.006024096	0.0625
5	YAL029C	14	Core	0.05	0.030120482	0.071428571
5	YAL047C	7	multiple	0.05	0.006024096	0.142857143
5	YAL061W	2	limited_open	0.05	0	0.5
5	YAR002W	11	Core	0.3	0.030120482	0.545454545
5	YBL003C	10	Core	0.05	0.006024096	0.1
5	YBL004W	14	Core	0.3	0.030120482	0.428571429
5	YBL031W	1	closed_single	0.05	0	1
5	YBL047C	14	Core	0.05	0.018072289	0.071428571
5	YBL079W	3	multiple	0.05	0.012048193	0.333333333
5	YBR103W	15	Core	0.05	0.006024096	0.066666667
5	YBR118W	9	multiple	0.05	0.006024096	0.111111111
5	YBR123C	6	complete_open	0.05	0	0.166666667
5	YBR142W	25	Core	0.05	0.012048193	0.04
5	YBR216C	3	limited_open	0.1	0.006024096	0.666666667
5	YBR235W	1	closed_single	0.05	0	1
5	YCR008W	2	multiple	0.05	0	0.5
5	YCR038C	1	closed_single	0.05	0	1
5	YDL029W	31	Core	0.05	0.018072289	0.032258065
5	YDL055C	1	closed_single	0.05	0	1
5	YDL065C	14	Core	0.1	0	0.142857143
5	YDL088C	1	closed_single	0.05	0	1
5	YDL116W	11	Core	0.35	0.024096386	0.636363636
5	YDL132W	21	Core	0.1	0.006024096	0.095238095
5	YDL189W	1	closed_single	0.05	0	1
5	YDL193W	2	closed_single	0.1	0	1
5	YDL207W	6	multiple	0.1	0.012048193	0.333333333
5	YDL229W	7	Core	0.05	0.018072289	0.142857143
5	YDL246C	4	multiple	0.05	0.006024096	0.25
5	YDR002W	4	Core	0.15	0.006024096	0.75
5	YDR062W	6	complete_open	0.05	0	0.166666667
5	YDR101C	4	multiple	0.1	0	0.5
5	YDR146C	6	multiple	0.05	0	0.166666667
5	YDR159W	1	closed_single	0.05	0	1
5	YDR170C	13	multiple	0.05	0.006024096	0.076923077
5	YDR207C	9	multiple	0.05	0.006024096	0.111111111
5	YDR227W	14	multiple	0.05	0.006024096	0.071428571
5	YDR229W	2	multiple	0.05	0.006024096	0.5
5	YDR381W	17	Core	0.05	0.024096386	0.058823529
5	YDR385W	8	multiple	0.05	0.012048193	0.125
5	YDR388W	57	Core	0.05	0.030120482	0.01754386
5	YDR394W	42	Core	0.05	0.030120482	0.023809524
5	YDR395W	14	Core	0.2	0.018072289	0.285714286
5	YDR423C	1	closed_single	0.05	0	1
5	YDR490C	8	multiple	0.05	0	0.125
5	YDR499W	4	complete_open	0.05	0	0.25
5	YEL043W	2	multiple	0.05	0	0.5
5	YER009W	9	Core	0.35	0.012048193	0.777777778
5	YER011W	2	multiple	0.05	0.006024096	0.5
5	YER023W	2	multiple	0.05	0	0.5
5	YER040W	5	multiple	0.05	0	0.2
5	YER052C	3	complete_open	0.05	0	0.333333333
5	YER105C	4	multiple	0.05	0.006024096	0.25
5	YER107C	5	multiple	0.15	0	0.6
5	YER148W	31	Core	0.05	0.018072289	0.032258065
5	YER165W	35	Core	0.3	0.024096386	0.171428571
5	YFL038C	24	Core	0.05	0.006024096	0.041666667
5	YFR002W	11	complete_open	0.25	0.024096386	0.454545455
5	YFR009W	2	limited_open	0.05	0	0.5
5	YFR031C	8	complete_open	0.05	0	0.125
5	YFR034C	12	Core	0.15	0.018072289	0.25
5	YGL011C	18	Core	0.05	0.030120482	0.055555556
5	YGL016W	8	multiple	0.15	0.018072289	0.375
5	YGL035C	3	multiple	0.05	0	0.333333333
5	YGL043W	6	multiple	0.05	0	0.166666667
5	YGL060W	2	multiple	0.05	0.006024096	0.5
5	YGL097W	8	Core	0.2	0.024096386	0.5
5	YGL100W	13	Core	0.05	0.024096386	0.076923077
5	YGL122C	3	limited_open	0.1	0.006024096	0.666666667
5	YGL170C	2	closed_single	0.1	0	1
5	YGL221C	2	limited_open	0.05	0	0.5
5	YGL238W	6	Core	0.3	0	1
5	YGL241W	5	multiple	0.1	0.018072289	0.4
5	YGR024C	1	closed_single	0.05	0	1
5	YGR056W	3	complete_open	0.05	0	0.333333333
5	YHL009C	2	closed_single	0.1	0	1
5	YHR082C	18	multiple	0.05	0.012048193	0.055555556
5	YHR099W	21	Core	0.1	0.012048193	0.095238095
5	YHR108W	1	closed_single	0.05	0	1
5	YHR129C	3	complete_open	0.05	0.006024096	0.333333333
5	YHR152W	12	complete_open	0.05	0	0.083333333
5	YHR216W	5	complete_open	0.05	0	0.2
5	YIL061C	36	Core	0.05	0.036144578	0.027777778
5	YIL063C	4	Core	0.1	0.012048193	0.5
5	YIL115C	10	Core	0.25	0.024096386	0.5
5	YIL128W	6	limited_open	0.2	0	0.666666667
5	YIL149C	3	complete_open	0.05	0.006024096	0.333333333
5	YIR011C	2	multiple	0.05	0	0.5
5	YJL061W	8	Core	0.15	0.030120482	0.375
5	YJL090C	3	complete_open	0.05	0.006024096	0.333333333
5	YJL109C	12	Core	0.2	0.024096386	0.333333333
5	YJR042W	8	Core	0.25	0.018072289	0.625
5	YJR061W	1	closed_single	0.05	0	1
5	YJR068W	13	Core	0.05	0.012048193	0.076923077
5	YJR074W	2	closed_single	0.1	0	1
5	YJR133W	1	closed_single	0.05	0	1
5	YJR134C	3	multiple	0.05	0	0.333333333
5	YJR159W	5	multiple	0.1	0.006024096	0.4
5	YKL045W	5	complete_open	0.05	0.006024096	0.2
5	YKL057C	8	Core	0.25	0.018072289	0.625
5	YKL061W	3	limited_open	0.1	0	0.666666667
5	YKL108W	5	multiple	0.05	0.006024096	0.2
5	YKL130C	5	multiple	0.05	0.012048193	0.2
5	YKL205W	4	limited_open	0.1	0	0.5
5	YKL214C	9	Core	0.05	0.018072289	0.111111111
5	YKR082W	6	closed_single	0.3	0	1
5	YLL024C	10	multiple	0.2	0.006024096	0.4
5	YLL026W	13	multiple	0.1	0.012048193	0.153846154
5	YLL060C	2	limited_open	0.05	0	0.5
5	YLR131C	3	multiple	0.05	0	0.333333333
5	YLR178C	5	multiple	0.1	0.012048193	0.4
5	YLR208W	15	Core	0.05	0.024096386	0.066666667
5	YLR249W	19	Core	0.2	0.048192771	0.210526316
5	YLR276C	8	Core	0.05	0.006024096	0.125
5	YLR386W	5	multiple	0.15	0.006024096	0.6
5	YML007W	5	limited_open	0.2	0.006024096	0.8
5	YML092C	18	Core	0.15	0.030120482	0.166666667
5	YML103C	4	limited_open	0.1	0.006024096	0.5
5	YML117W	3	multiple	0.05	0.006024096	0.333333333
5	YMR001C	12	Core	0.1	0	0.166666667
5	YMR080C	14	multiple	0.05	0.018072289	0.071428571
5	YMR124W	1	closed_single	0.05	0	1
5	YMR125W	15	Core	0.05	0.012048193	0.066666667
5	YMR139W	15	multiple	0.05	0.018072289	0.066666667
5	YMR153W	3	complete_open	0.05	0.006024096	0.333333333
5	YMR180C	1	closed_single	0.05	0	1
5	YMR235C	5	multiple	0.15	0	0.6
5	YMR239C	2	multiple	0.05	0	0.5
5	YMR255W	3	complete_open	0.05	0.006024096	0.333333333
5	YMR294W	6	limited_open	0.15	0.006024096	0.5
5	YMR314W	18	Core	0.05	0.030120482	0.055555556
5	YNL014W	3	multiple	0.1	0	0.666666667
5	YNL049C	4	multiple	0.05	0.006024096	0.25
5	YNL118C	7	multiple	0.05	0.006024096	0.142857143
5	YNL196C	1	closed_single	0.05	0	1
5	YNL273W	2	limited_open	0.05	0	0.5
5	YNL298W	18	Core	0.05	0.006024096	0.055555556
5	YOL021C	13	Core	0.05	0	0.076923077
5	YOL038W	18	Core	0.05	0.030120482	0.055555556
5	YOL108C	9	multiple	0.05	0.006024096	0.111111111
5	YOL123W	8	multiple	0.15	0.012048193	0.375
5	YOL127W	35	Core	0.1	0.006024096	0.057142857
5	YOL128C	4	multiple	0.05	0	0.25
5	YOL144W	1	closed_single	0.05	0	1
5	YOR098C	19	Core	0.35	0.06626506	0.368421053
5	YOR117W	15	Core	0.05	0.012048193	0.066666667
5	YOR157C	14	Core	0.05	0.018072289	0.071428571
5	YOR160W	9	multiple	0.2	0.018072289	0.444444444
5	YOR204W	4	multiple	0.05	0.006024096	0.25
5	YOR259C	18	Core	0.05	0.024096386	0.055555556
5	YOR326W	16	Core	0.1	0.018072289	0.125
5	YOR349W	6	multiple	0.1	0.012048193	0.333333333
5	YOR362C	20	Core	0.1	0.030120482	0.1
5	YOR371C	3	complete_open	0.05	0	0.333333333
5	YPL082C	12	Core	0.1	0.018072289	0.166666667
5	YPL093W	7	multiple	0.1	0.006024096	0.285714286
5	YPL111W	3	complete_open	0.05	0	0.333333333
5	YPL120W	4	complete_open	0.05	0	0.25
5	YPL125W	4	closed_single	0.2	0	1
5	YPL153C	22	multiple	0.1	0.018072289	0.090909091
5	YPL169C	5	multiple	0.1	0.012048193	0.4
5	YPL178W	11	Core	0.05	0.024096386	0.090909091
5	YPR111W	7	Core	0.05	0	0.142857143
5	YPR181C	18	Core	0.1	0.012048193	0.111111111
6	YBR189W	5	limited_open	0.266666667	0.076923077	0.8
6	YCR031C	5	closed_single	0.333333333	0	1
6	YDL083C	5	closed_single	0.333333333	0	1
6	YDR385W	8	multiple	0.133333333	0.076923077	0.25
6	YDR450W	6	limited_open	0.333333333	0.076923077	0.833333333
6	YGR214W	6	limited_open	0.266666667	0.076923077	0.666666667
6	YJL191W	5	closed_single	0.333333333	0	1
6	YLR048W	5	limited_open	0.266666667	0.076923077	0.8
6	YML026C	6	limited_open	0.333333333	0.076923077	0.833333333
6	YMR143W	5	closed_single	0.333333333	0	1
6	YOR133W	4	limited_open	0.133333333	0.076923077	0.5
6	YPL081W	5	limited_open	0.266666667	0.076923077	0.8
6	YPR119W	36	Core	0.066666667	0	0.027777778
7	YAL014C	5	limited_open	0.285714286	0	0.8
7	YBL017C	3	multiple	0.071428571	0	0.333333333
7	YBL078C	6	multiple	0.071428571	0.057692308	0.166666667
7	YBR080C	5	multiple	0.142857143	0.019230769	0.4
7	YDL145C	26	Core	0.142857143	0.134615385	0.076923077
7	YDL192W	11	multiple	0.142857143	0.038461538	0.181818182
7	YDR027C	5	multiple	0.071428571	0.019230769	0.2
7	YDR100W	3	multiple	0.142857143	0.019230769	0.666666667
7	YDR164C	4	limited_open	0.142857143	0.019230769	0.5
7	YDR189W	6	Core	0.357142857	0.019230769	0.833333333
7	YDR238C	11	Core	0.142857143	0.115384615	0.181818182
7	YDR498C	3	complete_open	0.071428571	0.038461538	0.333333333
7	YER031C	19	Core	0.071428571	0.057692308	0.052631579
7	YER157W	10	Core	0.285714286	0.115384615	0.4
7	YFL038C	24	Core	0.214285714	0.115384615	0.125
7	YFR051C	10	Core	0.142857143	0.134615385	0.2
7	YGL095C	3	closed_single	0.214285714	0	1
7	YGL137W	59	Core	0.142857143	0.153846154	0.033898305
7	YGL145W	4	complete_open	0.071428571	0.038461538	0.25
7	YGL161C	15	Core	0.071428571	0.076923077	0.066666667
7	YGL212W	5	Core	0.214285714	0.038461538	0.6
7	YGL223C	3	Core	0.071428571	0.038461538	0.333333333
7	YGR009C	9	limited_open	0.428571429	0.019230769	0.666666667
7	YGR120C	10	Core	0.071428571	0.115384615	0.1
7	YGR172C	11	multiple	0.071428571	0.096153846	0.090909091
7	YHL035C	1	closed_single	0.071428571	0	1
7	YHR098C	4	multiple	0.071428571	0.019230769	0.25
7	YHR171W	4	complete_open	0.071428571	0.019230769	0.25
7	YIL076W	6	Core	0.142857143	0.076923077	0.333333333
7	YIL109C	13	Core	0.214285714	0.057692308	0.230769231
7	YKL006C-A	3	closed_single	0.214285714	0	1
7	YKR020W	6	multiple	0.071428571	0.019230769	0.166666667
7	YLR078C	21	Core	0.428571429	0.25	0.285714286
7	YLR093C	7	Core	0.214285714	0.057692308	0.428571429
7	YLR148W	8	multiple	0.071428571	0.038461538	0.125
7	YLR396C	5	multiple	0.071428571	0.038461538	0.2
7	YLR452C	19	multiple	0.142857143	0.019230769	0.105263158
7	YMR017W	3	closed_single	0.214285714	0	1
7	YMR117C	18	multiple	0.071428571	0	0.055555556
7	YNL041C	3	Core	0.071428571	0.038461538	0.333333333
7	YNL044W	4	multiple	0.071428571	0.019230769	0.25
7	YNL049C	4	multiple	0.071428571	0.019230769	0.25
7	YNL287W	15	Core	0.142857143	0.173076923	0.133333333
7	YOR075W	3	complete_open	0.071428571	0.038461538	0.333333333
7	YOR106W	10	Core	0.214285714	0.096153846	0.3
7	YPL010W	8	Core	0.142857143	0.115384615	0.25
7	YPL151C	15	Core	0.071428571	0	0.066666667
7	YPL218W	10	Core	0.142857143	0.057692308	0.2
7	YPL240C	20	Core	0.071428571	0	0.05
7	YPL270W	1	closed_single	0.071428571	0	1
7	YPR105C	3	Core	0.071428571	0.038461538	0.333333333
7	YPR181C	18	Core	0.214285714	0.096153846	0.166666667
8	YBL004W	14	Core	0.076923077	0.046511628	0.071428571
8	YBR131W	3	complete_open	0.076923077	0	0.333333333
8	YBR205W	1	closed_single	0.076923077	0	1
8	YDL059C	13	multiple	0.076923077	0	0.076923077
8	YDR027C	5	multiple	0.076923077	0.069767442	0.2
8	YDR084C	2	closed_single	0.153846154	0	1
8	YDR100W	3	multiple	0.076923077	0.023255814	0.333333333
8	YDR137W	2	limited_open	0.076923077	0.023255814	0.5
8	YDR484W	4	complete_open	0.076923077	0.069767442	0.25
8	YER155C	18	Core	0.076923077	0	0.055555556
8	YER157W	10	Core	0.076923077	0.069767442	0.1
8	YGL195W	24	Core	0.076923077	0.046511628	0.041666667
8	YGR100W	1	closed_single	0.076923077	0	1
8	YGR120C	10	Core	0.076923077	0.046511628	0.1
8	YGR172C	11	multiple	0.384615385	0.023255814	0.454545455
8	YHR030C	40	Core	0.076923077	0.023255814	0.025
8	YHR135C	43	Core	0.076923077	0.046511628	0.023255814
8	YJL029C	4	complete_open	0.076923077	0.069767442	0.25
8	YJL201W	2	multiple	0.076923077	0	0.5
8	YJR134C	3	multiple	0.076923077	0	0.333333333
8	YKL166C	28	Core	0.076923077	0.069767442	0.035714286
8	YKR020W	6	multiple	0.076923077	0.069767442	0.166666667
8	YKR030W	2	limited_open	0.076923077	0	0.5
8	YKR055W	6	multiple	0.076923077	0	0.166666667
8	YLR026C	25	Core	0.076923077	0.11627907	0.04
8	YLR039C	2	limited_open	0.076923077	0.023255814	0.5
8	YLR078C	21	Core	0.076923077	0.046511628	0.047619048
8	YLR216C	15	Core	0.076923077	0.046511628	0.066666667
8	YLR249W	19	Core	0.153846154	0.046511628	0.105263158
8	YLR268W	28	Core	0.076923077	0.069767442	0.035714286
8	YLR304C	2	multiple	0.076923077	0	0.5
8	YLR362W	24	Core	0.153846154	0	0.083333333
8	YML064C	35	multiple	0.076923077	0.023255814	0.028571429
8	YMR235C	5	multiple	0.076923077	0	0.2
8	YNL044W	4	multiple	0.076923077	0.023255814	0.25
8	YNL090W	6	multiple	0.076923077	0	0.166666667
8	YNL093W	11	multiple	0.461538462	0.069767442	0.545454545
8	YNL272C	1	closed_single	0.076923077	0	1
8	YNL304W	5	multiple	0.307692308	0	0.8
8	YOR036W	23	Core	0.230769231	0.046511628	0.130434783
8	YOR370C	9	multiple	0.461538462	0.023255814	0.666666667
8	YPL192C	2	limited_open	0.076923077	0.023255814	0.5
8	YPR017C	3	closed_single	0.230769231	0	1
9	YAL005C	18	Core	0.117647059	0.036764706	0.111111111
9	YAL016W	14	Core	0.176470588	0.014705882	0.214285714
9	YAL021C	16	Core	0.058823529	0.007352941	0.0625
9	YAL029C	14	Core	0.117647059	0.014705882	0.142857143
9	YAL047C	7	multiple	0.058823529	0.007352941	0.142857143
9	YAL061W	2	limited_open	0.058823529	0	0.5
9	YAR002W	11	Core	0.294117647	0.044117647	0.454545455
9	YBL003C	10	Core	0.058823529	0.014705882	0.1
9	YBL031W	1	closed_single	0.058823529	0	1
9	YBR103W	15	Core	0.058823529	0.007352941	0.066666667
9	YBR118W	9	multiple	0.058823529	0.014705882	0.111111111
9	YBR142W	25	Core	0.058823529	0.022058824	0.04
9	YBR235W	1	closed_single	0.058823529	0	1
9	YCR038C	1	closed_single	0.058823529	0	1
9	YCR057C	44	Core	0.117647059	0.036764706	0.045454545
9	YDL029W	31	Core	0.058823529	0.022058824	0.032258065
9	YDL055C	1	closed_single	0.058823529	0	1
9	YDL088C	1	closed_single	0.058823529	0	1
9	YDL132W	21	Core	0.176470588	0	0.142857143
9	YDL189W	1	closed_single	0.058823529	0	1
9	YDL193W	2	closed_single	0.117647059	0	1
9	YDL229W	7	Core	0.058823529	0.022058824	0.142857143
9	YDL246C	4	multiple	0.058823529	0.007352941	0.25
9	YDR002W	4	Core	0.176470588	0.007352941	0.75
9	YDR062W	6	complete_open	0.058823529	0	0.166666667
9	YDR170C	13	multiple	0.058823529	0	0.076923077
9	YDR192C	27	Core	0.352941176	0.066176471	0.222222222
9	YDR227W	14	multiple	0.058823529	0.007352941	0.071428571
9	YDR229W	2	multiple	0.058823529	0.007352941	0.5
9	YDR335W	17	Core	0.117647059	0.066176471	0.117647059
9	YDR381W	17	Core	0.058823529	0.022058824	0.058823529
9	YDR385W	8	multiple	0.058823529	0.014705882	0.125
9	YDR388W	57	Core	0.058823529	0.022058824	0.01754386
9	YDR394W	42	Core	0.058823529	0.029411765	0.023809524
9	YDR499W	4	complete_open	0.058823529	0	0.25
9	YEL043W	2	multiple	0.058823529	0	0.5
9	YER011W	2	multiple	0.058823529	0.007352941	0.5
9	YER023W	2	multiple	0.058823529	0	0.5
9	YER036C	2	limited_open	0.058823529	0	0.5
9	YER040W	5	multiple	0.058823529	0	0.2
9	YER052C	3	complete_open	0.058823529	0	0.333333333
9	YER082C	20	Core	0.058823529	0.014705882	0.05
9	YER107C	5	multiple	0.058823529	0.014705882	0.2
9	YER148W	31	Core	0.058823529	0.022058824	0.032258065
9	YER165W	35	Core	0.058823529	0.073529412	0.028571429
9	YFL038C	24	Core	0.117647059	0.014705882	0.083333333
9	YFR002W	11	multiple	0.058823529	0.044117647	0.090909091
9	YFR009W	2	limited_open	0.058823529	0	0.5
9	YFR034C	12	Core	0.117647059	0.029411765	0.166666667
9	YGL011C	18	Core	0.058823529	0.036764706	0.055555556
9	YGL016W	8	multiple	0.117647059	0.029411765	0.25
9	YGL043W	6	multiple	0.058823529	0	0.166666667
9	YGL092W	17	Core	0.235294118	0.044117647	0.235294118
9	YGL097W	8	Core	0.235294118	0.029411765	0.5
9	YGL122C	3	multiple	0.058823529	0.014705882	0.333333333
9	YGL172W	22	Core	0.411764706	0.051470588	0.318181818
9	YGL221C	2	limited_open	0.058823529	0	0.5
9	YGL241W	5	multiple	0.176470588	0.014705882	0.6
9	YGR024C	1	closed_single	0.058823529	0	1
9	YGR119C	28	Core	0.411764706	0.051470588	0.25
9	YGR281W	2	limited_open	0.058823529	0	0.5
9	YHL009C	2	multiple	0.058823529	0.007352941	0.5
9	YHR082C	18	multiple	0.058823529	0.014705882	0.055555556
9	YHR099W	21	Core	0.235294118	0	0.19047619
9	YHR108W	1	closed_single	0.058823529	0	1
9	YHR129C	3	complete_open	0.058823529	0	0.333333333
9	YHR152W	12	complete_open	0.058823529	0	0.083333333
9	YHR216W	5	complete_open	0.058823529	0	0.2
9	YIL061C	36	Core	0.058823529	0.044117647	0.027777778
9	YIL063C	4	Core	0.176470588	0.007352941	0.75
9	YIL115C	10	Core	0.176470588	0.022058824	0.3
9	YIL128W	6	limited_open	0.235294118	0	0.666666667
9	YIL149C	3	complete_open	0.058823529	0.007352941	0.333333333
9	YIR011C	2	multiple	0.058823529	0	0.5
9	YJL041W	14	Core	0.294117647	0.044117647	0.357142857
9	YJL069C	14	Core	0.058823529	0.014705882	0.071428571
9	YJL090C	3	complete_open	0.058823529	0.007352941	0.333333333
9	YJR061W	1	closed_single	0.058823529	0	1
9	YJR068W	13	Core	0.058823529	0.007352941	0.076923077
9	YJR074W	2	closed_single	0.117647059	0	1
9	YJR133W	1	closed_single	0.058823529	0	1
9	YJR134C	3	multiple	0.058823529	0.007352941	0.333333333
9	YJR159W	5	multiple	0.117647059	0.007352941	0.4
9	YKL045W	5	complete_open	0.058823529	0.007352941	0.2
9	YKL068W	30	Core	0.411764706	0.036764706	0.233333333
9	YKL108W	5	multiple	0.058823529	0.007352941	0.2
9	YKL130C	5	multiple	0.058823529	0.014705882	0.2
9	YKL205W	4	multiple	0.058823529	0.007352941	0.25
9	YKL214C	9	Core	0.058823529	0.014705882	0.111111111
9	YKR014C	16	Core	0.058823529	0.014705882	0.0625
9	YKR086W	10	Core	0.058823529	0.007352941	0.1
9	YLL060C	2	limited_open	0.058823529	0	0.5
9	YLR074C	45	Core	0.058823529	0	0.022222222
9	YLR131C	3	multiple	0.058823529	0	0.333333333
9	YLR262C	23	Core	0.058823529	0.029411765	0.043478261
9	YLR276C	8	Core	0.058823529	0.014705882	0.125
9	YLR386W	5	multiple	0.235294118	0	0.8
9	YML007W	5	multiple	0.176470588	0.007352941	0.6
9	YML092C	18	Core	0.058823529	0.044117647	0.055555556
9	YML117W	3	multiple	0.058823529	0.007352941	0.333333333
9	YMR001C	12	Core	0.117647059	0	0.166666667
9	YMR047C	44	Core	0.411764706	0.110294118	0.159090909
9	YMR080C	14	multiple	0.058823529	0.022058824	0.071428571
9	YMR124W	1	closed_single	0.058823529	0	1
9	YMR125W	15	Core	0.058823529	0.014705882	0.066666667
9	YMR153W	3	complete_open	0.058823529	0.007352941	0.333333333
9	YMR180C	1	closed_single	0.058823529	0	1
9	YMR235C	5	multiple	0.117647059	0.014705882	0.4
9	YMR239C	2	multiple	0.058823529	0	0.5
9	YMR288W	2	limited_open	0.058823529	0	0.5
9	YMR314W	18	Core	0.058823529	0.036764706	0.055555556
9	YNL014W	3	multiple	0.117647059	0	0.666666667
9	YNL118C	7	multiple	0.058823529	0.007352941	0.142857143
9	YNL196C	1	closed_single	0.058823529	0	1
9	YOL021C	13	Core	0.058823529	0	0.076923077
9	YOL038W	18	Core	0.058823529	0.036764706	0.055555556
9	YOL108C	9	multiple	0.058823529	0.007352941	0.111111111
9	YOL123W	8	multiple	0.058823529	0.029411765	0.125
9	YOL127W	35	Core	0.117647059	0	0.057142857
9	YOL128C	4	multiple	0.058823529	0	0.25
9	YOR098C	19	Core	0.411764706	0.058823529	0.368421053
9	YOR117W	15	Core	0.058823529	0.014705882	0.066666667
9	YOR160W	9	multiple	0.058823529	0.044117647	0.111111111
9	YOR259C	18	Core	0.058823529	0.029411765	0.055555556
9	YOR326W	16	Core	0.117647059	0.007352941	0.125
9	YOR349W	6	multiple	0.176470588	0.007352941	0.5
9	YOR362C	20	Core	0.058823529	0.044117647	0.05
9	YOR371C	3	complete_open	0.058823529	0	0.333333333
9	YPL043W	34	Core	0.058823529	0.022058824	0.029411765
9	YPL082C	12	Core	0.176470588	0.014705882	0.25
9	YPL111W	3	complete_open	0.058823529	0	0.333333333
9	YPL120W	4	complete_open	0.058823529	0	0.25
9	YPL153C	22	multiple	0.117647059	0.007352941	0.090909091
9	YPL178W	11	Core	0.058823529	0.029411765	0.090909091
9	YPR080W	6	complete_open	0.058823529	0.007352941	0.166666667
9	YPR180W	4	multiple	0.058823529	0	0.25
10	YAL043C	12	Core	0.083333333	0.093023256	0.083333333
10	YAR003W	9	Core	0.083333333	0.011627907	0.111111111
10	YAR018C	10	multiple	0.083333333	0.011627907	0.1
10	YBL003C	10	Core	0.083333333	0.011627907	0.1
10	YBL004W	14	Core	0.083333333	0.011627907	0.071428571
10	YBL008W	8	complete_open	0.166666667	0	0.25
10	YBR103W	15	Core	0.083333333	0.023255814	0.066666667
10	YBR195C	3	complete_open	0.083333333	0	0.333333333
10	YBR281C	4	multiple	0.083333333	0.023255814	0.25
10	YCL059C	5	complete_open	0.083333333	0.011627907	0.2
10	YDL014W	13	Core	0.083333333	0.046511628	0.076923077
10	YDL145C	26	Core	0.166666667	0.034883721	0.076923077
10	YDL148C	1	closed_single	0.083333333	0	1
10	YDL166C	1	closed_single	0.083333333	0	1
10	YDL185W	25	Core	0.083333333	0.011627907	0.04
10	YDL195W	12	Core	0.083333333	0.011627907	0.083333333
10	YDL208W	11	Core	0.083333333	0.046511628	0.090909091
10	YDL213C	4	multiple	0.083333333	0.011627907	0.25
10	YDR188W	22	Core	0.25	0.093023256	0.136363636
10	YDR212W	23	Core	0.166666667	0.069767442	0.086956522
10	YDR225W	18	Core	0.083333333	0.011627907	0.055555556
10	YDR283C	6	multiple	0.083333333	0.011627907	0.166666667
10	YDR299W	2	limited_open	0.083333333	0	0.5
10	YDR301W	14	Core	0.083333333	0.104651163	0.071428571
10	YDR365C	2	multiple	0.083333333	0	0.5
10	YDR449C	2	closed_single	0.166666667	0	1
10	YER155C	18	Core	0.333333333	0.058139535	0.222222222
10	YFR021W	12	multiple	0.083333333	0	0.083333333
10	YGL011C	18	Core	0.083333333	0.023255814	0.055555556
10	YGL120C	32	Core	0.166666667	0.069767442	0.0625
10	YGL137W	59	Core	0.25	0.081395349	0.050847458
10	YGL171W	10	Core	0.166666667	0.058139535	0.2
10	YGL213C	3	complete_open	0.083333333	0	0.333333333
10	YGR090W	12	multiple	0.5	0.023255814	0.5
10	YGR135W	18	Core	0.083333333	0.023255814	0.055555556
10	YGR145W	2	closed_single	0.166666667	0	1
10	YGR156W	3	multiple	0.083333333	0.011627907	0.333333333
10	YGR162W	19	Core	0.083333333	0.011627907	0.052631579
10	YGR210C	1	closed_single	0.083333333	0	1
10	YGR285C	3	complete_open	0.083333333	0.011627907	0.333333333
10	YHR148W	2	limited_open	0.083333333	0.011627907	0.5
10	YHR169W	13	Core	0.083333333	0.046511628	0.076923077
10	YIL142W	27	Core	0.25	0.069767442	0.111111111
10	YJL014W	20	Core	0.166666667	0.058139535	0.1
10	YJL033W	17	Core	0.166666667	0.093023256	0.117647059
10	YJL076W	5	multiple	0.083333333	0	0.2
10	YJL080C	2	multiple	0.083333333	0	0.5
10	YJL109C	12	Core	0.25	0.011627907	0.25
10	YJR002W	3	complete_open	0.083333333	0.023255814	0.333333333
10	YJR064W	20	Core	0.166666667	0.069767442	0.1
10	YJR093C	9	Core	0.083333333	0.093023256	0.111111111
10	YKL011C	2	multiple	0.083333333	0.011627907	0.5
10	YKL018W	14	Core	0.083333333	0.069767442	0.071428571
10	YKL059C	9	Core	0.083333333	0.093023256	0.111111111
10	YKR002W	12	Core	0.083333333	0.093023256	0.083333333
10	YKR060W	1	closed_single	0.083333333	0	1
10	YLR115W	13	Core	0.083333333	0.093023256	0.076923077
10	YLR175W	13	Core	0.083333333	0.058139535	0.076923077
10	YLR196W	13	Core	0.083333333	0.081395349	0.076923077
10	YLR197W	8	Core	0.25	0.046511628	0.375
10	YLR208W	15	Core	0.083333333	0.034883721	0.066666667
10	YLR277C	12	Core	0.083333333	0.093023256	0.083333333
10	YML130C	3	complete_open	0.083333333	0	0.333333333
10	YMR049C	53	Core	0.25	0.104651163	0.056603774
10	YMR061W	10	Core	0.083333333	0.046511628	0.1
10	YMR105C	2	limited_open	0.083333333	0	0.5
10	YMR128W	12	Core	0.083333333	0.058139535	0.083333333
10	YMR146C	11	Core	0.083333333	0.046511628	0.090909091
10	YMR229C	3	multiple	0.083333333	0.011627907	0.333333333
10	YMR300C	1	closed_single	0.083333333	0	1
10	YMR319C	2	multiple	0.083333333	0	0.5
10	YNL055C	1	closed_single	0.083333333	0	1
10	YNL075W	3	complete_open	0.083333333	0.011627907	0.333333333
10	YNL132W	6	multiple	0.083333333	0	0.166666667
10	YNR054C	1	closed_single	0.083333333	0	1
10	YOL038W	18	Core	0.083333333	0.023255814	0.055555556
10	YOR078W	1	closed_single	0.083333333	0	1
10	YOR272W	15	multiple	0.083333333	0.069767442	0.066666667
10	YOR310C	6	Core	0.083333333	0.046511628	0.166666667
10	YPL106C	5	multiple	0.083333333	0	0.2
10	YPL151C	15	Core	0.166666667	0.058139535	0.133333333
10	YPL265W	3	multiple	0.083333333	0	0.333333333
10	YPR107C	9	Core	0.083333333	0.093023256	0.111111111
10	YPR137W	2	multiple	0.083333333	0.011627907	0.5
10	YPR144C	1	closed_single	0.083333333	0	1
10	YPR178W	23	Core	0.25	0.058139535	0.130434783
11	YBL002W	22	Core	0.25	0.103448276	0.136363636
11	YBR009C	25	Core	0.083333333	0.068965517	0.04
11	YBR136W	4	complete_open	0.083333333	0	0.25
11	YDL140C	31	Core	0.333333333	0.275862069	0.129032258
11	YDR045C	6	limited_open	0.416666667	0	0.833333333
11	YDR146C	6	multiple	0.083333333	0	0.166666667
11	YDR156W	1	closed_single	0.083333333	0	1
11	YDR225W	18	Core	0.083333333	0.068965517	0.055555556
11	YDR404C	9	Core	0.25	0.206896552	0.333333333
11	YFR011C	1	closed_single	0.083333333	0	1
11	YGL043W	6	multiple	0.083333333	0.103448276	0.166666667
11	YGL070C	9	Core	0.25	0.206896552	0.333333333
11	YGR040W	31	Core	0.083333333	0	0.032258065
11	YHR143W-A	4	multiple	0.166666667	0.068965517	0.5
11	YIL021W	19	Core	0.416666667	0.275862069	0.263157895
11	YJL076W	5	multiple	0.166666667	0	0.4
11	YJL140W	7	Core	0.083333333	0.206896552	0.142857143
11	YJR113C	3	complete_open	0.083333333	0	0.333333333
11	YKR025W	3	multiple	0.083333333	0	0.333333333
11	YLL034C	2	multiple	0.083333333	0	0.5
11	YLR384C	11	Core	0.166666667	0.137931034	0.181818182
11	YMR117C	18	multiple	0.083333333	0	0.055555556
11	YNL151C	5	complete_open	0.166666667	0.068965517	0.4
11	YNL248C	2	closed_single	0.166666667	0	1
11	YNR003C	9	limited_open	0.5	0.068965517	0.666666667
11	YOL005C	7	Core	0.25	0.137931034	0.428571429
11	YOR151C	16	Core	0.416666667	0.310344828	0.3125
11	YOR340C	2	closed_single	0.166666667	0	1
11	YPR190C	6	multiple	0.25	0.103448276	0.5
12	YBL018C	2	limited_open	0.083333333	0	0.5
12	YBR171W	4	complete_open	0.083333333	0	0.25
12	YBR198C	35	Core	0.083333333	0.121212121	0.028571429
12	YBR254C	10	Core	0.083333333	0	0.1
12	YBR279W	10	Core	0.083333333	0.03030303	0.1
12	YCL016C	4	multiple	0.083333333	0	0.25
12	YCR081W	2	multiple	0.083333333	0.03030303	0.5
12	YDL140C	31	Core	0.083333333	0.151515152	0.032258065
12	YDR176W	23	Core	0.166666667	0.151515152	0.086956522
12	YDR308C	8	multiple	0.416666667	0.090909091	0.625
12	YDR448W	26	Core	0.166666667	0.181818182	0.076923077
12	YEL009C	13	multiple	0.166666667	0.181818182	0.153846154
12	YEL037C	29	Core	0.083333333	0.090909091	0.034482759
12	YER012W	34	Core	0.083333333	0.03030303	0.029411765
12	YER148W	31	Core	0.083333333	0.181818182	0.032258065
12	YGL151W	4	closed_single	0.333333333	0	1
12	YIL021W	19	Core	0.416666667	0.03030303	0.263157895
12	YKL028W	4	complete_open	0.083333333	0.03030303	0.25
12	YKR062W	3	multiple	0.083333333	0.060606061	0.333333333
12	YLR071C	7	multiple	0.416666667	0.03030303	0.714285714
12	YMR042W	5	complete_open	0.083333333	0.03030303	0.2
12	YMR043W	11	complete_open	0.083333333	0.03030303	0.090909091
12	YMR102C	2	limited_open	0.083333333	0	0.5
12	YMR112C	5	closed_single	0.416666667	0	1
12	YNL025C	17	Core	0.083333333	0.090909091	0.058823529
12	YNL236W	9	multiple	0.416666667	0.090909091	0.555555556
12	YNR010W	5	closed_single	0.416666667	0	1
12	YOL017W	3	multiple	0.083333333	0	0.333333333
12	YOR140W	4	multiple	0.083333333	0.060606061	0.25
12	YPL042C	13	Core	0.166666667	0.090909091	0.153846154
12	YPL248C	16	multiple	0.416666667	0.090909091	0.3125
12	YPR070W	1	closed_single	0.083333333	0	1
12	YPR168W	3	closed_single	0.25	0	1
13	YAL007C	14	Core	0.071428571	0.032258065	0.071428571
13	YAR019C	25	multiple	0.071428571	0.032258065	0.04
13	YBR036C	3	limited_open	0.142857143	0	0.666666667
13	YBR039W	14	Core	0.071428571	0.048387097	0.071428571
13	YBR103W	15	Core	0.071428571	0	0.066666667
13	YBR106W	42	Core	0.142857143	0.032258065	0.047619048
13	YBR203W	1	closed_single	0.071428571	0	1
13	YBR280C	2	multiple	0.071428571	0.016129032	0.5
13	YCL025C	21	Core	0.142857143	0.064516129	0.095238095
13	YDL054C	2	closed_single	0.142857143	0	1
13	YDL132W	21	Core	0.071428571	0.225806452	0.047619048
13	YDL227C	1	closed_single	0.071428571	0	1
13	YDR054C	8	Core	0.071428571	0.080645161	0.125
13	YDR131C	1	closed_single	0.071428571	0	1
13	YDR139C	8	multiple	0.071428571	0.032258065	0.125
13	YDR306C	1	closed_single	0.071428571	0	1
13	YDR318W	5	complete_open	0.071428571	0	0.2
13	YDR331W	10	complete_open	0.142857143	0	0.2
13	YDR385W	8	multiple	0.071428571	0	0.125
13	YDR523C	13	multiple	0.071428571	0.016129032	0.076923077
13	YEL063C	21	Core	0.071428571	0.064516129	0.047619048
13	YER171W	14	multiple	0.071428571	0.016129032	0.071428571
13	YFL009W	8	Core	0.071428571	0.096774194	0.125
13	YGL061C	19	multiple	0.071428571	0	0.052631579
13	YGL149W	1	closed_single	0.071428571	0	1
13	YGR092W	23	Core	0.071428571	0.016129032	0.043478261
13	YHR039C-A	4	closed_single	0.285714286	0	1
13	YHR060W	6	multiple	0.214285714	0.016129032	0.5
13	YIL046W	13	Core	0.071428571	0.048387097	0.076923077
13	YJL149W	2	multiple	0.071428571	0.016129032	0.5
13	YJL204C	1	closed_single	0.071428571	0	1
13	YJR089W	2	limited_open	0.071428571	0	0.5
13	YJR090C	6	Core	0.071428571	0.064516129	0.166666667
13	YJR121W	18	Core	0.071428571	0.016129032	0.055555556
13	YKL048C	5	multiple	0.071428571	0	0.2
13	YKL065C	6	multiple	0.142857143	0.032258065	0.333333333
13	YKL080W	4	closed_single	0.285714286	0	1
13	YKL119C	2	limited_open	0.071428571	0.016129032	0.5
13	YLL019C	6	multiple	0.071428571	0.016129032	0.166666667
13	YLL039C	8	Core	0.071428571	0.016129032	0.125
13	YLR034C	2	closed_single	0.142857143	0	1
13	YLR079W	6	Core	0.071428571	0.032258065	0.166666667
13	YLR097C	1	closed_single	0.071428571	0	1
13	YLR222C	21	Core	0.071428571	0	0.047619048
13	YLR224W	1	closed_single	0.071428571	0	1
13	YLR352W	2	multiple	0.071428571	0.016129032	0.5
13	YLR368W	1	closed_single	0.071428571	0	1
13	YLR442C	9	multiple	0.071428571	0	0.111111111
13	YML088W	3	Core	0.071428571	0.032258065	0.333333333
13	YMR094W	5	multiple	0.071428571	0.032258065	0.2
13	YMR104C	9	multiple	0.071428571	0	0.111111111
13	YMR168C	6	complete_open	0.071428571	0.016129032	0.166666667
13	YMR199W	16	Core	0.071428571	0.032258065	0.0625
13	YMR258C	1	closed_single	0.071428571	0	1
13	YNL311C	6	multiple	0.071428571	0	0.166666667
13	YOL133W	8	Core	0.071428571	0.064516129	0.125
13	YOR016C	20	Core	0.142857143	0.032258065	0.1
13	YOR057W	4	Core	0.071428571	0.032258065	0.25
13	YOR080W	1	closed_single	0.071428571	0	1
13	YPL240C	20	Core	0.071428571	0.016129032	0.05
13	YPL256C	19	Core	0.071428571	0.032258065	0.052631579
13	YPR036W	4	closed_single	0.285714286	0	1
14	YBL002W	22	Core	0.076923077	0.063829787	0.045454545
14	YBR009C	25	Core	0.076923077	0.021276596	0.04
14	YBR109C	58	Core	0.076923077	0.021276596	0.017241379
14	YBR136W	4	complete_open	0.076923077	0	0.25
14	YBR193C	14	Core	0.076923077	0.127659574	0.071428571
14	YBR236C	1	closed_single	0.076923077	0	1
14	YBR279W	10	Core	0.076923077	0.085106383	0.1
14	YDL005C	17	Core	0.076923077	0.127659574	0.058823529
14	YDL108W	10	multiple	0.153846154	0	0.2
14	YDR045C	6	multiple	0.076923077	0.085106383	0.166666667
14	YDR138W	5	multiple	0.076923077	0.021276596	0.2
14	YDR228C	12	Core	0.076923077	0.042553191	0.083333333
14	YDR301W	14	Core	0.076923077	0.042553191	0.071428571
14	YEL037C	29	Core	0.076923077	0.042553191	0.034482759
14	YER125W	15	multiple	0.076923077	0	0.066666667
14	YGL025C	9	Core	0.076923077	0.106382979	0.111111111
14	YGL043W	6	multiple	0.307692308	0.021276596	0.666666667
14	YGL130W	4	complete_open	0.076923077	0.021276596	0.25
14	YGR040W	31	Core	0.076923077	0	0.032258065
14	YGR200C	7	Core	0.076923077	0.085106383	0.142857143
14	YHR143W-A	4	closed_single	0.307692308	0	1
14	YHR187W	6	Core	0.076923077	0.085106383	0.166666667
14	YJL076W	5	multiple	0.076923077	0.021276596	0.2
14	YJR063W	14	Core	0.384615385	0.127659574	0.357142857
14	YKL144C	11	Core	0.384615385	0.106382979	0.454545455
14	YKR062W	3	multiple	0.076923077	0.021276596	0.333333333
14	YLR015W	9	Core	0.076923077	0	0.111111111
14	YLR115W	13	Core	0.076923077	0.042553191	0.076923077
14	YLR418C	9	Core	0.153846154	0.063829787	0.222222222
14	YMR117C	18	multiple	0.076923077	0	0.055555556
14	YMR201C	11	multiple	0.076923077	0.021276596	0.090909091
14	YMR312W	6	Core	0.076923077	0.085106383	0.166666667
14	YNL113W	10	Core	0.307692308	0.106382979	0.4
14	YNL236W	9	multiple	0.076923077	0.063829787	0.111111111
14	YNR003C	9	multiple	0.153846154	0.085106383	0.222222222
14	YOL051W	21	Core	0.076923077	0.14893617	0.047619048
14	YOL135C	18	Core	0.076923077	0.127659574	0.055555556
14	YOL145C	7	Core	0.076923077	0.042553191	0.142857143
14	YOR116C	18	Core	0.384615385	0.191489362	0.277777778
14	YOR174W	12	Core	0.076923077	0.106382979	0.083333333
14	YOR207C	15	Core	0.384615385	0.191489362	0.333333333
14	YOR341W	16	Core	0.384615385	0.170212766	0.3125
14	YPL086C	6	Core	0.076923077	0.085106383	0.166666667
14	YPL101W	5	Core	0.076923077	0.085106383	0.2
14	YPL129W	12	multiple	0.076923077	0.042553191	0.083333333
14	YPL228W	2	limited_open	0.076923077	0.021276596	0.5
14	YPR110C	15	Core	0.384615385	0.14893617	0.333333333
15	YBR003W	1	closed_single	0.090909091	0	1
15	YBR055C	12	Core	0.181818182	0.153846154	0.166666667
15	YDL065C	14	Core	0.090909091	0	0.071428571
15	YDL160C	16	Core	0.363636364	0.025641026	0.25
15	YDR228C	12	Core	0.090909091	0	0.083333333
15	YDR277C	3	multiple	0.090909091	0	0.333333333
15	YDR473C	5	multiple	0.181818182	0.051282051	0.4
15	YEL015W	5	multiple	0.090909091	0.076923077	0.2
15	YER029C	3	multiple	0.181818182	0.025641026	0.666666667
15	YER172C	18	Core	0.181818182	0.128205128	0.111111111
15	YGL096W	3	complete_open	0.090909091	0	0.333333333
15	YGR091W	10	Core	0.181818182	0.102564103	0.2
15	YGR158C	8	Core	0.090909091	0	0.125
15	YHR034C	1	closed_single	0.090909091	0	1
15	YHR035W	1	closed_single	0.090909091	0	1
15	YHR165C	19	Core	0.181818182	0.179487179	0.105263158
15	YIL173W	1	closed_single	0.090909091	0	1
15	YKL173W	7	multiple	0.272727273	0.051282051	0.428571429
15	YLR074C	45	Core	0.090909091	0.025641026	0.022222222
15	YLR147C	26	Core	0.454545455	0.282051282	0.192307692
15	YLR264W	5	limited_open	0.363636364	0	0.8
15	YLR275W	8	multiple	0.272727273	0.025641026	0.375
15	YMR080C	14	multiple	0.090909091	0.051282051	0.071428571
15	YMR268C	9	multiple	0.454545455	0	0.555555556
15	YNL050C	1	closed_single	0.090909091	0	1
15	YNL088W	7	Core	0.090909091	0	0.142857143
15	YNL118C	7	multiple	0.272727273	0.076923077	0.428571429
15	YNL163C	1	closed_single	0.090909091	0	1
15	YNR050C	1	closed_single	0.090909091	0	1
15	YNR053C	11	Core	0.090909091	0.102564103	0.090909091
15	YOL139C	10	multiple	0.090909091	0	0.1
15	YOR076C	8	multiple	0.090909091	0.025641026	0.125
15	YOR308C	8	multiple	0.181818182	0.102564103	0.25
15	YOR319W	8	multiple	0.090909091	0	0.125
15	YOR375C	1	closed_single	0.090909091	0	1
15	YPL084W	4	multiple	0.181818182	0	0.5
15	YPL204W	37	multiple	0.090909091	0.051282051	0.027027027
15	YPR082C	3	multiple	0.090909091	0.051282051	0.333333333
15	YPR178W	23	Core	0.363636364	0.153846154	0.173913043
16	YAL005C	18	Core	0.090909091	0.017391304	0.055555556
16	YAL019W	2	limited_open	0.090909091	0	0.5
16	YAL024C	3	complete_open	0.090909091	0	0.333333333
16	YAR027W	14	multiple	0.090909091	0	0.071428571
16	YBL105C	16	multiple	0.181818182	0.008695652	0.125
16	YCL014W	1	closed_single	0.090909091	0	1
16	YCR091W	4	multiple	0.090909091	0.008695652	0.25
16	YDL017W	12	multiple	0.090909091	0.017391304	0.083333333
16	YDL025C	3	complete_open	0.090909091	0	0.333333333
16	YDL056W	8	multiple	0.090909091	0.034782609	0.125
16	YDL106C	4	multiple	0.090909091	0.008695652	0.25
16	YDL108W	10	multiple	0.090909091	0.008695652	0.1
16	YDL132W	21	Core	0.272727273	0.026086957	0.142857143
16	YDR001C	4	complete_open	0.090909091	0	0.25
16	YDR025W	12	Core	0.090909091	0	0.083333333
16	YDR052C	5	multiple	0.090909091	0.017391304	0.2
16	YDR097C	7	Core	0.090909091	0	0.142857143
16	YDR113C	4	complete_open	0.090909091	0.008695652	0.25
16	YDR122W	1	closed_single	0.090909091	0	1
16	YDR130C	6	complete_open	0.090909091	0	0.166666667
16	YDR146C	6	multiple	0.090909091	0.008695652	0.166666667
16	YDR212W	23	Core	0.090909091	0.008695652	0.043478261
16	YDR223W	1	closed_single	0.090909091	0	1
16	YDR309C	16	Core	0.090909091	0.026086957	0.0625
16	YDR328C	39	Core	0.181818182	0.026086957	0.051282051
16	YDR356W	8	multiple	0.090909091	0	0.125
16	YDR379W	4	multiple	0.090909091	0	0.25
16	YDR480W	6	multiple	0.181818182	0.008695652	0.333333333
16	YDR507C	13	Core	0.181818182	0.008695652	0.153846154
16	YEL032W	6	Core	0.090909091	0	0.166666667
16	YER059W	3	multiple	0.090909091	0.008695652	0.333333333
16	YER111C	6	multiple	0.272727273	0.008695652	0.5
16	YER120W	2	multiple	0.090909091	0	0.5
16	YER129W	7	Core	0.181818182	0.017391304	0.285714286
16	YFL029C	5	multiple	0.090909091	0.008695652	0.2
16	YGL003C	10	Core	0.272727273	0.017391304	0.3
16	YGL019W	10	Core	0.090909091	0.034782609	0.1
16	YGL116W	13	multiple	0.181818182	0.017391304	0.153846154
16	YGL178W	7	Core	0.090909091	0	0.142857143
16	YGL216W	5	Core	0.090909091	0.017391304	0.2
16	YGR014W	3	multiple	0.090909091	0.008695652	0.333333333
16	YGR092W	23	Core	0.272727273	0.034782609	0.130434783
16	YGR238C	3	multiple	0.090909091	0.017391304	0.333333333
16	YGR270W	2	limited_open	0.090909091	0	0.5
16	YGR296W	2	multiple	0.090909091	0	0.5
16	YHL007C	15	Core	0.272727273	0.008695652	0.2
16	YHR027C	17	multiple	0.090909091	0	0.058823529
16	YHR098C	4	multiple	0.090909091	0	0.25
16	YHR118C	7	Core	0.090909091	0.008695652	0.142857143
16	YHR158C	8	multiple	0.090909091	0.026086957	0.125
16	YHR164C	3	complete_open	0.090909091	0	0.333333333
16	YHR166C	13	Core	0.090909091	0.008695652	0.076923077
16	YIL035C	41	Core	0.090909091	0.052173913	0.024390244
16	YIL050W	4	multiple	0.090909091	0.008695652	0.25
16	YIL106W	8	Core	0.090909091	0.026086957	0.125
16	YIL112W	11	Core	0.090909091	0.008695652	0.090909091
16	YIL148W	27	multiple	0.181818182	0.017391304	0.074074074
16	YJL084C	1	closed_single	0.090909091	0	1
16	YJL157C	9	Core	0.363636364	0	0.444444444
16	YJL165C	3	complete_open	0.090909091	0.008695652	0.333333333
16	YJL187C	16	multiple	0.363636364	0.034782609	0.25
16	YJL194W	10	Core	0.090909091	0.008695652	0.1
16	YJR059W	16	Core	0.181818182	0.043478261	0.125
16	YJR090C	6	Core	0.272727273	0.017391304	0.5
16	YJR091C	8	multiple	0.090909091	0	0.125
16	YKL048C	5	multiple	0.181818182	0.008695652	0.4
16	YKL092C	2	multiple	0.090909091	0	0.5
16	YKL108W	5	multiple	0.090909091	0.008695652	0.2
16	YKL116C	7	Core	0.181818182	0.008695652	0.285714286
16	YKL129C	19	Core	0.090909091	0	0.052631579
16	YKL168C	11	multiple	0.090909091	0.017391304	0.090909091
16	YKR048C	13	multiple	0.090909091	0.017391304	0.076923077
16	YKR089C	1	closed_single	0.090909091	0	1
16	YLL021W	10	multiple	0.090909091	0.008695652	0.1
16	YLL024C	10	multiple	0.090909091	0.008695652	0.1
16	YLR006C	5	complete_open	0.090909091	0	0.2
16	YLR035C	3	multiple	0.090909091	0	0.333333333
16	YLR079W	6	Core	0.181818182	0.026086957	0.333333333
16	YLR086W	4	complete_open	0.090909091	0	0.25
16	YLR096W	16	Core	0.181818182	0.017391304	0.125
16	YLR131C	3	multiple	0.090909091	0	0.333333333
16	YLR182W	8	multiple	0.181818182	0.017391304	0.25
16	YLR223C	1	closed_single	0.090909091	0	1
16	YLR319C	11	multiple	0.090909091	0.017391304	0.090909091
16	YLR430W	2	multiple	0.090909091	0	0.5
16	YLR457C	3	complete_open	0.090909091	0.008695652	0.333333333
16	YML027W	2	limited_open	0.090909091	0	0.5
16	YMR001C	12	Core	0.181818182	0.034782609	0.166666667
16	YMR291W	7	multiple	0.181818182	0.008695652	0.285714286
16	YNL064C	5	multiple	0.090909091	0.008695652	0.2
16	YNL161W	11	multiple	0.090909091	0.017391304	0.090909091
16	YNL257C	2	multiple	0.090909091	0	0.5
16	YNL298W	18	Core	0.090909091	0.043478261	0.055555556
16	YNL309W	2	limited_open	0.090909091	0	0.5
16	YNL339C	1	closed_single	0.090909091	0	1
16	YNR047W	14	Core	0.272727273	0.034782609	0.214285714
16	YOL070C	1	closed_single	0.090909091	0	1
16	YOL100W	8	multiple	0.181818182	0.008695652	0.25
16	YOR039W	10	Core	0.090909091	0.026086957	0.1
16	YOR058C	1	closed_single	0.090909091	0	1
16	YOR061W	16	Core	0.090909091	0.034782609	0.0625
16	YOR127W	6	Core	0.090909091	0.017391304	0.166666667
16	YOR177C	2	multiple	0.090909091	0	0.5
16	YOR195W	2	limited_open	0.090909091	0	0.5
16	YOR264W	3	limited_open	0.181818182	0	0.666666667
16	YPL031C	28	Core	0.181818182	0.026086957	0.071428571
16	YPL049C	6	multiple	0.181818182	0.008695652	0.333333333
16	YPL115C	6	Core	0.090909091	0.008695652	0.166666667
16	YPL155C	5	Core	0.090909091	0.017391304	0.2
16	YPL209C	7	multiple	0.181818182	0	0.285714286
16	YPR018W	7	complete_open	0.090909091	0	0.142857143
16	YPR111W	7	Core	0.181818182	0.008695652	0.285714286
16	YPR141C	12	Core	0.090909091	0.017391304	0.083333333
16	YPR174C	1	closed_single	0.090909091	0	1
16	YPR175W	4	multiple	0.090909091	0	0.25
17	YBR082C	4	complete_open	0.090909091	0	0.25
17	YER095W	6	complete_open	0.090909091	0.1	0.166666667
17	YER161C	2	limited_open	0.090909091	0	0.5
17	YER179W	11	complete_open	0.090909091	0.1	0.090909091
17	YGL003C	10	Core	0.181818182	0.1	0.2
17	YGR225W	1	closed_single	0.090909091	0	1
17	YHR135C	43	Core	0.090909091	0	0.023255814
17	YML074C	13	multiple	0.090909091	0	0.076923077
17	YOL133W	8	Core	0.090909091	0	0.125
17	YPR119W	36	Core	0.090909091	0.1	0.027777778
18	YHR041C	16	Core	0.1	0	0.0625
18	YOL082W	3	complete_open	0.1	0	0.333333333
19	YBR198C	35	Core	0.1	0.32	0.028571429
19	YBR200W	18	Core	0.1	0	0.055555556
19	YDL160C	16	Core	0.1	0.08	0.0625
19	YDR145W	18	Core	0.1	0.28	0.055555556
19	YDR167W	35	Core	0.1	0.32	0.028571429
19	YDR381W	17	Core	0.2	0	0.117647059
19	YDR448W	26	Core	0.1	0.24	0.038461538
19	YER148W	31	Core	0.2	0.2	0.064516129
19	YFL028C	3	multiple	0.2	0.04	0.666666667
19	YGL112C	21	Core	0.1	0.2	0.047619048
19	YGL178W	7	Core	0.2	0.04	0.285714286
19	YGL195W	24	Core	0.1	0	0.041666667
19	YGR092W	23	Core	0.3	0.16	0.130434783
19	YGR274C	18	Core	0.3	0.32	0.166666667
19	YIL106W	8	Core	0.1	0.08	0.125
19	YJL141C	8	multiple	0.1	0	0.125
19	YKR036C	11	Core	0.3	0.08	0.272727273
19	YLR096W	16	Core	0.1	0	0.0625
19	YLR125W	3	complete_open	0.1	0	0.333333333
19	YML015C	6	multiple	0.1	0.12	0.166666667
19	YMR005W	2	multiple	0.1	0.04	0.5
19	YNL025C	17	Core	0.3	0.08	0.176470588
19	YOR140W	4	multiple	0.1	0.04	0.25
19	YPL011C	6	multiple	0.1	0.12	0.166666667
19	YPL042C	13	Core	0.4	0.12	0.307692308
20	YAL030W	13	Core	0.3	0.069767442	0.230769231
20	YBL030C	6	complete_open	0.1	0	0.166666667
20	YBL045C	9	Core	0.1	0	0.111111111
20	YBL050W	13	Core	0.1	0.081395349	0.076923077
20	YBL056W	5	complete_open	0.1	0	0.2
20	YBL078C	6	multiple	0.1	0	0.166666667
20	YBR018C	5	multiple	0.1	0.011627907	0.2
20	YBR039W	14	Core	0.1	0.011627907	0.071428571
20	YBR080C	5	multiple	0.1	0.023255814	0.2
20	YBR129C	1	closed_single	0.1	0	1
20	YBR162C	2	closed_single	0.2	0	1
20	YBR187W	1	closed_single	0.1	0	1
20	YBR198C	35	Core	0.2	0.046511628	0.057142857
20	YCR012W	3	limited_open	0.2	0.011627907	0.666666667
20	YCR076C	1	closed_single	0.1	0	1
20	YDL017W	12	multiple	0.1	0.034883721	0.083333333
20	YDL019C	10	multiple	0.1	0.011627907	0.1
20	YDL059C	13	multiple	0.1	0.023255814	0.076923077
20	YDL160C	16	Core	0.1	0.034883721	0.0625
20	YDL192W	11	multiple	0.4	0.011627907	0.363636364
20	YDL204W	1	closed_single	0.1	0	1
20	YDR100W	3	multiple	0.1	0	0.333333333
20	YDR170C	13	multiple	0.1	0.034883721	0.076923077
20	YDR188W	22	Core	0.1	0.034883721	0.045454545
20	YDR189W	6	Core	0.3	0.011627907	0.5
20	YDR212W	23	Core	0.1	0.046511628	0.043478261
20	YDR216W	10	multiple	0.1	0.011627907	0.1
20	YDR388W	57	Core	0.1	0.011627907	0.01754386
20	YDR394W	42	Core	0.1	0.058139535	0.023809524
20	YDR498C	3	complete_open	0.1	0.023255814	0.333333333
20	YEL060C	10	multiple	0.2	0.011627907	0.2
20	YER049W	2	limited_open	0.1	0	0.5
20	YER122C	5	limited_open	0.4	0	0.8
20	YER155C	18	Core	0.2	0.034883721	0.111111111
20	YER157W	10	Core	0.2	0.058139535	0.2
20	YER178W	5	complete_open	0.1	0	0.2
20	YFL038C	24	Core	0.2	0.034883721	0.083333333
20	YGL100W	13	Core	0.2	0.011627907	0.153846154
20	YGL145W	4	complete_open	0.1	0.034883721	0.25
20	YGR009C	9	multiple	0.1	0.046511628	0.111111111
20	YGR086C	8	multiple	0.1	0	0.125
20	YGR092W	23	Core	0.1	0.034883721	0.043478261
20	YGR120C	10	Core	0.1	0.034883721	0.1
20	YGR142W	1	closed_single	0.1	0	1
20	YGR202C	1	closed_single	0.1	0	1
20	YHL031C	10	Core	0.2	0.069767442	0.2
20	YHR018C	1	closed_single	0.1	0	1
20	YHR169W	13	Core	0.1	0	0.076923077
20	YIL109C	13	Core	0.3	0.046511628	0.230769231
20	YIL124W	2	limited_open	0.1	0.011627907	0.5
20	YIL136W	1	closed_single	0.1	0	1
20	YIL142W	27	Core	0.1	0.046511628	0.037037037
20	YIL162W	3	complete_open	0.1	0	0.333333333
20	YJL026W	5	multiple	0.1	0	0.2
20	YJL117W	5	multiple	0.1	0	0.2
20	YJL187C	16	multiple	0.1	0	0.0625
20	YJR070C	1	closed_single	0.1	0	1
20	YKL011C	2	multiple	0.1	0.011627907	0.5
20	YKL029C	1	closed_single	0.1	0	1
20	YKL078W	9	Core	0.1	0	0.111111111
20	YKL081W	7	multiple	0.1	0	0.142857143
20	YKL166C	28	Core	0.1	0	0.035714286
20	YKL196C	16	Core	0.3	0.058139535	0.1875
20	YKR046C	1	closed_single	0.1	0	1
20	YLL011W	21	Core	0.1	0.081395349	0.047619048
20	YLR026C	25	Core	0.3	0.139534884	0.12
20	YLR222C	21	Core	0.2	0.023255814	0.095238095
20	YMR106C	15	multiple	0.1	0.069767442	0.066666667
20	YMR146C	11	Core	0.2	0.023255814	0.181818182
20	YMR197C	16	Core	0.2	0.058139535	0.125
20	YMR297W	4	complete_open	0.1	0	0.25
20	YNL006W	11	complete_open	0.1	0.023255814	0.090909091
20	YNL037C	7	multiple	0.1	0.011627907	0.142857143
20	YNL181W	2	limited_open	0.1	0.011627907	0.5
20	YNL250W	8	complete_open	0.1	0	0.125
20	YNL258C	3	limited_open	0.2	0.011627907	0.666666667
20	YOR027W	12	Core	0.1	0.034883721	0.083333333
20	YOR075W	3	complete_open	0.1	0.023255814	0.333333333
20	YOR327C	15	Core	0.3	0.069767442	0.2
20	YOR362C	20	Core	0.1	0.011627907	0.05
20	YPL126W	17	Core	0.2	0.023255814	0.117647059
20	YPL218W	10	Core	0.3	0.034883721	0.3
20	YPL232W	11	Core	0.1	0.046511628	0.090909091
20	YPR108W	10	Core	0.1	0.011627907	0.1
20	YPR124W	2	multiple	0.1	0	0.5
20	YPR181C	18	Core	0.3	0.046511628	0.166666667
21	YAR003W	9	Core	0.2	0.114285714	0.222222222
21	YBR175W	12	Core	0.1	0.114285714	0.083333333
21	YCR057C	44	Core	0.1	0.285714286	0.022727273
21	YDL094C	1	closed_single	0.1	0	1
21	YDL140C	31	Core	0.2	0.057142857	0.064516129
21	YDL195W	12	Core	0.1	0.028571429	0.083333333
21	YDR188W	22	Core	0.1	0.142857143	0.045454545
21	YDR195W	6	multiple	0.3	0.057142857	0.5
21	YDR212W	23	Core	0.1	0.114285714	0.043478261
21	YDR228C	12	Core	0.4	0.085714286	0.333333333
21	YDR324C	12	Core	0.1	0.257142857	0.083333333
21	YDR390C	4	complete_open	0.1	0.028571429	0.25
21	YER032W	6	multiple	0.1	0.028571429	0.166666667
21	YER082C	20	Core	0.1	0.314285714	0.05
21	YER133W	38	multiple	0.2	0.057142857	0.052631579
21	YGR048W	4	complete_open	0.1	0.028571429	0.25
21	YGR156W	3	multiple	0.1	0.057142857	0.333333333
21	YHR119W	8	Core	0.1	0.114285714	0.125
21	YIL142W	27	Core	0.1	0.142857143	0.037037037
21	YJL033W	17	Core	0.1	0.085714286	0.058823529
21	YJL069C	14	Core	0.1	0.257142857	0.071428571
21	YJR064W	20	Core	0.1	0.114285714	0.05
21	YLL011W	21	Core	0.1	0.371428571	0.047619048
21	YLR015W	9	Core	0.1	0.142857143	0.111111111
21	YLR129W	12	Core	0.1	0.257142857	0.083333333
21	YLR208W	15	Core	0.2	0.028571429	0.133333333
21	YLR222C	21	Core	0.1	0.257142857	0.047619048
21	YLR409C	19	Core	0.1	0.257142857	0.052631579
21	YMR061W	10	Core	0.4	0.057142857	0.4
21	YMR093W	15	Core	0.1	0.257142857	0.066666667
21	YNL222W	1	closed_single	0.1	0	1
21	YOR179C	3	limited_open	0.2	0.028571429	0.666666667
21	YOR250C	6	Core	0.2	0.057142857	0.333333333
21	YPL126W	17	Core	0.1	0.257142857	0.058823529
21	YPL138C	7	Core	0.1	0.114285714	0.142857143
22	YAL047C	7	multiple	0.083333333	0	0.142857143
22	YAL059W	2	multiple	0.083333333	0.013333333	0.5
22	YAR002W	11	Core	0.083333333	0.04	0.090909091
22	YAR018C	10	multiple	0.083333333	0	0.1
22	YBL105C	16	multiple	0.083333333	0	0.0625
22	YBR055C	12	Core	0.083333333	0.026666667	0.083333333
22	YBR102C	5	multiple	0.083333333	0.013333333	0.2
22	YBR112C	8	complete_open	0.083333333	0	0.125
22	YBR212W	1	closed_single	0.083333333	0	1
22	YBR233W	1	closed_single	0.083333333	0	1
22	YCL011C	7	Core	0.083333333	0.04	0.142857143
22	YDL047W	20	multiple	0.083333333	0.013333333	0.05
22	YDL087C	6	Core	0.166666667	0.04	0.333333333
22	YDR192C	27	Core	0.083333333	0.04	0.037037037
22	YDR228C	12	Core	0.083333333	0.026666667	0.083333333
22	YDR235W	3	multiple	0.083333333	0.013333333	0.333333333
22	YDR381W	17	Core	0.416666667	0.08	0.294117647
22	YDR395W	14	Core	0.083333333	0.066666667	0.071428571
22	YER032W	6	multiple	0.083333333	0	0.166666667
22	YER172C	18	Core	0.083333333	0.026666667	0.055555556
22	YGL044C	5	Core	0.083333333	0.04	0.2
22	YGL049C	9	multiple	0.166666667	0.04	0.222222222
22	YGL172W	22	Core	0.083333333	0.053333333	0.045454545
22	YGR013W	12	Core	0.25	0.066666667	0.25
22	YGR119C	28	Core	0.083333333	0.08	0.035714286
22	YGR159C	6	Core	0.166666667	0.026666667	0.333333333
22	YGR162W	19	Core	0.25	0.066666667	0.157894737
22	YGR178C	1	closed_single	0.083333333	0	1
22	YGR250C	5	limited_open	0.333333333	0	0.8
22	YHL034C	11	Core	0.333333333	0.08	0.363636364
22	YHR015W	4	limited_open	0.166666667	0.013333333	0.5
22	YHR165C	19	Core	0.083333333	0.053333333	0.052631579
22	YIL070C	4	multiple	0.083333333	0.013333333	0.25
22	YIL123W	1	closed_single	0.083333333	0	1
22	YIL129C	2	multiple	0.083333333	0	0.5
22	YIR009W	7	limited_open	0.333333333	0.026666667	0.571428571
22	YJL005W	9	Core	0.083333333	0.04	0.111111111
22	YJL033W	17	Core	0.083333333	0.026666667	0.058823529
22	YKL012W	6	Core	0.083333333	0.04	0.166666667
22	YKL068W	30	Core	0.083333333	0.093333333	0.033333333
22	YKL074C	7	multiple	0.083333333	0.026666667	0.142857143
22	YLR074C	45	Core	0.083333333	0.026666667	0.022222222
22	YLR153C	1	closed_single	0.083333333	0	1
22	YLR298C	8	Core	0.166666667	0.066666667	0.25
22	YLR335W	18	Core	0.083333333	0.093333333	0.055555556
22	YML016C	7	complete_open	0.083333333	0	0.142857143
22	YML046W	8	Core	0.166666667	0.053333333	0.25
22	YML074C	13	multiple	0.083333333	0.013333333	0.076923077
22	YML117W	3	multiple	0.083333333	0.013333333	0.333333333
22	YMR012W	5	multiple	0.083333333	0	0.2
22	YMR047C	44	Core	0.083333333	0.12	0.022727273
22	YMR061W	10	Core	0.083333333	0.04	0.1
22	YMR080C	14	multiple	0.166666667	0.013333333	0.142857143
22	YMR125W	15	Core	0.333333333	0.093333333	0.266666667
22	YMR268C	9	multiple	0.166666667	0.026666667	0.222222222
22	YMR290C	29	Core	0.083333333	0.04	0.034482759
22	YMR302C	3	Core	0.083333333	0.026666667	0.333333333
22	YMR308C	38	Core	0.083333333	0.093333333	0.026315789
22	YMR319C	2	multiple	0.083333333	0	0.5
22	YNL004W	5	Core	0.083333333	0.04	0.2
22	YNL110C	12	Core	0.083333333	0.066666667	0.083333333
22	YNL175C	12	Core	0.083333333	0.08	0.083333333
22	YNL189W	51	Core	0.083333333	0.146666667	0.019607843
22	YNL322C	1	closed_single	0.083333333	0	1
22	YOL123W	8	multiple	0.083333333	0.066666667	0.125
22	YOL139C	10	multiple	0.083333333	0.04	0.1
22	YOR098C	19	Core	0.083333333	0.053333333	0.052631579
22	YOR160W	9	multiple	0.083333333	0.066666667	0.111111111
22	YOR290C	13	multiple	0.083333333	0.013333333	0.076923077
22	YOR319W	8	multiple	0.166666667	0.013333333	0.25
22	YOR361C	13	Core	0.083333333	0.04	0.076923077
22	YPL043W	34	Core	0.25	0.08	0.088235294
22	YPL169C	5	multiple	0.083333333	0.053333333	0.2
22	YPL178W	11	Core	0.333333333	0.066666667	0.363636364
22	YPR159W	3	multiple	0.083333333	0	0.333333333
23	YAL016W	14	Core	0.071428571	0.046511628	0.071428571
23	YAL021C	16	Core	0.071428571	0.046511628	0.0625
23	YAL041W	13	Core	0.071428571	0.023255814	0.076923077
23	YAL043C	12	Core	0.071428571	0.093023256	0.083333333
23	YAR003W	9	Core	0.071428571	0.011627907	0.111111111
23	YBR009C	25	Core	0.071428571	0.034883721	0.04
23	YBR039W	14	Core	0.071428571	0.023255814	0.071428571
23	YBR103W	15	Core	0.071428571	0.023255814	0.066666667
23	YBR160W	103	Core	0.071428571	0.058139535	0.009708738
23	YBR198C	35	Core	0.285714286	0.023255814	0.114285714
23	YCL032W	7	Core	0.071428571	0.023255814	0.142857143
23	YCR057C	44	Core	0.142857143	0.11627907	0.045454545
23	YCR093W	18	Core	0.071428571	0.034883721	0.055555556
23	YDL014W	13	Core	0.071428571	0	0.076923077
23	YDL029W	31	Core	0.214285714	0.011627907	0.096774194
23	YDL047W	20	multiple	0.142857143	0.034883721	0.1
23	YDL080C	4	complete_open	0.071428571	0	0.25
23	YDL134C	9	Core	0.071428571	0.023255814	0.111111111
23	YDL188C	25	Core	0.071428571	0.046511628	0.04
23	YDL195W	12	Core	0.071428571	0.034883721	0.083333333
23	YDR030C	4	limited_open	0.214285714	0	0.75
23	YDR075W	8	complete_open	0.214285714	0	0.375
23	YDR103W	12	Core	0.071428571	0.046511628	0.083333333
23	YDR128W	6	multiple	0.071428571	0.034883721	0.166666667
23	YDR183W	1	closed_single	0.071428571	0	1
23	YDR214W	5	multiple	0.071428571	0	0.2
23	YDR264C	12	multiple	0.071428571	0.034883721	0.083333333
23	YDR301W	14	Core	0.071428571	0.104651163	0.071428571
23	YDR324C	12	Core	0.142857143	0.104651163	0.166666667
23	YDR443C	9	Core	0.071428571	0.034883721	0.111111111
23	YEL056W	3	multiple	0.071428571	0.011627907	0.333333333
23	YER082C	20	Core	0.357142857	0.11627907	0.25
23	YER155C	18	Core	0.071428571	0.093023256	0.055555556
23	YER173W	10	multiple	0.142857143	0	0.2
23	YFR019W	1	closed_single	0.071428571	0	1
23	YFR021W	12	multiple	0.071428571	0.011627907	0.083333333
23	YGL003C	10	Core	0.142857143	0.011627907	0.2
23	YGL116W	13	multiple	0.285714286	0.011627907	0.307692308
23	YGL137W	59	Core	0.285714286	0.069767442	0.06779661
23	YGR040W	31	Core	0.071428571	0.034883721	0.032258065
23	YGR092W	23	Core	0.071428571	0.046511628	0.043478261
23	YGR156W	3	multiple	0.071428571	0.011627907	0.333333333
23	YHR005C	7	Core	0.071428571	0.011627907	0.142857143
23	YHR033W	7	multiple	0.071428571	0.023255814	0.142857143
23	YIL035C	41	Core	0.071428571	0.058139535	0.024390244
23	YIL047C	1	closed_single	0.071428571	0	1
23	YJL033W	17	Core	0.071428571	0.023255814	0.058823529
23	YJL069C	14	Core	0.142857143	0.104651163	0.142857143
23	YJL106W	5	complete_open	0.142857143	0	0.4
23	YJL157C	9	Core	0.071428571	0.023255814	0.111111111
23	YJL164C	12	Core	0.071428571	0	0.083333333
23	YJR086W	4	multiple	0.071428571	0.023255814	0.25
23	YJR093C	9	Core	0.071428571	0.093023256	0.111111111
23	YKL011C	2	multiple	0.071428571	0.011627907	0.5
23	YKL018W	14	Core	0.071428571	0.069767442	0.071428571
23	YKL059C	9	Core	0.071428571	0.093023256	0.111111111
23	YKR002W	12	Core	0.071428571	0.093023256	0.083333333
23	YLR074C	45	Core	0.071428571	0.011627907	0.022222222
23	YLR105C	5	multiple	0.071428571	0	0.2
23	YLR115W	13	Core	0.071428571	0.093023256	0.076923077
23	YLR129W	12	Core	0.142857143	0.104651163	0.166666667
23	YLR208W	15	Core	0.071428571	0.034883721	0.066666667
23	YLR222C	21	Core	0.142857143	0.127906977	0.095238095
23	YLR277C	12	Core	0.071428571	0.093023256	0.083333333
23	YLR362W	24	Core	0.071428571	0.069767442	0.041666667
23	YLR409C	19	Core	0.142857143	0.151162791	0.105263158
23	YLR429W	9	multiple	0.071428571	0.023255814	0.111111111
23	YLR449W	5	multiple	0.071428571	0.011627907	0.2
23	YML109W	20	Core	0.071428571	0.034883721	0.05
23	YMR049C	53	Core	0.142857143	0.093023256	0.037735849
23	YMR061W	10	Core	0.071428571	0.046511628	0.1
23	YMR093W	15	Core	0.142857143	0.127906977	0.133333333
23	YMR106C	15	multiple	0.142857143	0.023255814	0.133333333
23	YMR116C	25	Core	0.071428571	0.139534884	0.04
23	YMR229C	3	multiple	0.071428571	0	0.333333333
23	YMR273C	10	Core	0.071428571	0.034883721	0.1
23	YNL148C	3	complete_open	0.071428571	0	0.333333333
23	YNR016C	8	multiple	0.071428571	0.011627907	0.125
23	YOR229W	4	limited_open	0.142857143	0.011627907	0.5
23	YOR230W	6	limited_open	0.285714286	0.011627907	0.666666667
23	YOR272W	15	multiple	0.071428571	0.034883721	0.066666667
23	YOR281C	1	closed_single	0.071428571	0	1
23	YPL042C	13	Core	0.071428571	0.046511628	0.076923077
23	YPL126W	17	Core	0.214285714	0.11627907	0.176470588
23	YPL151C	15	Core	0.142857143	0.034883721	0.133333333
23	YPR107C	9	Core	0.071428571	0.093023256	0.111111111
24	YAL014C	5	multiple	0.3	0.023255814	0.6
24	YAL030W	13	Core	0.4	0.209302326	0.307692308
24	YBL017C	3	multiple	0.1	0	0.333333333
24	YBL078C	6	multiple	0.2	0.023255814	0.333333333
24	YBR080C	5	multiple	0.2	0	0.4
24	YDR027C	5	multiple	0.1	0.023255814	0.2
24	YDR100W	3	multiple	0.1	0.046511628	0.333333333
24	YDR189W	6	Core	0.3	0.069767442	0.5
24	YER031C	19	Core	0.1	0.069767442	0.052631579
24	YER157W	10	Core	0.2	0.162790698	0.2
24	YFL038C	24	Core	0.2	0.162790698	0.083333333
24	YGL006W	1	closed_single	0.1	0	1
24	YGL095C	3	closed_single	0.3	0	1
24	YGL161C	15	Core	0.1	0.093023256	0.066666667
24	YGL223C	3	Core	0.1	0.046511628	0.333333333
24	YGR009C	9	multiple	0.1	0.11627907	0.111111111
24	YGR120C	10	Core	0.1	0.11627907	0.1
24	YGR172C	11	multiple	0.1	0.11627907	0.090909091
24	YGR261C	9	Core	0.1	0.023255814	0.111111111
24	YHL031C	10	Core	0.4	0.139534884	0.4
24	YHR098C	4	multiple	0.1	0.023255814	0.25
24	YIL004C	22	Core	0.3	0.23255814	0.136363636
24	YIL109C	13	Core	0.1	0.093023256	0.076923077
24	YKL006C-A	3	multiple	0.2	0.023255814	0.666666667
24	YKR020W	6	multiple	0.1	0.023255814	0.166666667
24	YLR078C	21	Core	0.2	0.186046512	0.095238095
24	YLR148W	8	complete_open	0.2	0.023255814	0.25
24	YLR268W	28	Core	0.4	0.279069767	0.142857143
24	YLR396C	5	complete_open	0.2	0.023255814	0.4
24	YLR452C	19	multiple	0.2	0.023255814	0.105263158
24	YMR017W	3	multiple	0.1	0.046511628	0.333333333
24	YMR117C	18	multiple	0.1	0	0.055555556
24	YMR183C	10	Core	0.4	0.093023256	0.4
24	YNL041C	3	Core	0.1	0.046511628	0.333333333
24	YNL044W	4	multiple	0.1	0.023255814	0.25
24	YNL049C	4	multiple	0.1	0.023255814	0.25
24	YOR327C	15	Core	0.4	0.209302326	0.266666667
24	YPL151C	15	Core	0.1	0	0.066666667
24	YPL195W	5	multiple	0.1	0.023255814	0.2
24	YPL232W	11	Core	0.4	0.139534884	0.363636364
24	YPL240C	20	Core	0.1	0	0.05
24	YPR105C	3	Core	0.1	0.046511628	0.333333333
24	YPR181C	18	Core	0.1	0.139534884	0.055555556
25	YAL032C	6	Core	0.111111111	0.038461538	0.166666667
25	YBL004W	14	Core	0.111111111	0.057692308	0.071428571
25	YBR011C	9	multiple	0.111111111	0	0.111111111
25	YBR055C	12	Core	0.111111111	0.057692308	0.083333333
25	YCR057C	44	Core	0.111111111	0.115384615	0.022727273
25	YDL031W	10	Core	0.111111111	0.096153846	0.1
25	YDL160C	16	Core	0.222222222	0.019230769	0.125
25	YDR088C	4	limited_open	0.222222222	0	0.5
25	YDR167W	35	Core	0.111111111	0	0.028571429
25	YDR194C	9	Core	0.222222222	0.057692308	0.222222222
25	YDR225W	18	Core	0.111111111	0.019230769	0.055555556
25	YFL002C	8	Core	0.222222222	0.115384615	0.25
25	YGL064C	2	limited_open	0.111111111	0.019230769	0.5
25	YGL111W	2	multiple	0.111111111	0.019230769	0.5
25	YGL137W	59	Core	0.111111111	0.019230769	0.016949153
25	YGL171W	10	Core	0.111111111	0.115384615	0.1
25	YGL195W	24	Core	0.111111111	0.019230769	0.041666667
25	YGR173W	2	limited_open	0.111111111	0	0.5
25	YHR165C	19	Core	0.222222222	0.134615385	0.105263158
25	YHR169W	13	Core	0.111111111	0.115384615	0.076923077
25	YIL061C	36	Core	0.111111111	0.038461538	0.027777778
25	YJL033W	17	Core	0.111111111	0.153846154	0.058823529
25	YJL050W	3	multiple	0.111111111	0.019230769	0.333333333
25	YJR022W	35	Core	0.111111111	0.134615385	0.028571429
25	YKL014C	1	closed_single	0.111111111	0	1
25	YKL173W	7	multiple	0.111111111	0.076923077	0.142857143
25	YKR024C	9	Core	0.222222222	0.057692308	0.222222222
25	YKR059W	9	Core	0.111111111	0.096153846	0.111111111
25	YLL008W	14	Core	0.111111111	0.153846154	0.071428571
25	YLR074C	45	Core	0.111111111	0.096153846	0.022222222
25	YLR117C	11	Core	0.222222222	0.038461538	0.181818182
25	YLR147C	26	Core	0.111111111	0.096153846	0.038461538
25	YLR276C	8	Core	0.111111111	0.115384615	0.125
25	YLR398C	8	Core	0.111111111	0.115384615	0.125
25	YLR438C-A	19	Core	0.111111111	0.057692308	0.052631579
25	YMR012W	5	multiple	0.111111111	0	0.2
25	YMR049C	53	Core	0.222222222	0.173076923	0.037735849
25	YMR116C	25	Core	0.111111111	0.057692308	0.04
25	YMR128W	12	Core	0.111111111	0.153846154	0.083333333
25	YMR213W	10	Core	0.333333333	0.038461538	0.3
25	YMR290C	29	Core	0.222222222	0.307692308	0.068965517
25	YNL061W	10	Core	0.111111111	0.038461538	0.1
25	YNR053C	11	Core	0.111111111	0.076923077	0.090909091
25	YOL041C	9	Core	0.111111111	0.057692308	0.111111111
25	YOR272W	15	multiple	0.111111111	0.038461538	0.066666667
25	YOR290C	13	multiple	0.111111111	0.057692308	0.076923077
25	YOR308C	8	multiple	0.111111111	0.057692308	0.125
25	YPL043W	34	Core	0.111111111	0.153846154	0.029411765
25	YPL093W	7	multiple	0.111111111	0.057692308	0.142857143
25	YPL105C	3	complete_open	0.111111111	0	0.333333333
25	YPL151C	15	Core	0.111111111	0.076923077	0.066666667
25	YPL235W	6	multiple	0.111111111	0	0.166666667
26	YBR017C	18	Core	0.111111111	0	0.055555556
26	YBR114W	13	multiple	0.333333333	0	0.230769231
26	YBR245C	18	Core	0.111111111	0.071428571	0.055555556
26	YBR289W	10	complete_open	0.111111111	0	0.1
26	YCR057C	44	Core	0.111111111	0.047619048	0.022727273
26	YCR084C	12	multiple	0.222222222	0	0.166666667
26	YDL200C	2	limited_open	0.111111111	0	0.5
26	YDL213C	4	multiple	0.222222222	0.023809524	0.5
26	YDR227W	14	multiple	0.222222222	0.023809524	0.142857143
26	YDR243C	11	Core	0.111111111	0	0.090909091
26	YDR386W	7	multiple	0.111111111	0	0.142857143
26	YDR440W	1	closed_single	0.111111111	0	1
26	YDR477W	33	Core	0.111111111	0.047619048	0.03030303
26	YEL056W	3	multiple	0.111111111	0.047619048	0.333333333
26	YGL058W	5	multiple	0.111111111	0	0.2
26	YGL190C	14	Core	0.111111111	0.023809524	0.071428571
26	YGL207W	10	multiple	0.111111111	0.023809524	0.1
26	YGR162W	19	Core	0.111111111	0.023809524	0.052631579
26	YGR252W	16	Core	0.111111111	0	0.0625
26	YHR197W	3	multiple	0.111111111	0.023809524	0.333333333
26	YIL035C	41	Core	0.444444444	0.071428571	0.097560976
26	YIL126W	6	Core	0.111111111	0.047619048	0.166666667
26	YJL081C	11	multiple	0.444444444	0	0.363636364
26	YJL115W	6	complete_open	0.111111111	0.023809524	0.166666667
26	YJL168C	2	limited_open	0.111111111	0	0.5
26	YKL139W	11	multiple	0.111111111	0.023809524	0.090909091
26	YKR048C	13	multiple	0.333333333	0	0.230769231
26	YLR074C	45	Core	0.444444444	0.023809524	0.088888889
26	YLR222C	21	Core	0.111111111	0.023809524	0.047619048
26	YLR247C	1	closed_single	0.111111111	0	1
26	YLR442C	9	multiple	0.444444444	0.023809524	0.444444444
26	YOL054W	2	multiple	0.111111111	0	0.5
26	YOR116C	18	Core	0.111111111	0.071428571	0.055555556
26	YOR207C	15	Core	0.222222222	0.047619048	0.133333333
26	YOR304W	6	Core	0.111111111	0.023809524	0.166666667
26	YPL001W	2	limited_open	0.111111111	0.023809524	0.5
26	YPL082C	12	Core	0.111111111	0.047619048	0.083333333
26	YPL153C	22	multiple	0.111111111	0.023809524	0.045454545
26	YPL204W	37	multiple	0.111111111	0	0.027027027
26	YPL209C	7	multiple	0.111111111	0	0.142857143
26	YPR010C	21	Core	0.222222222	0.047619048	0.095238095
26	YPR190C	6	multiple	0.111111111	0.023809524	0.166666667
27	YAL007C	14	Core	0.3	0.108108108	0.214285714
27	YAR002C-A	3	multiple	0.1	0.027027027	0.333333333
27	YAR031W	3	multiple	0.1	0.027027027	0.333333333
27	YAR033W	5	complete_open	0.1	0.040540541	0.2
27	YBR106W	42	Core	0.2	0.283783784	0.047619048
27	YBR110W	5	multiple	0.1	0.040540541	0.2
27	YBR183W	2	multiple	0.1	0.013513514	0.5
27	YBR283C	5	multiple	0.2	0.027027027	0.4
27	YBR298C	4	multiple	0.1	0.040540541	0.25
27	YCL025C	21	Core	0.4	0.135135135	0.19047619
27	YCR024C-A	5	complete_open	0.1	0	0.2
27	YDL015C	5	complete_open	0.2	0.013513514	0.4
27	YDL018C	2	closed_single	0.2	0	1
27	YDL195W	12	Core	0.1	0.054054054	0.083333333
27	YDR046C	4	multiple	0.1	0.013513514	0.25
27	YDR107C	1	closed_single	0.1	0	1
27	YDR456W	3	limited_open	0.2	0	0.666666667
27	YEL017C-A	5	complete_open	0.2	0	0.4
27	YEL027W	15	Core	0.1	0.040540541	0.066666667
27	YEL063C	21	Core	0.4	0.148648649	0.19047619
27	YER026C	4	multiple	0.2	0.027027027	0.5
27	YER044C	2	limited_open	0.1	0.013513514	0.5
27	YFL062W	11	Core	0.3	0.040540541	0.272727273
27	YGL001C	1	closed_single	0.1	0	1
27	YGL051W	16	multiple	0.2	0.108108108	0.125
27	YGL104C	9	multiple	0.2	0.013513514	0.222222222
27	YGR138C	1	closed_single	0.1	0	1
27	YGR191W	9	Core	0.3	0.067567568	0.333333333
27	YGR284C	6	multiple	0.1	0.054054054	0.166666667
27	YGR289C	6	multiple	0.2	0.027027027	0.333333333
27	YGR295C	8	complete_open	0.3	0.027027027	0.375
27	YHL042W	17	Core	0.4	0.067567568	0.235294118
27	YHL048W	19	multiple	0.4	0.094594595	0.210526316
27	YHR026W	17	Core	0.1	0.067567568	0.058823529
27	YHR094C	4	multiple	0.3	0.013513514	0.75
27	YHR096C	4	complete_open	0.1	0	0.25
27	YHR123W	2	multiple	0.1	0.013513514	0.5
27	YHR140W	6	limited_open	0.3	0.040540541	0.5
27	YIL016W	12	multiple	0.2	0.094594595	0.166666667
27	YIL109C	13	Core	0.1	0.067567568	0.076923077
27	YJL108C	3	multiple	0.1	0.027027027	0.333333333
27	YJL117W	5	multiple	0.1	0.040540541	0.2
27	YJL214W	2	closed_single	0.2	0	1
27	YJL219W	4	limited_open	0.2	0.013513514	0.5
27	YJR010C-A	4	complete_open	0.1	0.013513514	0.25
27	YJR077C	2	limited_open	0.1	0	0.5
27	YJR160C	3	multiple	0.1	0.013513514	0.333333333
27	YJR161C	2	limited_open	0.1	0.013513514	0.5
27	YKL065C	6	multiple	0.1	0.067567568	0.166666667
27	YKL154W	7	multiple	0.2	0.054054054	0.285714286
27	YLL006W	3	limited_open	0.2	0	0.666666667
27	YLL028W	7	multiple	0.1	0.067567568	0.142857143
27	YLL061W	11	multiple	0.3	0.067567568	0.272727273
27	YLR083C	2	limited_open	0.1	0	0.5
27	YLR100W	2	limited_open	0.1	0.013513514	0.5
27	YLR208W	15	Core	0.1	0.027027027	0.066666667
27	YLR343W	4	multiple	0.1	0.040540541	0.25
27	YLR378C	7	multiple	0.1	0.027027027	0.142857143
27	YML012W	8	Core	0.1	0.081081081	0.125
27	YML123C	6	multiple	0.1	0.013513514	0.166666667
27	YMR011W	2	limited_open	0.1	0.013513514	0.5
27	YMR215W	8	Core	0.4	0.027027027	0.5
27	YNL048W	1	closed_single	0.1	0	1
27	YNL130C	4	Core	0.2	0.027027027	0.5
27	YOL003C	2	closed_single	0.2	0	1
27	YOL020W	2	multiple	0.1	0.013513514	0.5
27	YOL132W	6	Core	0.2	0.040540541	0.333333333
27	YOL156W	4	multiple	0.2	0.013513514	0.5
27	YPL218W	10	Core	0.1	0.040540541	0.1
27	YPL264C	1	closed_single	0.1	0	1
27	YPL274W	14	Core	0.3	0.094594595	0.214285714
27	YPR156C	6	multiple	0.1	0.054054054	0.166666667
27	YPR181C	18	Core	0.1	0.067567568	0.055555556
27	YPR201W	3	Core	0.2	0.013513514	0.666666667
28	YBL026W	16	Core	0.375	0.146666667	0.1875
28	YBL074C	1	closed_single	0.125	0	1
28	YBR003W	1	closed_single	0.125	0	1
28	YBR102C	5	multiple	0.125	0.013333333	0.2
28	YBR114W	13	multiple	0.125	0	0.076923077
28	YBR142W	25	Core	0.125	0.12	0.04
28	YBR152W	4	limited_open	0.375	0.013333333	0.75
28	YBR237W	8	Core	0.125	0.093333333	0.125
28	YCR077C	14	Core	0.25	0.12	0.142857143
28	YDL014W	13	Core	0.125	0.013333333	0.076923077
28	YDL029W	31	Core	0.125	0	0.032258065
28	YDL098C	1	closed_single	0.125	0	1
28	YDL208W	11	Core	0.125	0.04	0.090909091
28	YDR088C	4	multiple	0.125	0.026666667	0.25
28	YDR213W	1	closed_single	0.125	0	1
28	YDR228C	12	Core	0.125	0.013333333	0.083333333
28	YDR243C	11	Core	0.125	0.093333333	0.090909091
28	YDR277C	3	multiple	0.125	0	0.333333333
28	YDR283C	6	multiple	0.125	0.013333333	0.166666667
28	YDR364C	5	Core	0.125	0.013333333	0.2
28	YDR378C	11	Core	0.375	0.106666667	0.272727273
28	YDR473C	5	limited_open	0.5	0.013333333	0.8
28	YEL015W	5	multiple	0.125	0.013333333	0.2
28	YEL026W	1	closed_single	0.125	0	1
28	YER013W	13	Core	0.125	0.106666667	0.076923077
28	YER029C	3	multiple	0.25	0.013333333	0.666666667
28	YER112W	13	Core	0.375	0.133333333	0.230769231
28	YER146W	14	Core	0.5	0.133333333	0.285714286
28	YER165W	35	Core	0.125	0.026666667	0.028571429
28	YFL017W-A	7	multiple	0.375	0.053333333	0.428571429
28	YGL096W	3	complete_open	0.125	0	0.333333333
28	YGL120C	32	Core	0.25	0.146666667	0.0625
28	YGL173C	10	Core	0.25	0.106666667	0.2
28	YGR013W	12	Core	0.125	0.053333333	0.083333333
28	YGR021W	1	closed_single	0.125	0	1
28	YGR074W	9	multiple	0.375	0.053333333	0.333333333
28	YGR075C	2	limited_open	0.125	0.013333333	0.5
28	YGR158C	8	Core	0.125	0	0.125
28	YHR034C	1	closed_single	0.125	0	1
28	YHR035W	1	closed_single	0.125	0	1
28	YIL061C	36	Core	0.25	0.093333333	0.055555556
28	YIL173W	1	closed_single	0.125	0	1
28	YIR004W	2	limited_open	0.125	0	0.5
28	YJL124C	15	Core	0.25	0.133333333	0.133333333
28	YKL078W	9	Core	0.125	0.093333333	0.111111111
28	YKL152C	2	limited_open	0.125	0	0.5
28	YKL173W	7	multiple	0.5	0.026666667	0.571428571
28	YKR086W	10	Core	0.125	0.093333333	0.1
28	YLR116W	4	multiple	0.125	0.013333333	0.25
28	YLR264W	5	multiple	0.125	0.04	0.2
28	YLR275W	8	multiple	0.125	0.093333333	0.125
28	YLR409C	19	Core	0.125	0.093333333	0.052631579
28	YML046W	8	Core	0.125	0.053333333	0.125
28	YMR049C	53	Core	0.125	0.093333333	0.018867925
28	YMR116C	25	Core	0.125	0.066666667	0.04
28	YMR125W	15	Core	0.125	0.026666667	0.066666667
28	YMR268C	9	multiple	0.25	0.053333333	0.222222222
28	YNL050C	1	closed_single	0.125	0	1
28	YNL118C	7	multiple	0.125	0.04	0.142857143
28	YNL147W	18	Core	0.5	0.16	0.222222222
28	YNR011C	9	Core	0.125	0.093333333	0.111111111
28	YNR050C	1	closed_single	0.125	0	1
28	YNR053C	11	Core	0.375	0.013333333	0.272727273
28	YOL149W	13	Core	0.125	0.133333333	0.076923077
28	YOR076C	8	multiple	0.125	0	0.125
28	YOR159C	5	limited_open	0.375	0.026666667	0.6
28	YOR272W	15	multiple	0.125	0.04	0.066666667
28	YOR308C	8	multiple	0.5	0.04	0.5
28	YOR319W	8	multiple	0.125	0.013333333	0.125
28	YPL084W	4	multiple	0.125	0.013333333	0.25
28	YPL105C	3	complete_open	0.125	0.013333333	0.333333333
28	YPL126W	17	Core	0.125	0.026666667	0.058823529
28	YPL151C	15	Core	0.125	0.08	0.066666667
28	YPR082C	3	multiple	0.25	0.013333333	0.666666667
28	YPR182W	6	multiple	0.125	0.04	0.166666667
29	YAL005C	18	Core	0.125	0	0.055555556
29	YHR081W	3	limited_open	0.25	0.090909091	0.666666667
29	YJR007W	7	Core	0.125	0	0.142857143
29	YJR022W	35	Core	0.125	0.090909091	0.028571429
29	YLR293C	27	Core	0.125	0	0.037037037
29	YLR345W	3	multiple	0.125	0	0.333333333
29	YMR229C	3	multiple	0.125	0	0.333333333
29	YNL232W	2	closed_single	0.25	0	1
29	YOL142W	4	closed_single	0.5	0	1
29	YOR001W	2	limited_open	0.125	0.090909091	0.5
29	YOR076C	8	multiple	0.375	0.090909091	0.375
30	YBR028C	8	Core	0.125	0.119047619	0.125
30	YBR039W	14	Core	0.125	0	0.071428571
30	YCR081W	2	multiple	0.125	0	0.5
30	YDR167W	35	Core	0.125	0.142857143	0.028571429
30	YDR188W	22	Core	0.125	0.095238095	0.045454545
30	YDR212W	23	Core	0.125	0.095238095	0.043478261
30	YDR381W	17	Core	0.125	0.023809524	0.058823529
30	YDR448W	26	Core	0.125	0.166666667	0.038461538
30	YDR477W	33	Core	0.25	0.023809524	0.060606061
30	YEL009C	13	multiple	0.125	0.119047619	0.076923077
30	YER022W	19	Core	0.125	0.095238095	0.052631579
30	YER068W	9	Core	0.5	0.119047619	0.444444444
30	YER123W	8	Core	0.125	0.119047619	0.125
30	YER148W	31	Core	0.125	0.142857143	0.032258065
30	YFL028C	3	multiple	0.25	0	0.666666667
30	YGL112C	21	Core	0.125	0.119047619	0.047619048
30	YGL178W	7	Core	0.125	0.023809524	0.142857143
30	YGL195W	24	Core	0.125	0	0.041666667
30	YGR092W	23	Core	0.5	0.023809524	0.173913043
30	YGR104C	12	Core	0.25	0.047619048	0.166666667
30	YGR134W	7	Core	0.375	0.071428571	0.428571429
30	YGR274C	18	Core	0.125	0.214285714	0.055555556
30	YHR135C	43	Core	0.125	0.119047619	0.023255814
30	YIL038C	7	Core	0.25	0.119047619	0.285714286
30	YIL142W	27	Core	0.125	0.095238095	0.037037037
30	YJL014W	20	Core	0.125	0.095238095	0.05
30	YJL089W	4	multiple	0.125	0.023809524	0.25
30	YJR064W	20	Core	0.125	0.095238095	0.05
30	YKL166C	28	Core	0.125	0.119047619	0.035714286
30	YLR125W	3	complete_open	0.125	0	0.333333333
30	YLR322W	1	closed_single	0.125	0	1
30	YLR358C	2	limited_open	0.125	0	0.5
30	YML015C	6	multiple	0.125	0.047619048	0.166666667
30	YMR005W	2	multiple	0.125	0	0.5
30	YNL154C	16	Core	0.125	0.119047619	0.0625
30	YNR052C	12	Core	0.5	0.095238095	0.333333333
30	YOR140W	4	multiple	0.25	0	0.5
30	YPL011C	6	multiple	0.125	0.047619048	0.166666667
30	YPL031C	28	Core	0.125	0.023809524	0.035714286
30	YPL203W	17	Core	0.125	0.142857143	0.058823529
30	YPL248C	16	multiple	0.125	0.119047619	0.0625
30	YPR072W	11	Core	0.5	0.119047619	0.363636364
31	YAL030W	13	Core	0.375	0.1875	0.230769231
31	YBL050W	13	Core	0.25	0.166666667	0.153846154
31	YBL078C	6	multiple	0.125	0	0.166666667
31	YDL017W	12	multiple	0.125	0.020833333	0.083333333
31	YDL145C	26	Core	0.375	0.125	0.115384615
31	YDL192W	11	multiple	0.375	0.041666667	0.272727273
31	YDL195W	12	Core	0.25	0.0625	0.166666667
31	YDR100W	3	multiple	0.125	0.020833333	0.333333333
31	YDR170C	13	multiple	0.25	0.041666667	0.153846154
31	YDR192C	27	Core	0.125	0.020833333	0.037037037
31	YDR238C	11	Core	0.375	0.104166667	0.272727273
31	YDR468C	16	Core	0.25	0.1875	0.125
31	YDR498C	3	complete_open	0.125	0.041666667	0.333333333
31	YER157W	10	Core	0.25	0.166666667	0.2
31	YFL038C	24	Core	0.375	0.0625	0.125
31	YFR051C	10	Core	0.375	0.125	0.3
31	YGL137W	59	Core	0.375	0.145833333	0.050847458
31	YGL145W	4	complete_open	0.125	0.041666667	0.25
31	YGL200C	25	Core	0.375	0.041666667	0.12
31	YGL223C	3	Core	0.125	0.041666667	0.333333333
31	YGR009C	9	multiple	0.125	0.104166667	0.111111111
31	YGR120C	10	Core	0.125	0.125	0.1
31	YGR191W	9	Core	0.375	0	0.333333333
31	YHL031C	10	Core	0.375	0.145833333	0.3
31	YHR098C	4	multiple	0.25	0.020833333	0.5
31	YIL076W	6	Core	0.375	0.0625	0.5
31	YIL162W	3	complete_open	0.125	0	0.333333333
31	YKL006C-A	3	multiple	0.125	0.041666667	0.333333333
31	YKL196C	16	Core	0.5	0.166666667	0.25
31	YML012W	8	Core	0.25	0.041666667	0.25
31	YML064C	35	multiple	0.125	0	0.028571429
31	YMR047C	44	Core	0.125	0	0.022727273
31	YMR183C	10	Core	0.125	0.145833333	0.1
31	YMR197C	16	Core	0.375	0.145833333	0.1875
31	YMR297W	4	complete_open	0.125	0	0.25
31	YNL041C	3	Core	0.125	0.041666667	0.333333333
31	YNL049C	4	multiple	0.25	0.041666667	0.5
31	YNL287W	15	Core	0.375	0.1875	0.2
31	YOL018C	13	Core	0.25	0.166666667	0.153846154
31	YOR036W	23	Core	0.125	0.229166667	0.043478261
31	YOR075W	3	complete_open	0.125	0.041666667	0.333333333
31	YOR327C	15	Core	0.5	0.166666667	0.266666667
31	YPL010W	8	Core	0.375	0.104166667	0.375
31	YPL085W	6	Core	0.25	0.041666667	0.333333333
31	YPL187W	4	limited_open	0.375	0	0.75
31	YPL204W	37	multiple	0.125	0.020833333	0.027027027
31	YPL232W	11	Core	0.25	0.145833333	0.181818182
31	YPR105C	3	Core	0.125	0.041666667	0.333333333
32	YAL047C	7	multiple	0.111111111	0	0.142857143
32	YAR018C	10	multiple	0.111111111	0	0.1
32	YBR102C	5	multiple	0.111111111	0.025	0.2
32	YBR112C	8	complete_open	0.111111111	0	0.125
32	YDL047W	20	multiple	0.111111111	0.025	0.05
32	YDL051W	16	Core	0.111111111	0.125	0.0625
32	YDR167W	35	Core	0.111111111	0	0.028571429
32	YDR235W	3	limited_open	0.222222222	0.025	0.666666667
32	YDR240C	1	closed_single	0.111111111	0	1
32	YDR432W	23	Core	0.333333333	0.225	0.130434783
32	YER165W	35	Core	0.222222222	0.15	0.057142857
32	YER172C	18	Core	0.111111111	0.05	0.055555556
32	YGL049C	9	multiple	0.111111111	0.05	0.111111111
32	YGR074W	9	multiple	0.444444444	0.025	0.444444444
32	YGR162W	19	Core	0.222222222	0.075	0.105263158
32	YHL034C	11	Core	0.111111111	0.075	0.090909091
32	YHR165C	19	Core	0.222222222	0.1	0.105263158
32	YIL070C	4	multiple	0.111111111	0	0.25
32	YIR009W	7	multiple	0.333333333	0.075	0.428571429
32	YKL074C	7	complete_open	0.222222222	0.05	0.285714286
32	YKL214C	9	Core	0.333333333	0.075	0.333333333
32	YLR116W	4	multiple	0.111111111	0.05	0.25
32	YLR147C	26	Core	0.222222222	0.125	0.076923077
32	YLR153C	1	closed_single	0.111111111	0	1
32	YLR275W	8	multiple	0.111111111	0.05	0.125
32	YML016C	7	complete_open	0.111111111	0	0.142857143
32	YML074C	13	multiple	0.111111111	0.025	0.076923077
32	YMR080C	14	multiple	0.111111111	0.025	0.071428571
32	YMR268C	9	multiple	0.222222222	0.05	0.222222222
32	YMR290C	29	Core	0.111111111	0	0.034482759
32	YMR319C	2	multiple	0.111111111	0	0.5
32	YNL016W	12	Core	0.111111111	0.125	0.083333333
32	YNL189W	51	Core	0.222222222	0.025	0.039215686
32	YNL251C	12	Core	0.333333333	0.15	0.25
32	YOR319W	8	multiple	0.222222222	0.025	0.25
32	YPL178W	11	Core	0.333333333	0.1	0.272727273
32	YPL190C	13	Core	0.333333333	0.175	0.230769231
32	YPR057W	1	closed_single	0.111111111	0	1
32	YPR161C	4	complete_open	0.111111111	0	0.25
32	YPR182W	6	multiple	0.222222222	0.075	0.333333333
33	YCL016C	4	multiple	0.125	0	0.25
33	YCR092C	5	Core	0.125	0.125	0.2
33	YDR097C	7	Core	0.125	0.125	0.142857143
33	YDR394W	42	Core	0.5	0.0625	0.095238095
33	YEL013W	7	multiple	0.125	0	0.142857143
33	YER173W	10	multiple	0.375	0	0.3
33	YHR031C	1	closed_single	0.125	0	1
33	YJR043C	4	complete_open	0.125	0	0.25
33	YLL026W	13	multiple	0.375	0.0625	0.230769231
33	YLR035C	3	multiple	0.125	0.0625	0.333333333
33	YML021C	1	closed_single	0.125	0	1
33	YMR167W	10	Core	0.125	0.1875	0.1
33	YNL189W	51	Core	0.125	0	0.019607843
33	YNL262W	8	complete_open	0.125	0.0625	0.125
33	YOR144C	4	closed_single	0.5	0	1
33	YPR175W	4	multiple	0.125	0.0625	0.25
34	YAL007C	14	Core	0.125	0	0.071428571
34	YBR237W	8	Core	0.125	0.112903226	0.125
34	YDL014W	13	Core	0.125	0.080645161	0.076923077
34	YDL051W	16	Core	0.125	0.112903226	0.0625
34	YDL208W	11	Core	0.125	0.080645161	0.090909091
34	YDR060W	3	multiple	0.125	0.032258065	0.333333333
34	YDR194C	9	Core	0.375	0.064516129	0.333333333
34	YDR243C	11	Core	0.125	0.112903226	0.090909091
34	YDR432W	23	Core	0.125	0.064516129	0.043478261
34	YER006W	13	Core	0.125	0.080645161	0.076923077
34	YER013W	13	Core	0.125	0.129032258	0.076923077
34	YER165W	35	Core	0.125	0.048387097	0.028571429
34	YER172C	18	Core	0.125	0.129032258	0.055555556
34	YGL111W	2	multiple	0.125	0.016129032	0.5
34	YGL120C	32	Core	0.375	0.258064516	0.09375
34	YGL171W	10	Core	0.125	0.080645161	0.1
34	YGL195W	24	Core	0.125	0.032258065	0.041666667
34	YGR040W	31	Core	0.125	0	0.032258065
34	YGR103W	12	Core	0.375	0.064516129	0.25
34	YHL034C	11	Core	0.125	0.096774194	0.090909091
34	YHR052W	4	Core	0.125	0.032258065	0.25
34	YHR065C	2	limited_open	0.125	0	0.5
34	YHR066W	5	multiple	0.125	0.032258065	0.2
34	YHR088W	4	multiple	0.125	0.032258065	0.25
34	YHR089C	9	Core	0.125	0.064516129	0.111111111
34	YHR169W	13	Core	0.125	0.096774194	0.076923077
34	YIL035C	41	Core	0.375	0.064516129	0.073170732
34	YIL061C	36	Core	0.125	0.080645161	0.027777778
34	YJL005W	9	Core	0.125	0.048387097	0.111111111
34	YJL033W	17	Core	0.125	0.129032258	0.058823529
34	YJL050W	3	multiple	0.125	0.016129032	0.333333333
34	YJL109C	12	Core	0.125	0.016129032	0.083333333
34	YJL138C	23	Core	0.125	0.096774194	0.043478261
34	YKL014C	1	closed_single	0.125	0	1
34	YKL078W	9	Core	0.125	0.112903226	0.111111111
34	YKR024C	9	Core	0.25	0.080645161	0.222222222
34	YKR059W	9	Core	0.125	0.096774194	0.111111111
34	YKR086W	10	Core	0.125	0.112903226	0.1
34	YLR106C	3	multiple	0.125	0	0.333333333
34	YLR175W	13	Core	0.25	0.080645161	0.153846154
34	YLR197W	8	Core	0.125	0.048387097	0.125
34	YLR427W	5	multiple	0.125	0.016129032	0.2
34	YML064C	35	multiple	0.125	0.032258065	0.028571429
34	YMR012W	5	multiple	0.125	0.016129032	0.2
34	YMR049C	53	Core	0.5	0.241935484	0.075471698
34	YMR128W	12	Core	0.25	0.080645161	0.166666667
34	YMR308C	38	Core	0.125	0.016129032	0.026315789
34	YNL002C	2	multiple	0.125	0.016129032	0.5
34	YNL061W	10	Core	0.25	0.064516129	0.2
34	YNL110C	12	Core	0.5	0.129032258	0.333333333
34	YNL112W	6	multiple	0.125	0.032258065	0.166666667
34	YNL175C	12	Core	0.25	0.080645161	0.166666667
34	YNR011C	9	Core	0.125	0.112903226	0.111111111
34	YOL041C	9	Core	0.25	0.064516129	0.222222222
34	YOL077C	6	multiple	0.125	0.048387097	0.166666667
34	YOR076C	8	multiple	0.125	0	0.125
34	YOR206W	4	multiple	0.125	0.032258065	0.25
34	YOR272W	15	multiple	0.25	0.048387097	0.133333333
34	YOR361C	13	Core	0.125	0.048387097	0.076923077
34	YPL012W	2	limited_open	0.125	0	0.5
34	YPL093W	7	multiple	0.25	0.032258065	0.285714286
34	YPR016C	12	Core	0.375	0.048387097	0.25
35	YAL007C	14	Core	0.125	0	0.071428571
35	YAL032C	6	Core	0.125	0.021052632	0.166666667
35	YAR019C	25	multiple	0.125	0.010526316	0.04
35	YBL003C	10	Core	0.125	0	0.1
35	YBL004W	14	Core	0.125	0.031578947	0.071428571
35	YBR011C	9	multiple	0.125	0	0.111111111
35	YBR142W	25	Core	0.25	0.168421053	0.08
35	YBR237W	8	Core	0.125	0.073684211	0.125
35	YBR245C	18	Core	0.125	0	0.055555556
35	YBR247C	7	complete_open	0.125	0.021052632	0.142857143
35	YCL037C	2	limited_open	0.125	0	0.5
35	YCL059C	5	complete_open	0.125	0.010526316	0.2
35	YDL031W	10	Core	0.125	0.094736842	0.1
35	YDL148C	1	closed_single	0.125	0	1
35	YDL160C	16	Core	0.125	0.021052632	0.0625
35	YDL208W	11	Core	0.125	0.031578947	0.090909091
35	YDL213C	4	multiple	0.125	0	0.25
35	YDR194C	9	Core	0.25	0.052631579	0.222222222
35	YDR238C	11	Core	0.125	0	0.090909091
35	YDR243C	11	Core	0.125	0.084210526	0.090909091
35	YDR299W	2	limited_open	0.125	0	0.5
35	YDR324C	12	Core	0.125	0.105263158	0.083333333
35	YDR365C	2	multiple	0.125	0.010526316	0.5
35	YDR449C	2	multiple	0.125	0.010526316	0.5
35	YER013W	13	Core	0.125	0.105263158	0.076923077
35	YER082C	20	Core	0.125	0.136842105	0.05
35	YER133W	38	multiple	0.125	0	0.026315789
35	YER172C	18	Core	0.125	0.094736842	0.055555556
35	YFL002C	8	Core	0.25	0.063157895	0.25
35	YGL011C	18	Core	0.125	0.021052632	0.055555556
35	YGL064C	2	limited_open	0.125	0.010526316	0.5
35	YGR040W	31	Core	0.125	0	0.032258065
35	YGR090W	12	multiple	0.375	0.073684211	0.25
35	YGR103W	12	Core	0.125	0.052631579	0.083333333
35	YGR135W	18	Core	0.125	0.021052632	0.055555556
35	YGR145W	2	multiple	0.125	0.010526316	0.5
35	YGR156W	3	multiple	0.125	0.010526316	0.333333333
35	YGR162W	19	Core	0.125	0.052631579	0.052631579
35	YGR210C	1	closed_single	0.125	0	1
35	YHR088W	4	multiple	0.125	0	0.25
35	YHR148W	2	limited_open	0.125	0.010526316	0.5
35	YHR165C	19	Core	0.125	0.031578947	0.052631579
35	YHR179W	12	multiple	0.125	0.010526316	0.083333333
35	YIL035C	41	Core	0.125	0.073684211	0.024390244
35	YIL061C	36	Core	0.125	0.031578947	0.027777778
35	YIL177C	3	multiple	0.125	0.010526316	0.333333333
35	YJL050W	3	limited_open	0.25	0	0.666666667
35	YJL069C	14	Core	0.125	0.136842105	0.071428571
35	YJL109C	12	Core	0.125	0.042105263	0.083333333
35	YJL138C	23	Core	0.25	0.084210526	0.086956522
35	YJR002W	3	complete_open	0.125	0.021052632	0.333333333
35	YJR091C	8	multiple	0.125	0	0.125
35	YKL078W	9	Core	0.125	0.073684211	0.111111111
35	YKL173W	7	multiple	0.125	0.010526316	0.142857143
35	YKR024C	9	Core	0.25	0.042105263	0.222222222
35	YKR060W	1	closed_single	0.125	0	1
35	YKR086W	10	Core	0.125	0.084210526	0.1
35	YLL008W	14	Core	0.125	0.115789474	0.071428571
35	YLL011W	21	Core	0.125	0.105263158	0.047619048
35	YLR074C	45	Core	0.125	0.042105263	0.022222222
35	YLR117C	11	Core	0.125	0.031578947	0.090909091
35	YLR129W	12	Core	0.125	0.115789474	0.083333333
35	YLR175W	13	Core	0.375	0.042105263	0.230769231
35	YLR197W	8	Core	0.25	0.052631579	0.25
35	YLR222C	21	Core	0.125	0.105263158	0.047619048
35	YLR276C	8	Core	0.125	0.063157895	0.125
35	YLR398C	8	Core	0.25	0.052631579	0.25
35	YLR409C	19	Core	0.125	0.147368421	0.052631579
35	YLR438W	6	multiple	0.125	0	0.166666667
35	YML064C	35	multiple	0.125	0.021052632	0.028571429
35	YML130C	3	complete_open	0.125	0	0.333333333
35	YMR049C	53	Core	0.25	0.126315789	0.037735849
35	YMR093W	15	Core	0.25	0.115789474	0.133333333
35	YMR116C	25	Core	0.25	0.157894737	0.08
35	YMR213W	10	Core	0.125	0.042105263	0.1
35	YMR300C	1	closed_single	0.125	0	1
35	YNL014W	3	multiple	0.125	0	0.333333333
35	YNL016W	12	Core	0.125	0.010526316	0.083333333
35	YNL075W	3	complete_open	0.125	0.010526316	0.333333333
35	YNL110C	12	Core	0.125	0.042105263	0.083333333
35	YNL112W	6	multiple	0.125	0.021052632	0.166666667
35	YNL317W	29	Core	0.25	0.105263158	0.068965517
35	YNR011C	9	Core	0.125	0.084210526	0.111111111
35	YNR054C	1	closed_single	0.125	0	1
35	YOL038W	18	Core	0.125	0.021052632	0.055555556
35	YOL041C	9	Core	0.125	0.042105263	0.111111111
35	YOR078W	1	closed_single	0.125	0	1
35	YOR290C	13	multiple	0.375	0.021052632	0.230769231
35	YOR310C	6	Core	0.25	0.021052632	0.333333333
35	YPL043W	34	Core	0.125	0.115789474	0.029411765
35	YPL126W	17	Core	0.125	0.105263158	0.058823529
35	YPL151C	15	Core	0.125	0.052631579	0.066666667
35	YPR016C	12	Core	0.125	0.042105263	0.083333333
35	YPR137W	2	multiple	0.125	0.010526316	0.5
35	YPR144C	1	closed_single	0.125	0	1
36	YAL043C	12	Core	0.125	0.388888889	0.083333333
36	YDL140C	31	Core	0.125	0.111111111	0.032258065
36	YDR195W	6	multiple	0.125	0.166666667	0.166666667
36	YDR301W	14	Core	0.125	0.388888889	0.071428571
36	YER081W	9	multiple	0.125	0	0.111111111
36	YER133W	38	multiple	0.125	0.111111111	0.026315789
36	YGL058W	5	multiple	0.125	0	0.2
36	YHR027C	17	multiple	0.125	0	0.058823529
36	YHR064C	5	complete_open	0.125	0	0.2
36	YIL160C	4	multiple	0.125	0	0.25
36	YKL059C	9	Core	0.125	0.277777778	0.111111111
36	YLR115W	13	Core	0.125	0.333333333	0.076923077
36	YLR277C	12	Core	0.125	0.333333333	0.083333333
36	YLR288C	7	complete_open	0.125	0	0.142857143
36	YMR190C	8	multiple	0.125	0	0.125
36	YNL317W	29	Core	0.25	0.277777778	0.068965517
36	YOL045W	3	complete_open	0.125	0	0.333333333
36	YOR179C	3	multiple	0.125	0.055555556	0.333333333
37	Q0080	2	closed_single	0.181818182	0	1
37	YDL047W	20	multiple	0.090909091	0	0.05
37	YDL145C	26	Core	0.090909091	0.066666667	0.038461538
37	YDL181W	3	limited_open	0.181818182	0	0.666666667
37	YDL185W	25	Core	0.181818182	0.066666667	0.08
37	YDR322C-A	2	closed_single	0.181818182	0	1
37	YDR523C	13	multiple	0.090909091	0	0.076923077
37	YER171W	14	multiple	0.090909091	0.066666667	0.071428571
37	YJL180C	1	closed_single	0.090909091	0	1
37	YKR036C	11	Core	0.090909091	0	0.090909091
37	YLR295C	2	closed_single	0.181818182	0	1
37	YMR106C	15	multiple	0.090909091	0.066666667	0.066666667
37	YNL315C	2	closed_single	0.181818182	0	1
37	YPL271W	4	Core	0.363636364	0	1
37	YPR020W	3	closed_single	0.272727273	0	1
38	YAL021C	16	Core	0.125	0.009433962	0.0625
38	YAL047C	7	multiple	0.125	0	0.142857143
38	YAL059W	2	multiple	0.125	0.009433962	0.5
38	YAR002W	11	Core	0.125	0.028301887	0.090909091
38	YAR018C	10	multiple	0.125	0	0.1
38	YBL105C	16	multiple	0.125	0	0.0625
38	YBR055C	12	Core	0.125	0.018867925	0.083333333
38	YBR102C	5	multiple	0.125	0.009433962	0.2
38	YBR112C	8	complete_open	0.125	0	0.125
38	YBR119W	11	Core	0.25	0.08490566	0.181818182
38	YBR142W	25	Core	0.125	0.094339623	0.04
38	YBR233W	1	closed_single	0.125	0	1
38	YCL011C	7	Core	0.375	0.018867925	0.428571429
38	YDL014W	13	Core	0.125	0.047169811	0.076923077
38	YDL047W	20	multiple	0.125	0.009433962	0.05
38	YDL084W	3	multiple	0.125	0.009433962	0.333333333
38	YDL087C	6	Core	0.125	0.037735849	0.166666667
38	YDL167C	7	Core	0.25	0.037735849	0.285714286
38	YDR060W	3	multiple	0.125	0.018867925	0.333333333
38	YDR192C	27	Core	0.125	0.037735849	0.037037037
38	YDR194C	9	Core	0.125	0.037735849	0.111111111
38	YDR228C	12	Core	0.125	0.028301887	0.083333333
38	YDR386W	7	multiple	0.125	0.009433962	0.142857143
38	YDR395W	14	Core	0.125	0.047169811	0.071428571
38	YER006W	13	Core	0.125	0.056603774	0.076923077
38	YER032W	6	multiple	0.125	0	0.166666667
38	YER068W	9	Core	0.125	0.009433962	0.111111111
38	YER172C	18	Core	0.125	0.028301887	0.055555556
38	YGL044C	5	Core	0.125	0.028301887	0.2
38	YGL049C	9	multiple	0.125	0.037735849	0.111111111
38	YGL172W	22	Core	0.125	0.037735849	0.045454545
38	YGR013W	12	Core	0.125	0.056603774	0.083333333
38	YGR103W	12	Core	0.125	0.047169811	0.083333333
38	YGR119C	28	Core	0.125	0.056603774	0.035714286
38	YGR159C	6	Core	0.375	0.018867925	0.5
38	YGR162W	19	Core	0.375	0.066037736	0.157894737
38	YGR178C	1	closed_single	0.125	0	1
38	YGR250C	5	multiple	0.25	0.018867925	0.4
38	YHR052W	4	Core	0.125	0.028301887	0.25
38	YHR066W	5	multiple	0.125	0.009433962	0.2
38	YHR086W	15	Core	0.375	0.103773585	0.2
38	YHR089C	9	Core	0.25	0.018867925	0.222222222
38	YHR165C	19	Core	0.125	0.037735849	0.052631579
38	YIL035C	41	Core	0.25	0.066037736	0.048780488
38	YIL070C	4	multiple	0.125	0.009433962	0.25
38	YIL123W	1	closed_single	0.125	0	1
38	YIL129C	2	multiple	0.125	0	0.5
38	YIR001C	12	Core	0.5	0.066037736	0.333333333
38	YIR009W	7	multiple	0.25	0.037735849	0.285714286
38	YJL005W	9	Core	0.25	0.018867925	0.222222222
38	YJL109C	12	Core	0.125	0.009433962	0.083333333
38	YKL012W	6	Core	0.125	0.028301887	0.166666667
38	YKL068W	30	Core	0.125	0.075471698	0.033333333
38	YKL074C	7	multiple	0.125	0.018867925	0.142857143
38	YKL214C	9	Core	0.375	0.056603774	0.333333333
38	YKR024C	9	Core	0.125	0.028301887	0.111111111
38	YLL008W	14	Core	0.25	0.056603774	0.142857143
38	YLR074C	45	Core	0.25	0.056603774	0.044444444
38	YLR106C	3	multiple	0.125	0	0.333333333
38	YLR153C	1	closed_single	0.125	0	1
38	YLR175W	13	Core	0.125	0.047169811	0.076923077
38	YLR197W	8	Core	0.125	0.018867925	0.125
38	YLR276C	8	Core	0.125	0.037735849	0.125
38	YLR298C	8	Core	0.125	0.056603774	0.125
38	YLR335W	18	Core	0.125	0.066037736	0.055555556
38	YLR427W	5	multiple	0.125	0.009433962	0.2
38	YML016C	7	complete_open	0.125	0	0.142857143
38	YML046W	8	Core	0.125	0.047169811	0.125
38	YML074C	13	multiple	0.125	0.018867925	0.076923077
38	YMR001C	12	Core	0.125	0.009433962	0.083333333
38	YMR047C	44	Core	0.125	0.08490566	0.022727273
38	YMR049C	53	Core	0.125	0.122641509	0.018867925
38	YMR061W	10	Core	0.125	0.028301887	0.1
38	YMR080C	14	multiple	0.125	0.018867925	0.071428571
38	YMR125W	15	Core	0.125	0.094339623	0.066666667
38	YMR268C	9	multiple	0.125	0.028301887	0.111111111
38	YMR290C	29	Core	0.25	0.094339623	0.068965517
38	YMR302C	3	Core	0.25	0.009433962	0.666666667
38	YMR308C	38	Core	0.125	0.075471698	0.026315789
38	YMR319C	2	multiple	0.125	0	0.5
38	YNL002C	2	multiple	0.125	0.009433962	0.5
38	YNL004W	5	Core	0.25	0.018867925	0.4
38	YNL016W	12	Core	0.25	0.066037736	0.166666667
38	YNL061W	10	Core	0.125	0.047169811	0.1
38	YNL110C	12	Core	0.375	0.075471698	0.25
38	YNL189W	51	Core	0.125	0.122641509	0.019607843
38	YNL251C	12	Core	0.5	0.066037736	0.333333333
38	YNL308C	2	limited_open	0.125	0	0.5
38	YNL322C	1	closed_single	0.125	0	1
38	YOL041C	9	Core	0.125	0.056603774	0.111111111
38	YOL077C	6	multiple	0.125	0.018867925	0.166666667
38	YOL123W	8	multiple	0.125	0.047169811	0.125
38	YOL139C	10	multiple	0.125	0.028301887	0.1
38	YOR098C	19	Core	0.125	0.037735849	0.052631579
38	YOR160W	9	multiple	0.125	0.047169811	0.111111111
38	YOR206W	4	multiple	0.125	0.009433962	0.25
38	YOR272W	15	multiple	0.125	0.028301887	0.066666667
38	YOR319W	8	multiple	0.125	0.018867925	0.125
38	YOR361C	13	Core	0.25	0.018867925	0.153846154
38	YOR373W	3	complete_open	0.125	0	0.333333333
38	YPL012W	2	limited_open	0.125	0	0.5
38	YPL093W	7	multiple	0.125	0.056603774	0.142857143
38	YPL169C	5	multiple	0.125	0.028301887	0.2
38	YPL178W	11	Core	0.25	0.056603774	0.181818182
38	YPL190C	13	Core	0.5	0.075471698	0.307692308
38	YPR159W	3	multiple	0.125	0	0.333333333
39	YAR064W	1	closed_single	0.1	0	1
39	YBR011C	9	multiple	0.1	0.009009009	0.111111111
39	YBR050C	3	complete_open	0.1	0.009009009	0.333333333
39	YBR118W	9	multiple	0.1	0.027027027	0.111111111
39	YBR130C	5	multiple	0.3	0.009009009	0.6
39	YBR160W	103	Core	0.1	0.027027027	0.009708738
39	YBR200W	18	Core	0.1	0.045045045	0.055555556
39	YBR213W	1	closed_single	0.1	0	1
39	YBR229C	1	closed_single	0.1	0	1
39	YBR234C	10	Core	0.2	0.045045045	0.2
39	YCL027W	1	closed_single	0.1	0	1
39	YCL040W	1	closed_single	0.1	0	1
39	YCR088W	23	Core	0.2	0.081081081	0.086956522
39	YDL002C	10	Core	0.1	0.009009009	0.1
39	YDL029W	31	Core	0.2	0.072072072	0.064516129
39	YDL047W	20	multiple	0.1	0.027027027	0.05
39	YDL178W	3	multiple	0.1	0.009009009	0.333333333
39	YDL226C	3	complete_open	0.1	0	0.333333333
39	YDR032C	6	multiple	0.1	0	0.166666667
39	YDR129C	3	multiple	0.1	0.018018018	0.333333333
39	YDR155C	15	Core	0.2	0.009009009	0.133333333
39	YDR192C	27	Core	0.1	0.009009009	0.037037037
39	YDR195W	6	multiple	0.1	0.009009009	0.166666667
39	YDR231C	1	closed_single	0.1	0	1
39	YDR292C	3	complete_open	0.1	0	0.333333333
39	YDR356W	8	multiple	0.1	0.018018018	0.125
39	YDR382W	4	complete_open	0.1	0	0.25
39	YDR388W	57	Core	0.3	0.063063063	0.052631579
39	YEL013W	7	multiple	0.1	0	0.142857143
39	YEL034W	7	multiple	0.1	0.009009009	0.142857143
39	YER023W	2	multiple	0.1	0	0.5
39	YER118C	8	multiple	0.1	0.018018018	0.125
39	YER125W	15	multiple	0.1	0.009009009	0.066666667
39	YER133W	38	multiple	0.1	0.045045045	0.026315789
39	YFL003C	2	limited_open	0.1	0	0.5
39	YFL010W-A	1	closed_single	0.1	0	1
39	YFR004W	14	Core	0.1	0	0.071428571
39	YFR014C	5	multiple	0.1	0	0.2
39	YFR054C	1	closed_single	0.1	0	1
39	YGL043W	6	multiple	0.1	0.009009009	0.166666667
39	YGL063W	1	closed_single	0.1	0	1
39	YGL195W	24	Core	0.2	0.018018018	0.083333333
39	YGL229C	2	limited_open	0.1	0	0.5
39	YGR034W	34	Core	0.1	0	0.029411765
39	YGR050C	1	closed_single	0.1	0	1
39	YGR059W	1	closed_single	0.1	0	1
39	YGR080W	3	Core	0.1	0.018018018	0.333333333
39	YGR144W	1	closed_single	0.1	0	1
39	YGR253C	12	Core	0.1	0	0.083333333
39	YHL002W	7	multiple	0.1	0.009009009	0.142857143
39	YHL007C	15	Core	0.1	0.018018018	0.066666667
39	YHR028C	1	closed_single	0.1	0	1
39	YHR114W	10	Core	0.2	0.018018018	0.2
39	YHR179W	12	multiple	0.2	0.009009009	0.166666667
39	YIL021W	19	Core	0.1	0	0.052631579
39	YIL138C	1	closed_single	0.1	0	1
39	YIL156W	3	multiple	0.2	0	0.666666667
39	YJL020C	3	limited_open	0.2	0.009009009	0.666666667
39	YJL081C	11	multiple	0.1	0.036036036	0.090909091
39	YJL095W	18	Core	0.2	0.018018018	0.111111111
39	YJR065C	10	Core	0.1	0.063063063	0.1
39	YJR073C	1	closed_single	0.1	0	1
39	YJR132W	16	Core	0.1	0.018018018	0.0625
39	YKL013C	8	Core	0.2	0.036036036	0.25
39	YKL067W	2	limited_open	0.1	0	0.5
39	YKL130C	5	multiple	0.1	0.009009009	0.2
39	YKL175W	1	closed_single	0.1	0	1
39	YKL190W	3	complete_open	0.1	0.018018018	0.333333333
39	YKL210W	7	multiple	0.1	0	0.142857143
39	YKR025W	3	multiple	0.1	0	0.333333333
39	YLL050C	8	Core	0.1	0.045045045	0.125
39	YLL051C	1	closed_single	0.1	0	1
39	YLR180W	4	complete_open	0.1	0	0.25
39	YLR249W	19	Core	0.1	0.018018018	0.052631579
39	YLR319C	11	multiple	0.1	0.018018018	0.090909091
39	YLR337C	5	Core	0.3	0.009009009	0.6
39	YLR433C	7	multiple	0.1	0.027027027	0.142857143
39	YLR443W	1	closed_single	0.1	0	1
39	YML057W	8	multiple	0.3	0.027027027	0.375
39	YML074C	13	multiple	0.1	0.036036036	0.076923077
39	YMR032W	7	multiple	0.1	0.027027027	0.142857143
39	YMR092C	6	Core	0.1	0.027027027	0.166666667
39	YMR139W	15	multiple	0.2	0	0.133333333
39	YMR200W	1	closed_single	0.1	0	1
39	YMR250W	1	closed_single	0.1	0	1
39	YMR304W	5	multiple	0.1	0.009009009	0.2
39	YNL059C	3	complete_open	0.1	0.018018018	0.333333333
39	YNL066W	1	closed_single	0.1	0	1
39	YNL079C	2	closed_single	0.2	0	1
39	YNL138W	8	Core	0.1	0.045045045	0.125
39	YNL202W	1	closed_single	0.1	0	1
39	YNL243W	11	Core	0.2	0.036036036	0.181818182
39	YNL271C	14	multiple	0.2	0.063063063	0.142857143
39	YNL281W	1	closed_single	0.1	0	1
39	YNL304W	5	multiple	0.1	0	0.2
39	YNR035C	8	Core	0.1	0.036036036	0.125
39	YOL016C	14	Core	0.1	0	0.071428571
39	YOL054W	2	multiple	0.1	0	0.5
39	YOR029W	1	closed_single	0.1	0	1
39	YOR035C	2	closed_single	0.2	0	1
39	YOR122C	6	multiple	0.1	0.027027027	0.166666667
39	YOR141C	3	complete_open	0.1	0.018018018	0.333333333
39	YOR181W	27	Core	0.3	0.081081081	0.111111111
39	YOR244W	7	multiple	0.1	0.009009009	0.142857143
39	YOR257W	4	multiple	0.1	0.009009009	0.25
39	YOR358W	5	complete_open	0.1	0	0.2
39	YOR367W	1	closed_single	0.1	0	1
39	YPL153C	22	multiple	0.1	0.018018018	0.045454545
39	YPL204W	37	multiple	0.1	0.045045045	0.027027027
39	YPL242C	8	multiple	0.4	0	0.5
39	YPR032W	2	limited_open	0.1	0	0.5
40	YAL019W	2	limited_open	0.125	0	0.5
40	YAL024C	3	complete_open	0.125	0	0.333333333
40	YAL040C	12	Core	0.125	0.048951049	0.083333333
40	YBL002W	22	Core	0.125	0.027972028	0.045454545
40	YBL105C	16	multiple	0.125	0.013986014	0.0625
40	YBR009C	25	Core	0.125	0.041958042	0.04
40	YBR010W	18	Core	0.125	0.034965035	0.055555556
40	YBR114W	13	multiple	0.125	0.020979021	0.076923077
40	YBR133C	5	multiple	0.125	0.013986014	0.2
40	YBR135W	9	Core	0.125	0.048951049	0.111111111
40	YCR077C	14	Core	0.125	0	0.071428571
40	YDL017W	12	multiple	0.125	0.006993007	0.083333333
40	YDL025C	3	complete_open	0.125	0	0.333333333
40	YDL031W	10	Core	0.125	0.006993007	0.1
40	YDL056W	8	multiple	0.375	0.006993007	0.375
40	YDL101C	19	multiple	0.25	0.006993007	0.105263158
40	YDL106C	4	multiple	0.125	0.006993007	0.25
40	YDL108W	10	multiple	0.125	0.006993007	0.1
40	YDL155W	13	Core	0.125	0.076923077	0.076923077
40	YDL195W	12	Core	0.25	0.006993007	0.166666667
40	YDR001C	4	complete_open	0.125	0	0.25
40	YDR052C	5	multiple	0.125	0.013986014	0.2
40	YDR097C	7	Core	0.125	0	0.142857143
40	YDR113C	4	complete_open	0.125	0.006993007	0.25
40	YDR130C	6	complete_open	0.125	0	0.166666667
40	YDR146C	6	multiple	0.125	0.006993007	0.166666667
40	YDR212W	23	Core	0.125	0.013986014	0.043478261
40	YDR223W	1	closed_single	0.125	0	1
40	YDR225W	18	Core	0.125	0.027972028	0.055555556
40	YDR228C	12	Core	0.125	0	0.083333333
40	YDR283C	6	multiple	0.125	0.006993007	0.166666667
40	YDR309C	16	Core	0.125	0.020979021	0.0625
40	YDR356W	8	multiple	0.125	0	0.125
40	YDR379W	4	multiple	0.125	0	0.25
40	YDR381W	17	Core	0.125	0	0.058823529
40	YDR477W	33	Core	0.25	0.034965035	0.060606061
40	YDR507C	13	Core	0.125	0.020979021	0.076923077
40	YEL032W	6	Core	0.125	0	0.166666667
40	YER006W	13	Core	0.125	0.020979021	0.076923077
40	YER059W	3	multiple	0.125	0	0.333333333
40	YER111C	6	multiple	0.125	0.020979021	0.166666667
40	YER120W	2	multiple	0.125	0.006993007	0.5
40	YER129W	7	Core	0.375	0.020979021	0.428571429
40	YER164W	5	Core	0.125	0	0.2
40	YFL029C	5	multiple	0.125	0.006993007	0.2
40	YGL003C	10	Core	0.25	0.020979021	0.2
40	YGL104C	9	multiple	0.125	0	0.111111111
40	YGL115W	12	Core	0.125	0.013986014	0.083333333
40	YGL116W	13	multiple	0.25	0.020979021	0.153846154
40	YGL178W	7	Core	0.125	0	0.142857143
40	YGL207W	10	multiple	0.375	0.006993007	0.3
40	YGL216W	5	Core	0.125	0.013986014	0.2
40	YGR014W	3	multiple	0.125	0.006993007	0.333333333
40	YGR090W	12	multiple	0.25	0	0.166666667
40	YGR092W	23	Core	0.125	0.034965035	0.043478261
40	YGR108W	12	Core	0.125	0.076923077	0.083333333
40	YGR109C	9	Core	0.125	0.055944056	0.111111111
40	YGR162W	19	Core	0.125	0.013986014	0.052631579
40	YGR238C	3	multiple	0.125	0.013986014	0.333333333
40	YGR270W	2	limited_open	0.125	0	0.5
40	YGR296W	2	multiple	0.125	0	0.5
40	YHL007C	15	Core	0.125	0.034965035	0.066666667
40	YHR027C	17	multiple	0.125	0.006993007	0.058823529
40	YHR098C	4	multiple	0.125	0.006993007	0.25
40	YHR118C	7	Core	0.125	0.006993007	0.142857143
40	YHR158C	8	multiple	0.125	0.020979021	0.125
40	YHR164C	3	complete_open	0.125	0	0.333333333
40	YIL033C	7	multiple	0.125	0.006993007	0.142857143
40	YIL050W	4	multiple	0.125	0	0.25
40	YIL106W	8	Core	0.125	0.013986014	0.125
40	YIL112W	11	Core	0.125	0.013986014	0.090909091
40	YIL118W	6	complete_open	0.25	0	0.333333333
40	YJL080C	2	multiple	0.125	0	0.5
40	YJL084C	1	closed_single	0.125	0	1
40	YJL098W	5	complete_open	0.125	0.006993007	0.2
40	YJL157C	9	Core	0.125	0.020979021	0.111111111
40	YJL187C	16	multiple	0.125	0.055944056	0.0625
40	YJL194W	10	Core	0.125	0.006993007	0.1
40	YJR059W	16	Core	0.125	0.034965035	0.0625
40	YJR076C	18	Core	0.125	0.027972028	0.055555556
40	YJR090C	6	Core	0.125	0.013986014	0.166666667
40	YJR091C	8	multiple	0.125	0	0.125
40	YKL048C	5	multiple	0.125	0.013986014	0.2
40	YKL108W	5	multiple	0.25	0	0.4
40	YKL116C	7	Core	0.125	0.013986014	0.142857143
40	YKL129C	19	Core	0.125	0	0.052631579
40	YKR089C	1	closed_single	0.125	0	1
40	YLL021W	10	multiple	0.125	0.013986014	0.1
40	YLR006C	5	complete_open	0.125	0	0.2
40	YLR035C	3	multiple	0.125	0	0.333333333
40	YLR079W	6	Core	0.125	0.006993007	0.166666667
40	YLR086W	4	complete_open	0.125	0	0.25
40	YLR096W	16	Core	0.125	0.020979021	0.0625
40	YLR131C	3	multiple	0.125	0	0.333333333
40	YLR182W	8	multiple	0.125	0.027972028	0.125
40	YLR196W	13	Core	0.125	0.013986014	0.076923077
40	YLR210W	10	Core	0.125	0.062937063	0.1
40	YLR223C	1	closed_single	0.125	0	1
40	YLR314C	12	Core	0.125	0.013986014	0.083333333
40	YLR319C	11	multiple	0.125	0.020979021	0.090909091
40	YLR362W	24	Core	0.125	0.041958042	0.041666667
40	YLR403W	2	limited_open	0.125	0	0.5
40	YLR430W	2	multiple	0.125	0	0.5
40	YLR457C	3	complete_open	0.125	0	0.333333333
40	YML027W	2	limited_open	0.125	0	0.5
40	YML074C	13	multiple	0.25	0.013986014	0.153846154
40	YMR001C	12	Core	0.125	0.034965035	0.083333333
40	YMR049C	53	Core	0.125	0.034965035	0.018867925
40	YMR190C	8	multiple	0.125	0.006993007	0.125
40	YMR199W	16	Core	0.125	0.062937063	0.0625
40	YMR290C	29	Core	0.125	0.027972028	0.034482759
40	YNL112W	6	multiple	0.125	0.013986014	0.166666667
40	YNL132W	6	multiple	0.25	0	0.333333333
40	YNL257C	2	multiple	0.125	0.006993007	0.5
40	YNL298W	18	Core	0.125	0.041958042	0.055555556
40	YNL307C	10	multiple	0.125	0.006993007	0.1
40	YNL309W	2	limited_open	0.125	0.006993007	0.5
40	YNL330C	7	multiple	0.125	0.006993007	0.142857143
40	YNL339C	1	closed_single	0.125	0	1
40	YNR047W	14	Core	0.125	0.034965035	0.071428571
40	YOL004W	16	multiple	0.25	0.013986014	0.125
40	YOL016C	14	Core	0.125	0.020979021	0.071428571
40	YOL041C	9	Core	0.125	0.006993007	0.111111111
40	YOL070C	1	closed_single	0.125	0	1
40	YOL100W	8	multiple	0.125	0.020979021	0.125
40	YOR058C	1	closed_single	0.125	0	1
40	YOR127W	6	Core	0.125	0.013986014	0.166666667
40	YOR177C	2	multiple	0.125	0	0.5
40	YOR195W	2	limited_open	0.125	0	0.5
40	YPL043W	34	Core	0.125	0.027972028	0.029411765
40	YPL115C	6	Core	0.125	0.006993007	0.166666667
40	YPL155C	5	Core	0.125	0.013986014	0.2
40	YPL203W	17	Core	0.125	0.013986014	0.058823529
40	YPL204W	37	multiple	0.125	0.048951049	0.027027027
40	YPL209C	7	multiple	0.125	0.020979021	0.142857143
40	YPL256C	19	Core	0.125	0.083916084	0.052631579
40	YPR018W	7	complete_open	0.125	0	0.142857143
40	YPR111W	7	Core	0.125	0.013986014	0.142857143
40	YPR119W	36	Core	0.125	0.181818182	0.027777778
40	YPR120C	17	Core	0.125	0.083916084	0.058823529
40	YPR141C	12	Core	0.125	0.013986014	0.083333333
40	YPR174C	1	closed_single	0.125	0	1
40	YPR175W	4	multiple	0.125	0	0.25
41	YAL029C	14	Core	0.230769231	0.036764706	0.214285714
41	YAL041W	13	Core	0.076923077	0.051470588	0.076923077
41	YAR014C	2	limited_open	0.076923077	0.007352941	0.5
41	YBL005W	4	multiple	0.076923077	0.007352941	0.25
41	YBL017C	3	multiple	0.076923077	0	0.333333333
41	YBL039C	4	multiple	0.076923077	0	0.25
41	YBL047C	14	Core	0.153846154	0.029411765	0.142857143
41	YBL085W	7	Core	0.076923077	0.022058824	0.142857143
41	YBR079C	10	Core	0.076923077	0	0.1
41	YBR108W	2	limited_open	0.076923077	0.007352941	0.5
41	YBR109C	58	Core	0.153846154	0.058823529	0.034482759
41	YBR118W	9	multiple	0.076923077	0.007352941	0.111111111
41	YBR160W	103	Core	0.076923077	0.044117647	0.009708738
41	YBR234C	10	Core	0.153846154	0.036764706	0.2
41	YCL027W	1	closed_single	0.076923077	0	1
41	YCL034W	2	closed_single	0.153846154	0	1
41	YCL036W	1	closed_single	0.076923077	0	1
41	YCL040W	1	closed_single	0.076923077	0	1
41	YCR009C	12	multiple	0.153846154	0.051470588	0.166666667
41	YCR084C	12	multiple	0.076923077	0	0.083333333
41	YDL002C	10	Core	0.076923077	0.007352941	0.1
41	YDL029W	31	Core	0.307692308	0.058823529	0.129032258
41	YDL127W	4	multiple	0.076923077	0	0.25
41	YDL178W	3	limited_open	0.153846154	0	0.666666667
41	YDL179W	2	multiple	0.076923077	0	0.5
41	YDL226C	3	complete_open	0.076923077	0	0.333333333
41	YDR103W	12	Core	0.076923077	0	0.083333333
41	YDR129C	3	closed_single	0.230769231	0	1
41	YDR148C	4	complete_open	0.076923077	0	0.25
41	YDR172W	7	multiple	0.076923077	0	0.142857143
41	YDR229W	2	multiple	0.076923077	0	0.5
41	YDR277C	3	multiple	0.076923077	0.007352941	0.333333333
41	YDR342C	8	multiple	0.076923077	0	0.125
41	YDR362C	3	complete_open	0.076923077	0	0.333333333
41	YDR382W	4	complete_open	0.076923077	0	0.25
41	YDR386W	7	multiple	0.076923077	0	0.142857143
41	YDR515W	1	closed_single	0.076923077	0	1
41	YEL013W	7	multiple	0.076923077	0	0.142857143
41	YEL043W	2	multiple	0.076923077	0	0.5
41	YER114C	10	Core	0.076923077	0.036764706	0.1
41	YER118C	8	multiple	0.076923077	0.022058824	0.125
41	YER125W	15	multiple	0.153846154	0.007352941	0.133333333
41	YER127W	4	complete_open	0.076923077	0	0.25
41	YER133W	38	multiple	0.076923077	0.022058824	0.026315789
41	YFR024C	11	Core	0.153846154	0.066176471	0.181818182
41	YFR024C-A	4	multiple	0.153846154	0.007352941	0.5
41	YGL016W	8	multiple	0.076923077	0.007352941	0.125
41	YGL026C	2	multiple	0.076923077	0	0.5
41	YGL060W	2	multiple	0.076923077	0	0.5
41	YGL104C	9	multiple	0.076923077	0.007352941	0.111111111
41	YGL106W	10	Core	0.153846154	0.036764706	0.2
41	YGL181W	8	multiple	0.153846154	0.007352941	0.25
41	YGL233W	2	limited_open	0.076923077	0	0.5
41	YGR080W	3	Core	0.230769231	0	1
41	YGR098C	2	limited_open	0.076923077	0	0.5
41	YGR134W	7	Core	0.076923077	0	0.142857143
41	YGR136W	5	multiple	0.076923077	0.014705882	0.2
41	YGR152C	7	Core	0.076923077	0.014705882	0.142857143
41	YGR268C	5	Core	0.230769231	0.014705882	0.6
41	YHL002W	7	multiple	0.076923077	0.029411765	0.142857143
41	YHL007C	15	Core	0.153846154	0.036764706	0.133333333
41	YHR023W	10	Core	0.230769231	0.029411765	0.3
41	YHR027C	17	multiple	0.076923077	0.007352941	0.058823529
41	YHR070W	1	closed_single	0.076923077	0	1
41	YHR133C	3	complete_open	0.076923077	0	0.333333333
41	YHR179W	12	multiple	0.076923077	0.014705882	0.083333333
41	YIL034C	3	complete_open	0.076923077	0	0.333333333
41	YIL095W	7	complete_open	0.153846154	0.007352941	0.285714286
41	YIL138C	1	closed_single	0.076923077	0	1
41	YIL147C	4	complete_open	0.076923077	0	0.25
41	YIL148W	27	multiple	0.076923077	0.014705882	0.037037037
41	YIL156W	3	multiple	0.153846154	0	0.666666667
41	YIR003W	2	multiple	0.076923077	0.007352941	0.5
41	YIR006C	10	complete_open	0.076923077	0.022058824	0.1
41	YJL004C	3	multiple	0.076923077	0.007352941	0.333333333
41	YJL005W	9	Core	0.076923077	0	0.111111111
41	YJL020C	3	limited_open	0.153846154	0.007352941	0.666666667
41	YJL081C	11	multiple	0.076923077	0.029411765	0.090909091
41	YJL085W	1	closed_single	0.076923077	0	1
41	YJL095W	18	Core	0.153846154	0.007352941	0.111111111
41	YJL100W	1	closed_single	0.076923077	0	1
41	YJL151C	1	closed_single	0.076923077	0	1
41	YJL157C	9	Core	0.076923077	0.022058824	0.111111111
41	YJL187C	16	multiple	0.076923077	0.029411765	0.0625
41	YJL201W	2	multiple	0.076923077	0	0.5
41	YJR065C	10	Core	0.230769231	0.029411765	0.3
41	YJR083C	1	closed_single	0.076923077	0	1
41	YJR115W	2	limited_open	0.076923077	0.007352941	0.5
41	YKL013C	8	Core	0.153846154	0.022058824	0.25
41	YLR074C	45	Core	0.076923077	0.014705882	0.022222222
41	YLR105C	5	multiple	0.076923077	0	0.2
41	YLR144C	1	closed_single	0.076923077	0	1
41	YLR229C	24	Core	0.076923077	0.066176471	0.041666667
41	YLR243W	3	limited_open	0.153846154	0	0.666666667
41	YLR319C	11	multiple	0.076923077	0.014705882	0.090909091
41	YLR337C	5	Core	0.384615385	0	1
41	YLR429W	9	multiple	0.076923077	0.029411765	0.111111111
41	YLR433C	7	multiple	0.076923077	0.014705882	0.142857143
41	YLR436C	1	closed_single	0.076923077	0	1
41	YML092C	18	Core	0.076923077	0.014705882	0.055555556
41	YML121W	2	limited_open	0.076923077	0	0.5
41	YML123C	6	multiple	0.076923077	0.007352941	0.166666667
41	YMR032W	7	multiple	0.076923077	0.029411765	0.142857143
41	YMR092C	6	Core	0.230769231	0.014705882	0.5
41	YMR192W	5	multiple	0.153846154	0.022058824	0.4
41	YMR287C	1	closed_single	0.076923077	0	1
41	YMR308C	38	Core	0.076923077	0.014705882	0.026315789
41	YNL020C	2	multiple	0.076923077	0	0.5
41	YNL059C	3	complete_open	0.076923077	0.014705882	0.333333333
41	YNL079C	2	multiple	0.076923077	0.007352941	0.5
41	YNL084C	4	multiple	0.076923077	0.014705882	0.25
41	YNL086W	2	limited_open	0.076923077	0	0.5
41	YNL094W	12	Core	0.307692308	0.044117647	0.333333333
41	YNL106C	1	closed_single	0.076923077	0	1
41	YNL271C	14	multiple	0.153846154	0.058823529	0.142857143
41	YNL287W	15	Core	0.076923077	0	0.066666667
41	YNL298W	18	Core	0.153846154	0.036764706	0.111111111
41	YOL139C	10	multiple	0.076923077	0	0.1
41	YOR122C	6	multiple	0.153846154	0.014705882	0.333333333
41	YOR141C	3	complete_open	0.076923077	0.014705882	0.333333333
41	YOR204W	4	multiple	0.076923077	0	0.25
41	YOR244W	7	multiple	0.076923077	0.007352941	0.142857143
41	YOR284W	5	Core	0.307692308	0.007352941	0.8
41	YOR326W	16	Core	0.230769231	0.036764706	0.1875
41	YOR362C	20	Core	0.076923077	0.014705882	0.05
41	YOR367W	1	closed_single	0.076923077	0	1
41	YPL181W	7	multiple	0.076923077	0	0.142857143
41	YPL242C	8	multiple	0.076923077	0.029411765	0.125
41	YPL246C	1	closed_single	0.076923077	0	1
41	YPL249C	1	closed_single	0.076923077	0	1
41	YPL249C-A	3	complete_open	0.076923077	0.014705882	0.333333333
41	YPR055W	3	complete_open	0.076923077	0	0.333333333
41	YPR088C	6	complete_open	0.076923077	0	0.166666667
41	YPR154W	8	multiple	0.076923077	0.029411765	0.125
41	YPR159W	3	multiple	0.153846154	0	0.666666667
41	YPR171W	5	Core	0.230769231	0.014705882	0.6
42	YBL005W	4	multiple	0.125	0.0125	0.25
42	YBL017C	3	multiple	0.125	0	0.333333333
42	YBL039C	4	multiple	0.125	0	0.25
42	YBR108W	2	limited_open	0.125	0.0125	0.5
42	YBR200W	18	Core	0.375	0.025	0.166666667
42	YCL034W	2	closed_single	0.25	0	1
42	YCL036W	1	closed_single	0.125	0	1
42	YCR009C	12	multiple	0.25	0.0875	0.166666667
42	YCR088W	23	Core	0.375	0.15	0.130434783
42	YDL029W	31	Core	0.125	0.075	0.032258065
42	YDL127W	4	multiple	0.125	0	0.25
42	YDL179W	2	multiple	0.125	0	0.5
42	YDR129C	3	multiple	0.125	0.025	0.333333333
42	YDR148C	4	complete_open	0.125	0	0.25
42	YDR172W	7	multiple	0.125	0	0.142857143
42	YDR229W	2	multiple	0.125	0	0.5
42	YDR277C	3	multiple	0.125	0.0125	0.333333333
42	YDR362C	3	complete_open	0.125	0	0.333333333
42	YDR386W	7	multiple	0.125	0	0.142857143
42	YDR515W	1	closed_single	0.125	0	1
42	YER127W	4	complete_open	0.125	0	0.25
42	YER133W	38	multiple	0.125	0.0125	0.026315789
42	YFL039C	37	Core	0.25	0.1	0.054054054
42	YFR024C-A	4	limited_open	0.375	0	0.75
42	YGL016W	8	multiple	0.125	0.0125	0.125
42	YGL026C	2	multiple	0.125	0	0.5
42	YGL060W	2	multiple	0.125	0	0.5
42	YGL104C	9	multiple	0.25	0	0.222222222
42	YGL181W	8	complete_open	0.375	0	0.375
42	YGR098C	2	limited_open	0.125	0	0.5
42	YGR136W	5	multiple	0.125	0.025	0.2
42	YHL002W	7	multiple	0.25	0.025	0.285714286
42	YHR027C	17	multiple	0.125	0	0.058823529
42	YHR133C	3	complete_open	0.125	0	0.333333333
42	YIL034C	3	complete_open	0.125	0	0.333333333
42	YIL095W	7	multiple	0.125	0.025	0.142857143
42	YIL147C	4	complete_open	0.125	0	0.25
42	YIL148W	27	multiple	0.125	0.025	0.037037037
42	YIR006C	10	complete_open	0.125	0.0375	0.1
42	YJL004C	3	limited_open	0.25	0	0.666666667
42	YJL085W	1	closed_single	0.125	0	1
42	YJL100W	1	closed_single	0.125	0	1
42	YJL151C	1	closed_single	0.125	0	1
42	YJL201W	2	multiple	0.125	0	0.5
42	YJR065C	10	Core	0.125	0.0375	0.1
42	YJR083C	1	closed_single	0.125	0	1
42	YJR115W	2	limited_open	0.125	0.0125	0.5
42	YKL129C	19	Core	0.375	0.0375	0.157894737
42	YLL050C	8	Core	0.125	0.0375	0.125
42	YLR105C	5	multiple	0.125	0	0.2
42	YLR144C	1	closed_single	0.125	0	1
42	YLR243W	3	limited_open	0.25	0	0.666666667
42	YLR337C	5	Core	0.25	0.0375	0.4
42	YLR433C	7	multiple	0.125	0.0125	0.142857143
42	YLR436C	1	closed_single	0.125	0	1
42	YML092C	18	Core	0.125	0.025	0.055555556
42	YML121W	2	limited_open	0.125	0	0.5
42	YML123C	6	multiple	0.125	0	0.166666667
42	YMR109W	22	Core	0.375	0.0875	0.136363636
42	YMR192W	5	limited_open	0.375	0.025	0.6
42	YMR287C	1	closed_single	0.125	0	1
42	YMR308C	38	Core	0.125	0.025	0.026315789
42	YNL084C	4	multiple	0.125	0.025	0.25
42	YNL086W	2	limited_open	0.125	0	0.5
42	YNL094W	12	Core	0.375	0.0625	0.25
42	YNL138W	8	Core	0.125	0.0375	0.125
42	YNL243W	11	Core	0.375	0.05	0.272727273
42	YNL287W	15	Core	0.125	0	0.066666667
42	YOL139C	10	multiple	0.125	0	0.1
42	YOR204W	4	multiple	0.125	0	0.25
42	YOR284W	5	Core	0.375	0.025	0.6
42	YOR362C	20	Core	0.125	0.025	0.05
42	YPL181W	7	multiple	0.125	0	0.142857143
42	YPL246C	1	closed_single	0.125	0	1
42	YPL249C	1	closed_single	0.125	0	1
42	YPL249C-A	3	complete_open	0.125	0.025	0.333333333
42	YPR055W	3	complete_open	0.125	0	0.333333333
42	YPR088C	6	complete_open	0.125	0	0.166666667
42	YPR154W	8	multiple	0.125	0.05	0.125
42	YPR159W	3	multiple	0.25	0	0.666666667
43	YBR125C	4	complete_open	0.125	0.027027027	0.25
43	YBR130C	5	multiple	0.125	0	0.2
43	YBR160W	103	Core	0.125	0.135135135	0.009708738
43	YDL064W	6	complete_open	0.125	0.027027027	0.166666667
43	YDR085C	2	limited_open	0.125	0	0.5
43	YDR158W	1	closed_single	0.125	0	1
43	YDR218C	2	multiple	0.125	0.027027027	0.5
43	YDR247W	4	complete_open	0.125	0.027027027	0.25
43	YDR309C	16	Core	0.125	0.081081081	0.0625
43	YDR409W	3	limited_open	0.25	0.027027027	0.666666667
43	YGL049C	9	multiple	0.125	0.027027027	0.111111111
43	YGL062W	4	multiple	0.125	0.027027027	0.25
43	YGL105W	4	complete_open	0.125	0.027027027	0.25
43	YGL245W	6	multiple	0.125	0.027027027	0.166666667
43	YGR162W	19	Core	0.125	0.027027027	0.052631579
43	YHR027C	17	multiple	0.125	0.027027027	0.058823529
43	YHR033W	7	multiple	0.25	0	0.285714286
43	YHR060W	6	multiple	0.125	0	0.166666667
43	YHR061C	12	Core	0.125	0.108108108	0.083333333
43	YJL187C	16	multiple	0.125	0.081081081	0.0625
43	YKL056C	2	limited_open	0.125	0	0.5
43	YKL101W	12	Core	0.125	0	0.083333333
43	YKR048C	13	multiple	0.25	0.054054054	0.153846154
43	YLR027C	2	limited_open	0.125	0	0.5
43	YMR055C	6	multiple	0.125	0.027027027	0.166666667
43	YMR139W	15	multiple	0.125	0.027027027	0.066666667
43	YNL088W	7	Core	0.125	0	0.142857143
43	YNL233W	4	complete_open	0.125	0	0.25
43	YNL289W	5	multiple	0.125	0.027027027	0.2
43	YNL298W	18	Core	0.125	0.108108108	0.055555556
43	YNL312W	5	complete_open	0.125	0	0.2
43	YNR016C	8	multiple	0.125	0.027027027	0.125
43	YOR156C	2	limited_open	0.125	0	0.5
43	YPL018W	6	complete_open	0.125	0	0.166666667
43	YPL031C	28	Core	0.125	0.054054054	0.035714286
43	YPL161C	10	Core	0.25	0.054054054	0.2
43	YPR119W	36	Core	0.125	0.108108108	0.027777778
44	YDL051W	16	Core	0.125	0.136363636	0.0625
44	YDL145C	26	Core	0.125	0.136363636	0.038461538
44	YDR427W	16	Core	0.125	0	0.0625
44	YER155C	18	Core	0.125	0.136363636	0.055555556
44	YGL048C	25	Core	0.125	0.045454545	0.04
44	YGL049C	9	multiple	0.25	0.045454545	0.222222222
44	YGL100W	13	Core	0.125	0.136363636	0.076923077
44	YGL137W	59	Core	0.125	0.181818182	0.016949153
44	YGR135W	18	Core	0.125	0.045454545	0.055555556
44	YGR162W	19	Core	0.25	0.090909091	0.105263158
44	YHR027C	17	multiple	0.125	0.045454545	0.058823529
44	YIL071C	2	closed_single	0.25	0	1
44	YJL005W	9	Core	0.125	0.136363636	0.111111111
44	YLR208W	15	Core	0.125	0.045454545	0.066666667
44	YML085C	11	multiple	0.125	0	0.090909091
44	YMR116C	25	Core	0.125	0.090909091	0.04
44	YNL062C	2	limited_open	0.125	0	0.5
44	YNL110C	12	Core	0.125	0.136363636	0.083333333
44	YNL243W	11	Core	0.125	0	0.090909091
44	YOR362C	20	Core	0.125	0.090909091	0.05
44	YPL043W	34	Core	0.125	0.136363636	0.029411765
44	YPL237W	5	Core	0.125	0	0.2
45	YAL007C	14	Core	0.083333333	0.007407407	0.071428571
45	YBL002W	22	Core	0.083333333	0.02962963	0.045454545
45	YBR009C	25	Core	0.083333333	0.051851852	0.04
45	YBR010W	18	Core	0.083333333	0.02962963	0.055555556
45	YBR160W	103	Core	0.083333333	0.051851852	0.009708738
45	YBR237W	8	Core	0.083333333	0.051851852	0.125
45	YBR281C	4	multiple	0.083333333	0.022222222	0.25
45	YCR072C	6	multiple	0.083333333	0.02962963	0.166666667
45	YDL014W	13	Core	0.166666667	0.02962963	0.153846154
45	YDL051W	16	Core	0.166666667	0.059259259	0.125
45	YDL056W	8	multiple	0.083333333	0.014814815	0.125
45	YDL060W	7	complete_open	0.083333333	0.014814815	0.142857143
45	YDL195W	12	Core	0.083333333	0.014814815	0.083333333
45	YDL208W	11	Core	0.166666667	0.044444444	0.181818182
45	YDR060W	3	closed_single	0.25	0	1
45	YDR087C	2	multiple	0.083333333	0.007407407	0.5
45	YDR188W	22	Core	0.083333333	0.014814815	0.045454545
45	YDR194C	9	Core	0.166666667	0.02962963	0.222222222
45	YDR225W	18	Core	0.083333333	0.044444444	0.055555556
45	YDR228C	12	Core	0.083333333	0.007407407	0.083333333
45	YDR243C	11	Core	0.083333333	0.059259259	0.090909091
45	YDR342C	8	multiple	0.083333333	0.007407407	0.125
45	YDR381W	17	Core	0.083333333	0.044444444	0.058823529
45	YDR386W	7	multiple	0.083333333	0.014814815	0.142857143
45	YDR412W	2	limited_open	0.083333333	0	0.5
45	YDR432W	23	Core	0.083333333	0.037037037	0.043478261
45	YDR477W	33	Core	0.083333333	0.02962963	0.03030303
45	YER002W	1	closed_single	0.083333333	0	1
45	YER013W	13	Core	0.083333333	0.059259259	0.076923077
45	YER043C	3	multiple	0.083333333	0	0.333333333
45	YER091C	1	closed_single	0.083333333	0	1
45	YER120W	2	multiple	0.083333333	0.007407407	0.5
45	YER126C	4	Core	0.083333333	0.022222222	0.25
45	YER129W	7	Core	0.083333333	0.02962963	0.142857143
45	YER155C	18	Core	0.083333333	0.037037037	0.055555556
45	YER165W	35	Core	0.083333333	0.044444444	0.028571429
45	YER172C	18	Core	0.083333333	0.066666667	0.055555556
45	YFL002C	8	Core	0.333333333	0.02962963	0.5
45	YFL045C	1	closed_single	0.083333333	0	1
45	YFR028C	7	multiple	0.083333333	0.007407407	0.142857143
45	YGL019W	10	Core	0.083333333	0.059259259	0.1
45	YGL023C	2	limited_open	0.083333333	0	0.5
45	YGL099W	8	Core	0.083333333	0.022222222	0.125
45	YGL104C	9	multiple	0.083333333	0	0.111111111
45	YGL111W	2	closed_single	0.166666667	0	1
45	YGL115W	12	Core	0.083333333	0.014814815	0.083333333
45	YGL120C	32	Core	0.25	0.140740741	0.09375
45	YGL171W	10	Core	0.083333333	0.051851852	0.1
45	YGL195W	24	Core	0.083333333	0.007407407	0.041666667
45	YGL207W	10	multiple	0.083333333	0.022222222	0.1
45	YGL245W	6	multiple	0.083333333	0.007407407	0.166666667
45	YGR040W	31	Core	0.083333333	0.014814815	0.032258065
45	YGR090W	12	multiple	0.083333333	0.037037037	0.083333333
45	YGR162W	19	Core	0.083333333	0.051851852	0.052631579
45	YGR245C	6	Core	0.083333333	0.02962963	0.166666667
45	YHL034C	11	Core	0.083333333	0.051851852	0.090909091
45	YHR066W	5	multiple	0.083333333	0.022222222	0.2
45	YHR088W	4	multiple	0.083333333	0.022222222	0.25
45	YHR089C	9	Core	0.083333333	0.02962963	0.111111111
45	YHR169W	13	Core	0.083333333	0.037037037	0.076923077
45	YHR183W	2	limited_open	0.083333333	0	0.5
45	YHR193C	5	multiple	0.083333333	0.007407407	0.2
45	YIL033C	7	multiple	0.083333333	0	0.142857143
45	YIL061C	36	Core	0.083333333	0.051851852	0.027777778
45	YIL118W	6	multiple	0.083333333	0.007407407	0.166666667
45	YIR026C	1	closed_single	0.083333333	0	1
45	YJL005W	9	Core	0.166666667	0.014814815	0.222222222
45	YJL033W	17	Core	0.166666667	0.051851852	0.117647059
45	YJL050W	3	multiple	0.083333333	0.007407407	0.333333333
45	YJL080C	2	multiple	0.083333333	0.007407407	0.5
45	YJL109C	12	Core	0.083333333	0.007407407	0.083333333
45	YKL009W	1	closed_single	0.083333333	0	1
45	YKL014C	1	closed_single	0.083333333	0	1
45	YKL021C	3	Core	0.166666667	0.007407407	0.666666667
45	YKL078W	9	Core	0.083333333	0.051851852	0.111111111
45	YKL101W	12	Core	0.083333333	0.02962963	0.083333333
45	YKL108W	5	multiple	0.083333333	0.007407407	0.2
45	YKL112W	5	Core	0.083333333	0.022222222	0.2
45	YKL172W	2	limited_open	0.083333333	0	0.5
45	YKR024C	9	Core	0.083333333	0.037037037	0.111111111
45	YKR059W	9	Core	0.083333333	0.044444444	0.111111111
45	YKR081C	7	Core	0.166666667	0.037037037	0.285714286
45	YKR086W	10	Core	0.083333333	0.051851852	0.1
45	YLL008W	14	Core	0.416666667	0.051851852	0.357142857
45	YLR002C	1	closed_single	0.083333333	0	1
45	YLR024C	1	closed_single	0.083333333	0	1
45	YLR074C	45	Core	0.333333333	0.081481481	0.088888889
45	YLR106C	3	multiple	0.083333333	0.007407407	0.333333333
45	YLR175W	13	Core	0.166666667	0.044444444	0.153846154
45	YLR196W	13	Core	0.166666667	0.02962963	0.153846154
45	YLR197W	8	Core	0.083333333	0.02962963	0.125
45	YLR276C	8	Core	0.333333333	0.022222222	0.5
45	YLR300W	1	closed_single	0.083333333	0	1
45	YLR304C	2	multiple	0.083333333	0	0.5
45	YLR362W	24	Core	0.083333333	0.014814815	0.041666667
45	YLR369W	1	closed_single	0.083333333	0	1
45	YLR398C	8	Core	0.25	0.02962963	0.375
45	YLR403W	2	limited_open	0.083333333	0	0.5
45	YLR409C	19	Core	0.083333333	0.051851852	0.052631579
45	YLR427W	5	complete_open	0.166666667	0	0.4
45	YLR449W	5	multiple	0.166666667	0.014814815	0.4
45	YML064C	35	multiple	0.083333333	0.022222222	0.028571429
45	YML074C	13	multiple	0.083333333	0.02962963	0.076923077
45	YMR012W	5	multiple	0.083333333	0.007407407	0.2
45	YMR093W	15	Core	0.083333333	0.037037037	0.066666667
45	YMR100W	1	closed_single	0.083333333	0	1
45	YMR116C	25	Core	0.083333333	0.074074074	0.04
45	YMR128W	12	Core	0.083333333	0.051851852	0.083333333
45	YNL002C	2	closed_single	0.166666667	0	1
45	YNL088W	7	Core	0.083333333	0.022222222	0.142857143
45	YNL112W	6	multiple	0.166666667	0.007407407	0.333333333
45	YNL132W	6	multiple	0.083333333	0.007407407	0.166666667
45	YNL175C	12	Core	0.166666667	0.059259259	0.166666667
45	YNL182C	6	multiple	0.083333333	0.022222222	0.166666667
45	YNL330C	7	multiple	0.083333333	0.007407407	0.142857143
45	YNR011C	9	Core	0.083333333	0.051851852	0.111111111
45	YNR053C	11	Core	0.083333333	0.051851852	0.090909091
45	YOL004W	16	multiple	0.083333333	0.014814815	0.0625
45	YOL016C	14	Core	0.083333333	0.007407407	0.071428571
45	YOL077C	6	multiple	0.166666667	0.022222222	0.333333333
45	YOR005C	3	complete_open	0.083333333	0	0.333333333
45	YOR039W	10	Core	0.083333333	0.059259259	0.1
45	YOR061W	16	Core	0.083333333	0.096296296	0.0625
45	YOR206W	4	multiple	0.166666667	0.007407407	0.5
45	YOR272W	15	multiple	0.333333333	0.059259259	0.266666667
45	YOR361C	13	Core	0.166666667	0.014814815	0.153846154
45	YPL012W	2	limited_open	0.083333333	0.007407407	0.5
45	YPL093W	7	multiple	0.333333333	0.007407407	0.571428571
45	YPL151C	15	Core	0.083333333	0.037037037	0.066666667
45	YPL204W	37	multiple	0.083333333	0.044444444	0.027027027
45	YPL211W	1	closed_single	0.083333333	0	1
45	YPL217C	1	closed_single	0.083333333	0	1
45	YPL258C	3	multiple	0.083333333	0	0.333333333
45	YPR016C	12	Core	0.333333333	0.059259259	0.333333333
45	YPR178W	23	Core	0.083333333	0.037037037	0.043478261
46	YAL029C	14	Core	0.375	0.042735043	0.214285714
46	YBL005W	4	multiple	0.125	0.008547009	0.25
46	YBL017C	3	multiple	0.125	0	0.333333333
46	YBL039C	4	multiple	0.125	0	0.25
46	YBL047C	14	Core	0.125	0.042735043	0.071428571
46	YBR108W	2	limited_open	0.125	0.008547009	0.5
46	YBR109C	58	Core	0.25	0.068376068	0.034482759
46	YBR118W	9	multiple	0.125	0.008547009	0.111111111
46	YBR160W	103	Core	0.125	0.025641026	0.009708738
46	YBR200W	18	Core	0.5	0.025641026	0.222222222
46	YBR234C	10	Core	0.25	0.034188034	0.2
46	YCL027W	1	closed_single	0.125	0	1
46	YCL034W	2	closed_single	0.25	0	1
46	YCL036W	1	closed_single	0.125	0	1
46	YCL040W	1	closed_single	0.125	0	1
46	YCR009C	12	multiple	0.25	0.05982906	0.166666667
46	YCR088W	23	Core	0.5	0.102564103	0.173913043
46	YDL002C	10	Core	0.125	0.008547009	0.1
46	YDL029W	31	Core	0.375	0.068376068	0.096774194
46	YDL127W	4	multiple	0.125	0	0.25
46	YDL178W	3	multiple	0.125	0.008547009	0.333333333
46	YDL179W	2	multiple	0.125	0	0.5
46	YDL226C	3	complete_open	0.125	0	0.333333333
46	YDR129C	3	multiple	0.25	0.008547009	0.666666667
46	YDR148C	4	complete_open	0.125	0	0.25
46	YDR172W	7	multiple	0.125	0	0.142857143
46	YDR229W	2	multiple	0.125	0	0.5
46	YDR277C	3	multiple	0.125	0.008547009	0.333333333
46	YDR362C	3	complete_open	0.125	0	0.333333333
46	YDR382W	4	complete_open	0.125	0	0.25
46	YDR386W	7	multiple	0.125	0	0.142857143
46	YDR515W	1	closed_single	0.125	0	1
46	YEL013W	7	multiple	0.125	0	0.142857143
46	YER118C	8	multiple	0.125	0.017094017	0.125
46	YER125W	15	multiple	0.125	0.017094017	0.066666667
46	YER127W	4	complete_open	0.125	0	0.25
46	YER133W	38	multiple	0.125	0.017094017	0.026315789
46	YFR024C	11	Core	0.25	0.068376068	0.181818182
46	YFR024C-A	4	multiple	0.25	0.008547009	0.5
46	YGL016W	8	multiple	0.125	0.008547009	0.125
46	YGL026C	2	multiple	0.125	0	0.5
46	YGL060W	2	multiple	0.125	0	0.5
46	YGL104C	9	multiple	0.125	0.008547009	0.111111111
46	YGL106W	10	Core	0.25	0.042735043	0.2
46	YGL181W	8	multiple	0.125	0.017094017	0.125
46	YGR080W	3	Core	0.125	0.017094017	0.333333333
46	YGR098C	2	limited_open	0.125	0	0.5
46	YGR136W	5	multiple	0.125	0.017094017	0.2
46	YGR268C	5	Core	0.25	0.025641026	0.4
46	YHL002W	7	multiple	0.125	0.034188034	0.142857143
46	YHL007C	15	Core	0.125	0.017094017	0.066666667
46	YHR016C	14	Core	0.5	0.076923077	0.285714286
46	YHR023W	10	Core	0.375	0.034188034	0.3
46	YHR027C	17	multiple	0.125	0.008547009	0.058823529
46	YHR133C	3	complete_open	0.125	0	0.333333333
46	YHR179W	12	multiple	0.125	0.008547009	0.083333333
46	YIL034C	3	complete_open	0.125	0	0.333333333
46	YIL095W	7	multiple	0.125	0.017094017	0.142857143
46	YIL138C	1	closed_single	0.125	0	1
46	YIL147C	4	complete_open	0.125	0	0.25
46	YIL148W	27	multiple	0.125	0.017094017	0.037037037
46	YIL156W	3	multiple	0.25	0	0.666666667
46	YIR006C	10	complete_open	0.125	0.025641026	0.1
46	YJL020C	3	limited_open	0.25	0.008547009	0.666666667
46	YJL081C	11	multiple	0.125	0.034188034	0.090909091
46	YJL085W	1	closed_single	0.125	0	1
46	YJL095W	18	Core	0.25	0.008547009	0.111111111
46	YJL100W	1	closed_single	0.125	0	1
46	YJL151C	1	closed_single	0.125	0	1
46	YJL201W	2	multiple	0.125	0	0.5
46	YJR065C	10	Core	0.25	0.042735043	0.2
46	YJR083C	1	closed_single	0.125	0	1
46	YJR115W	2	limited_open	0.125	0.008547009	0.5
46	YKL013C	8	Core	0.25	0.025641026	0.25
46	YLL050C	8	Core	0.25	0.034188034	0.25
46	YLR105C	5	multiple	0.125	0	0.2
46	YLR144C	1	closed_single	0.125	0	1
46	YLR243W	3	multiple	0.125	0.008547009	0.333333333
46	YLR319C	11	multiple	0.125	0.017094017	0.090909091
46	YLR433C	7	multiple	0.125	0.017094017	0.142857143
46	YLR436C	1	closed_single	0.125	0	1
46	YML092C	18	Core	0.125	0.017094017	0.055555556
46	YML121W	2	limited_open	0.125	0	0.5
46	YML123C	6	multiple	0.125	0.008547009	0.166666667
46	YMR032W	7	multiple	0.125	0.025641026	0.142857143
46	YMR092C	6	Core	0.125	0.025641026	0.166666667
46	YMR192W	5	multiple	0.125	0.034188034	0.2
46	YMR287C	1	closed_single	0.125	0	1
46	YMR308C	38	Core	0.125	0.017094017	0.026315789
46	YNL059C	3	complete_open	0.125	0.017094017	0.333333333
46	YNL079C	2	multiple	0.125	0.008547009	0.5
46	YNL084C	4	multiple	0.125	0.017094017	0.25
46	YNL086W	2	limited_open	0.125	0	0.5
46	YNL094W	12	Core	0.125	0.05982906	0.083333333
46	YNL138W	8	Core	0.25	0.034188034	0.25
46	YNL243W	11	Core	0.375	0.051282051	0.272727273
46	YNL271C	14	multiple	0.25	0.05982906	0.142857143
46	YNL287W	15	Core	0.125	0	0.066666667
46	YOL139C	10	multiple	0.125	0	0.1
46	YOR122C	6	multiple	0.125	0.025641026	0.166666667
46	YOR141C	3	complete_open	0.125	0.017094017	0.333333333
46	YOR204W	4	multiple	0.125	0	0.25
46	YOR244W	7	multiple	0.125	0.008547009	0.142857143
46	YOR284W	5	Core	0.125	0.034188034	0.2
46	YOR326W	16	Core	0.375	0.042735043	0.1875
46	YOR362C	20	Core	0.125	0.017094017	0.05
46	YOR367W	1	closed_single	0.125	0	1
46	YPL181W	7	multiple	0.125	0	0.142857143
46	YPL242C	8	multiple	0.125	0.025641026	0.125
46	YPL246C	1	closed_single	0.125	0	1
46	YPL249C	1	closed_single	0.125	0	1
46	YPL249C-A	3	complete_open	0.125	0.017094017	0.333333333
46	YPR055W	3	complete_open	0.125	0	0.333333333
46	YPR088C	6	complete_open	0.125	0	0.166666667
46	YPR154W	8	multiple	0.125	0.034188034	0.125
46	YPR159W	3	multiple	0.25	0	0.666666667
46	YPR171W	5	Core	0.25	0.025641026	0.4
47	YAR027W	14	multiple	0.125	0	0.071428571
47	YBL105C	16	multiple	0.5	0	0.25
47	YGL100W	13	Core	0.125	0.111111111	0.076923077
47	YHL048W	19	multiple	0.125	0	0.052631579
47	YJR015W	2	closed_single	0.25	0	1
47	YLL028W	7	multiple	0.125	0	0.142857143
47	YLR208W	15	Core	0.125	0.111111111	0.066666667
47	YML019W	1	closed_single	0.125	0	1
47	YNR055C	2	multiple	0.125	0	0.5
48	YBR017C	18	Core	0.25	0.155555556	0.111111111
48	YBR286W	1	closed_single	0.125	0	1
48	YCR099C	2	limited_open	0.125	0	0.5
48	YDL065C	14	Core	0.125	0.022222222	0.071428571
48	YDL145C	26	Core	0.125	0.044444444	0.038461538
48	YDL195W	12	Core	0.25	0.088888889	0.166666667
48	YDR128W	6	multiple	0.25	0	0.333333333
48	YDR192C	27	Core	0.5	0.222222222	0.148148148
48	YDR335W	17	Core	0.5	0.133333333	0.235294118
48	YDR395W	14	Core	0.125	0.066666667	0.071428571
48	YER009W	9	Core	0.125	0.088888889	0.111111111
48	YER105C	4	multiple	0.125	0	0.25
48	YER110C	25	Core	0.25	0.177777778	0.08
48	YER165W	35	Core	0.25	0.088888889	0.057142857
48	YFR002W	11	multiple	0.25	0.088888889	0.181818182
48	YGL060W	2	multiple	0.125	0	0.5
48	YGL137W	59	Core	0.125	0.044444444	0.016949153
48	YGL170C	2	multiple	0.125	0.022222222	0.5
48	YGL200C	25	Core	0.125	0.044444444	0.04
48	YGR218W	41	Core	0.375	0.133333333	0.073170732
48	YJL002C	13	Core	0.25	0	0.153846154
48	YJL041W	14	Core	0.25	0.155555556	0.142857143
48	YKL061W	3	multiple	0.125	0.022222222	0.333333333
48	YKL068W	30	Core	0.5	0.311111111	0.133333333
48	YKR082W	6	multiple	0.25	0.088888889	0.333333333
48	YLL024C	10	multiple	0.25	0.044444444	0.2
48	YLL026W	13	multiple	0.125	0.022222222	0.076923077
48	YLR178C	5	multiple	0.25	0.022222222	0.4
48	YLR335W	18	Core	0.25	0.177777778	0.111111111
48	YLR347C	33	Core	0.375	0.222222222	0.090909091
48	YLR359W	1	closed_single	0.125	0	1
48	YML012W	8	Core	0.125	0.044444444	0.125
48	YML092C	18	Core	0.125	0.044444444	0.055555556
48	YMR047C	44	Core	0.375	0.488888889	0.068181818
48	YMR139W	15	multiple	0.125	0	0.066666667
48	YMR146C	11	Core	0.25	0.044444444	0.181818182
48	YMR294W	6	multiple	0.25	0.022222222	0.333333333
48	YMR308C	38	Core	0.375	0.177777778	0.078947368
48	YNL189W	51	Core	0.25	0.2	0.039215686
48	YNL317W	29	Core	0.125	0.044444444	0.034482759
48	YOR160W	9	multiple	0.125	0.044444444	0.111111111
48	YPL085W	6	Core	0.125	0.022222222	0.166666667
48	YPL125W	4	multiple	0.25	0.044444444	0.5
48	YPR107C	9	Core	0.125	0.022222222	0.111111111
48	YPR111W	7	Core	0.125	0	0.142857143
49	YBL002W	22	Core	0.111111111	0.095238095	0.045454545
49	YBL004W	14	Core	0.111111111	0	0.071428571
49	YBL026W	16	Core	0.111111111	0.015873016	0.0625
49	YBL044W	2	limited_open	0.111111111	0	0.5
49	YBR009C	25	Core	0.111111111	0.079365079	0.04
49	YBR084W	2	limited_open	0.111111111	0	0.5
49	YBR267W	1	closed_single	0.111111111	0	1
49	YDL031W	10	Core	0.222222222	0.063492063	0.2
49	YDL051W	16	Core	0.111111111	0.047619048	0.0625
49	YDR036C	2	limited_open	0.111111111	0	0.5
49	YDR101C	4	multiple	0.222222222	0	0.5
49	YDR155C	15	Core	0.111111111	0	0.066666667
49	YDR174W	4	complete_open	0.111111111	0	0.25
49	YDR175C	1	closed_single	0.111111111	0	1
49	YDR224C	15	Core	0.111111111	0.047619048	0.066666667
49	YDR225W	18	Core	0.111111111	0.079365079	0.055555556
49	YDR496C	1	closed_single	0.111111111	0	1
49	YEL034W	7	multiple	0.111111111	0.015873016	0.142857143
49	YER172C	18	Core	0.111111111	0.063492063	0.055555556
49	YFL006W	1	closed_single	0.111111111	0	1
49	YGL068W	2	limited_open	0.111111111	0	0.5
49	YGL120C	32	Core	0.111111111	0.063492063	0.03125
49	YHR052W	4	Core	0.111111111	0.047619048	0.25
49	YHR059W	1	closed_single	0.111111111	0	1
49	YHR066W	5	multiple	0.111111111	0.047619048	0.2
49	YHR088W	4	multiple	0.111111111	0.047619048	0.25
49	YHR165C	19	Core	0.111111111	0.047619048	0.052631579
49	YHR170W	4	limited_open	0.222222222	0	0.5
49	YHR179W	12	multiple	0.111111111	0.015873016	0.083333333
49	YHR197W	3	multiple	0.111111111	0.015873016	0.333333333
49	YIL035C	41	Core	0.111111111	0.142857143	0.024390244
49	YIL070C	4	multiple	0.111111111	0	0.25
49	YIL093C	1	closed_single	0.111111111	0	1
49	YIR003W	2	multiple	0.111111111	0	0.5
49	YIR026C	1	closed_single	0.111111111	0	1
49	YJL122W	1	closed_single	0.111111111	0	1
49	YJR022W	35	Core	0.111111111	0.063492063	0.028571429
49	YJR144W	1	closed_single	0.111111111	0	1
49	YKL021C	3	Core	0.222222222	0.015873016	0.666666667
49	YKL081W	7	multiple	0.111111111	0	0.142857143
49	YKL085W	4	complete_open	0.111111111	0	0.25
49	YKR048C	13	multiple	0.111111111	0.031746032	0.076923077
49	YLL008W	14	Core	0.111111111	0.079365079	0.071428571
49	YLL050C	8	Core	0.111111111	0	0.125
49	YLR009W	1	closed_single	0.111111111	0	1
49	YLR196W	13	Core	0.111111111	0.047619048	0.076923077
49	YLR397C	1	closed_single	0.111111111	0	1
49	YMR049C	53	Core	0.333333333	0.19047619	0.056603774
49	YMR290C	29	Core	0.222222222	0.126984127	0.068965517
49	YMR303C	6	multiple	0.111111111	0	0.166666667
49	YNL038W	1	closed_single	0.111111111	0	1
49	YNL061W	10	Core	0.111111111	0.047619048	0.1
49	YNL110C	12	Core	0.111111111	0.126984127	0.083333333
49	YNL175C	12	Core	0.111111111	0.063492063	0.083333333
49	YOL041C	9	Core	0.111111111	0.031746032	0.111111111
49	YOL077C	6	multiple	0.111111111	0.063492063	0.166666667
49	YOR005C	3	complete_open	0.111111111	0	0.333333333
49	YOR272W	15	multiple	0.222222222	0.047619048	0.133333333
49	YOR308C	8	multiple	0.111111111	0.031746032	0.125
49	YPL013C	1	closed_single	0.111111111	0	1
49	YPL043W	34	Core	0.222222222	0.222222222	0.058823529
49	YPL093W	7	multiple	0.111111111	0.047619048	0.142857143
49	YPL204W	37	multiple	0.111111111	0.047619048	0.027027027
50	YAL029C	14	Core	0.125	0.170731707	0.071428571
50	YBL047C	14	Core	0.125	0.073170732	0.071428571
50	YBR109C	58	Core	0.25	0.12195122	0.034482759
50	YBR202W	5	Core	0.125	0	0.2
50	YBR208C	3	complete_open	0.125	0	0.333333333
50	YCR088W	23	Core	0.375	0.048780488	0.130434783
50	YDR190C	6	multiple	0.125	0.024390244	0.166666667
50	YDR388W	57	Core	0.125	0.146341463	0.01754386
50	YDR394W	42	Core	0.125	0.048780488	0.023809524
50	YDR523C	13	multiple	0.125	0	0.076923077
50	YER118C	8	multiple	0.125	0.024390244	0.125
50	YFL039C	37	Core	0.125	0.243902439	0.027027027
50	YGL016W	8	multiple	0.125	0.024390244	0.125
50	YGL106W	10	Core	0.125	0.12195122	0.1
50	YHL002W	7	multiple	0.125	0.024390244	0.142857143
50	YHR023W	10	Core	0.125	0.12195122	0.1
50	YHR030C	40	Core	0.125	0.073170732	0.025
50	YHR114W	10	Core	0.125	0.073170732	0.1
50	YIL156W	3	multiple	0.125	0.024390244	0.333333333
50	YJL008C	8	Core	0.125	0.024390244	0.125
50	YJL020C	3	multiple	0.125	0.024390244	0.333333333
50	YJL095W	18	Core	0.125	0.097560976	0.055555556
50	YJR064W	20	Core	0.125	0.048780488	0.05
50	YKL104C	7	multiple	0.125	0	0.142857143
50	YKL129C	19	Core	0.5	0.317073171	0.210526316
50	YLR337C	5	Core	0.125	0.073170732	0.2
50	YLR429W	9	multiple	0.375	0.024390244	0.333333333
50	YMR092C	6	Core	0.125	0.048780488	0.166666667
50	YNL084C	4	multiple	0.125	0	0.25
50	YNL161W	11	multiple	0.125	0	0.090909091
50	YNL189W	51	Core	0.125	0	0.019607843
50	YNL271C	14	multiple	0.25	0.097560976	0.142857143
50	YOR122C	6	multiple	0.125	0.048780488	0.166666667
50	YOR181W	27	Core	0.375	0.12195122	0.111111111
50	YOR212W	19	Core	0.125	0.024390244	0.052631579
50	YOR259C	18	Core	0.125	0.024390244	0.055555556
50	YOR269W	4	complete_open	0.125	0	0.25
50	YOR326W	16	Core	0.125	0.170731707	0.0625
50	YPL140C	18	Core	0.125	0.073170732	0.055555556
50	YPR019W	2	multiple	0.125	0	0.5
50	YPR178W	23	Core	0.125	0	0.043478261
51	Q0080	2	closed_single	0.25	0	1
51	YDL047W	20	multiple	0.125	0	0.05
51	YDL145C	26	Core	0.125	0.055555556	0.038461538
51	YDL181W	3	limited_open	0.25	0	0.666666667
51	YDL185W	25	Core	0.25	0.055555556	0.08
51	YDR322C-A	2	closed_single	0.25	0	1
51	YDR377W	6	Core	0.375	0.166666667	0.5
51	YDR523C	13	multiple	0.125	0	0.076923077
51	YER171W	14	multiple	0.125	0.055555556	0.071428571
51	YJL180C	1	closed_single	0.125	0	1
51	YKL016C	6	Core	0.5	0.111111111	0.666666667
51	YKR036C	11	Core	0.125	0	0.090909091
51	YLR295C	2	closed_single	0.25	0	1
51	YML081C-A	6	Core	0.375	0.166666667	0.5
51	YMR106C	15	multiple	0.125	0.055555556	0.066666667
51	YNL315C	2	closed_single	0.25	0	1
51	YPL078C	5	Core	0.5	0.055555556	0.8
51	YPR020W	3	multiple	0.25	0.055555556	0.666666667
52	YAL016W	14	Core	0.25	0.021978022	0.142857143
52	YAL040C	12	Core	0.125	0.021978022	0.083333333
52	YBL004W	14	Core	0.125	0.098901099	0.071428571
52	YBL047C	14	Core	0.125	0.010989011	0.071428571
52	YBL075C	4	complete_open	0.125	0.010989011	0.25
52	YBL079W	3	multiple	0.125	0.021978022	0.333333333
52	YBR017C	18	Core	0.375	0.131868132	0.166666667
52	YBR103W	15	Core	0.125	0.010989011	0.066666667
52	YBR118W	9	multiple	0.125	0.010989011	0.111111111
52	YDL029W	31	Core	0.125	0.010989011	0.032258065
52	YDL055C	1	closed_single	0.125	0	1
52	YDL088C	1	closed_single	0.125	0	1
52	YDL116W	11	Core	0.125	0.087912088	0.090909091
52	YDL207W	6	multiple	0.125	0.032967033	0.166666667
52	YDR101C	4	multiple	0.125	0.010989011	0.25
52	YDR227W	14	multiple	0.125	0.010989011	0.071428571
52	YDR335W	17	Core	0.375	0.098901099	0.176470588
52	YDR385W	8	multiple	0.375	0	0.375
52	YDR395W	14	Core	0.125	0.054945055	0.071428571
52	YER009W	9	Core	0.5	0.043956044	0.444444444
52	YER011W	2	multiple	0.125	0.010989011	0.5
52	YER023W	2	multiple	0.125	0	0.5
52	YER040W	5	multiple	0.125	0	0.2
52	YER107C	5	multiple	0.25	0.010989011	0.4
52	YER110C	25	Core	0.5	0.175824176	0.16
52	YER165W	35	Core	0.5	0.054945055	0.114285714
52	YGL016W	8	multiple	0.25	0.032967033	0.25
52	YGL092W	17	Core	0.25	0.10989011	0.117647059
52	YGL097W	8	Core	0.375	0.032967033	0.375
52	YGL122C	3	multiple	0.125	0.010989011	0.333333333
52	YGL172W	22	Core	0.375	0.153846154	0.136363636
52	YGL195W	24	Core	0.25	0.131868132	0.083333333
52	YGL221C	2	limited_open	0.125	0	0.5
52	YGL238W	6	Core	0.125	0.054945055	0.166666667
52	YGR024C	1	closed_single	0.125	0	1
52	YGR119C	28	Core	0.375	0.175824176	0.107142857
52	YGR218W	41	Core	0.375	0.142857143	0.073170732
52	YHL009C	2	multiple	0.125	0.010989011	0.5
52	YHL030W	14	Core	0.25	0.098901099	0.142857143
52	YHR069C	9	Core	0.125	0	0.111111111
52	YHR099W	21	Core	0.25	0.021978022	0.095238095
52	YHR129C	3	complete_open	0.125	0.010989011	0.333333333
52	YHR216W	5	complete_open	0.125	0	0.2
52	YIL016W	12	multiple	0.25	0	0.166666667
52	YIL061C	36	Core	0.125	0.032967033	0.027777778
52	YIL115C	10	Core	0.125	0.087912088	0.1
52	YIL149C	3	complete_open	0.125	0	0.333333333
52	YIR011C	2	multiple	0.125	0	0.5
52	YJL041W	14	Core	0.125	0.10989011	0.071428571
52	YJL061W	8	Core	0.125	0.054945055	0.125
52	YJL090C	3	complete_open	0.125	0.010989011	0.333333333
52	YJL109C	12	Core	0.125	0.065934066	0.083333333
52	YJR042W	8	Core	0.125	0.054945055	0.125
52	YJR068W	13	Core	0.125	0	0.076923077
52	YJR132W	16	Core	0.5	0.087912088	0.25
52	YJR133W	1	closed_single	0.125	0	1
52	YJR159W	5	multiple	0.125	0.010989011	0.2
52	YKL057C	8	Core	0.125	0.054945055	0.125
52	YKL068W	30	Core	0.375	0.197802198	0.1
52	YKL108W	5	multiple	0.125	0.010989011	0.2
52	YKL130C	5	multiple	0.125	0	0.2
52	YKR082W	6	multiple	0.125	0.054945055	0.166666667
52	YLL024C	10	multiple	0.125	0.087912088	0.1
52	YLR249W	19	Core	0.25	0.076923077	0.105263158
52	YLR293C	27	Core	0.5	0.153846154	0.148148148
52	YLR310C	13	multiple	0.125	0.032967033	0.076923077
52	YLR386W	5	multiple	0.125	0.032967033	0.2
52	YMR001C	12	Core	0.25	0	0.166666667
52	YMR047C	44	Core	0.5	0.230769231	0.090909091
52	YMR125W	15	Core	0.125	0.021978022	0.066666667
52	YMR235C	5	multiple	0.125	0.021978022	0.2
52	YMR239C	2	multiple	0.125	0	0.5
52	YMR255W	3	complete_open	0.125	0.010989011	0.333333333
52	YMR308C	38	Core	0.375	0.153846154	0.078947368
52	YNL007C	5	multiple	0.125	0	0.2
52	YNL014W	3	multiple	0.125	0.010989011	0.333333333
52	YNL049C	4	multiple	0.125	0.010989011	0.25
52	YNL064C	5	multiple	0.25	0.010989011	0.4
52	YNL209W	4	complete_open	0.125	0.010989011	0.25
52	YOR160W	9	multiple	0.375	0.043956044	0.333333333
52	YOR185C	17	Core	0.25	0.120879121	0.117647059
52	YOR204W	4	multiple	0.125	0	0.25
52	YOR349W	6	multiple	0.25	0.021978022	0.333333333
52	YPL093W	7	multiple	0.125	0.010989011	0.142857143
52	YPL106C	5	multiple	0.25	0.021978022	0.4
52	YPL111W	3	complete_open	0.125	0	0.333333333
52	YPL153C	22	multiple	0.25	0.010989011	0.090909091
52	YPL174C	7	complete_open	0.125	0.010989011	0.142857143
52	YPL178W	11	Core	0.125	0.032967033	0.090909091
52	YPL240C	20	Core	0.125	0.021978022	0.05
52	YPR181C	18	Core	0.125	0.021978022	0.055555556
53	YBL023C	7	Core	0.142857143	0	0.142857143
53	YBR160W	103	Core	0.285714286	0	0.019417476
53	YFL009W	8	Core	0.142857143	0	0.125
53	YKL145W	29	Core	0.142857143	0	0.034482759
53	YKR101W	4	multiple	0.142857143	0.142857143	0.25
53	YLR117C	11	Core	0.142857143	0	0.090909091
53	YML109W	20	Core	0.142857143	0.142857143	0.05
54	YKL135C	7	complete_open	0.285714286	0	0.285714286
54	YLR014C	1	closed_single	0.142857143	0	1
54	YOR106W	10	Core	0.142857143	0.2	0.1
54	YPL195W	5	multiple	0.428571429	0.2	0.6
54	YPL248C	16	multiple	0.142857143	0	0.0625
55	YAL016W	14	Core	0.142857143	0.038461538	0.071428571
55	YAL021C	16	Core	0.142857143	0.038461538	0.0625
55	YAR018C	10	multiple	0.142857143	0.025641026	0.1
55	YAR019C	25	multiple	0.142857143	0.025641026	0.04
55	YBL105C	16	multiple	0.142857143	0	0.0625
55	YBR059C	7	multiple	0.285714286	0.012820513	0.285714286
55	YBR085W	4	complete_open	0.142857143	0	0.25
55	YBR218C	3	complete_open	0.142857143	0	0.333333333
55	YBR274W	6	complete_open	0.142857143	0	0.166666667
55	YCR081W	2	multiple	0.142857143	0	0.5
55	YCR093W	18	Core	0.142857143	0.038461538	0.055555556
55	YDL019C	10	multiple	0.285714286	0.025641026	0.2
55	YDL056W	8	multiple	0.142857143	0	0.125
55	YDL101C	19	multiple	0.142857143	0.038461538	0.052631579
55	YDL134C	9	Core	0.142857143	0.038461538	0.111111111
55	YDL165W	11	Core	0.142857143	0.038461538	0.090909091
55	YDL188C	25	Core	0.142857143	0.038461538	0.04
55	YDR032C	6	multiple	0.142857143	0	0.166666667
55	YDR264C	12	multiple	0.285714286	0.025641026	0.166666667
55	YDR477W	33	Core	0.142857143	0.025641026	0.03030303
55	YDR490C	8	multiple	0.142857143	0	0.125
55	YEL034W	7	multiple	0.142857143	0.012820513	0.142857143
55	YER043C	3	multiple	0.142857143	0	0.333333333
55	YFL033C	6	Core	0.285714286	0.025641026	0.333333333
55	YFR014C	5	multiple	0.428571429	0	0.6
55	YGL137W	59	Core	0.142857143	0.012820513	0.016949153
55	YGL180W	8	complete_open	0.142857143	0	0.125
55	YGR104C	12	Core	0.142857143	0.012820513	0.083333333
55	YGR111W	1	closed_single	0.142857143	0	1
55	YGR154C	1	closed_single	0.142857143	0	1
55	YGR155W	5	multiple	0.142857143	0.012820513	0.2
55	YGR240C	3	multiple	0.142857143	0	0.333333333
55	YGR267C	2	multiple	0.142857143	0	0.5
55	YHR033W	7	multiple	0.142857143	0	0.142857143
55	YHR082C	18	multiple	0.285714286	0.076923077	0.111111111
55	YHR112C	2	limited_open	0.142857143	0	0.5
55	YHR179W	12	multiple	0.142857143	0.025641026	0.083333333
55	YIL033C	7	multiple	0.428571429	0.012820513	0.428571429
55	YIR034C	1	closed_single	0.142857143	0	1
55	YJL138C	23	Core	0.142857143	0	0.043478261
55	YJL141C	8	multiple	0.142857143	0.025641026	0.125
55	YJL164C	12	Core	0.428571429	0.064102564	0.25
55	YJR059W	16	Core	0.285714286	0.08974359	0.125
55	YJR104C	2	limited_open	0.142857143	0	0.5
55	YKL101W	12	Core	0.142857143	0	0.083333333
55	YKL168C	11	multiple	0.142857143	0.025641026	0.090909091
55	YKL171W	3	multiple	0.142857143	0.012820513	0.333333333
55	YKL210W	7	multiple	0.142857143	0	0.142857143
55	YLR113W	12	multiple	0.142857143	0.025641026	0.083333333
55	YLR134W	6	complete_open	0.142857143	0	0.166666667
55	YLR216C	15	Core	0.142857143	0.038461538	0.066666667
55	YLR322W	1	closed_single	0.142857143	0	1
55	YLR358C	2	limited_open	0.142857143	0	0.5
55	YLR362W	24	Core	0.142857143	0.051282051	0.041666667
55	YLR438W	6	multiple	0.142857143	0.012820513	0.166666667
55	YML001W	16	Core	0.142857143	0.025641026	0.0625
55	YMR226C	5	complete_open	0.142857143	0.012820513	0.2
55	YMR291W	7	multiple	0.142857143	0.025641026	0.142857143
55	YMR303C	6	multiple	0.142857143	0	0.166666667
55	YNL020C	2	multiple	0.142857143	0	0.5
55	YNL093W	11	multiple	0.285714286	0.038461538	0.181818182
55	YNL139C	4	complete_open	0.142857143	0	0.25
55	YNL172W	11	Core	0.142857143	0	0.090909091
55	YNL227C	2	limited_open	0.142857143	0.012820513	0.5
55	YNL334C	3	complete_open	0.142857143	0	0.333333333
55	YNR047W	14	Core	0.142857143	0.038461538	0.071428571
55	YOL016C	14	Core	0.285714286	0.038461538	0.142857143
55	YOR089C	16	Core	0.142857143	0.038461538	0.0625
55	YOR140W	4	multiple	0.142857143	0	0.25
55	YOR177C	2	multiple	0.142857143	0	0.5
55	YOR351C	5	complete_open	0.142857143	0	0.2
55	YPL031C	28	Core	0.285714286	0.051282051	0.071428571
55	YPL042C	13	Core	0.142857143	0.064102564	0.076923077
55	YPL171C	2	limited_open	0.142857143	0.012820513	0.5
55	YPL204W	37	multiple	0.428571429	0.064102564	0.081081081
55	YPL258C	3	multiple	0.142857143	0	0.333333333
55	YPR121W	1	closed_single	0.142857143	0	1
55	YPR160W	6	multiple	0.142857143	0.012820513	0.166666667
56	YBR270C	5	multiple	0.142857143	0	0.2
56	YER025W	4	limited_open	0.428571429	0	0.75
56	YGL026C	2	multiple	0.142857143	0	0.5
56	YGL206C	6	complete_open	0.142857143	0	0.166666667
56	YGR095C	9	Core	0.142857143	0	0.111111111
56	YJR072C	7	multiple	0.142857143	0	0.142857143
56	YPL070W	1	closed_single	0.142857143	0	1
56	YPR041W	8	Core	0.142857143	0	0.125
57	YBL047C	14	Core	0.142857143	0.074074074	0.071428571
57	YBR109C	58	Core	0.142857143	0.074074074	0.017241379
57	YBR160W	103	Core	0.142857143	0.074074074	0.009708738
57	YDL101C	19	multiple	0.142857143	0	0.052631579
57	YDL185W	25	Core	0.142857143	0	0.04
57	YDR227W	14	multiple	0.142857143	0	0.071428571
57	YDR310C	2	limited_open	0.142857143	0.037037037	0.5
57	YDR477W	33	Core	0.142857143	0	0.03030303
57	YGL190C	14	Core	0.142857143	0.037037037	0.071428571
57	YGR172C	11	multiple	0.142857143	0	0.090909091
57	YGR296W	2	multiple	0.142857143	0.037037037	0.5
57	YJL164C	12	Core	0.142857143	0	0.083333333
57	YJR059W	16	Core	0.142857143	0.037037037	0.0625
57	YLR074C	45	Core	0.142857143	0	0.022222222
57	YLR216C	15	Core	0.142857143	0	0.066666667
57	YLR347C	33	Core	0.142857143	0	0.03030303
57	YLR409C	19	Core	0.142857143	0	0.052631579
57	YML057W	8	multiple	0.142857143	0.074074074	0.125
57	YML064C	35	multiple	0.142857143	0.037037037	0.028571429
57	YML078W	2	limited_open	0.142857143	0.037037037	0.5
57	YMR061W	10	Core	0.142857143	0	0.1
57	YMR273C	10	Core	0.285714286	0.037037037	0.2
57	YOR279C	2	limited_open	0.142857143	0.037037037	0.5
57	YOR290C	13	multiple	0.142857143	0	0.076923077
57	YOR319W	8	multiple	0.142857143	0	0.125
57	YPL139C	5	complete_open	0.142857143	0	0.2
57	YPL235W	6	multiple	0.142857143	0	0.166666667
58	YAL007C	14	Core	0.25	0.1	0.142857143
58	YAR002C-A	3	multiple	0.25	0.02	0.666666667
58	YBR069C	12	Core	0.125	0.1	0.083333333
58	YCR034W	23	Core	0.125	0.1	0.043478261
58	YCR067C	1	closed_single	0.125	0	1
58	YCR099C	2	limited_open	0.125	0	0.5
58	YDL015C	5	multiple	0.125	0.04	0.2
58	YDL017W	12	multiple	0.125	0	0.083333333
58	YDL018C	2	multiple	0.125	0.02	0.5
58	YDL116W	11	Core	0.125	0.12	0.090909091
58	YDR107C	1	closed_single	0.125	0	1
58	YDR128W	6	multiple	0.125	0.02	0.166666667
58	YDR170C	13	multiple	0.25	0	0.153846154
58	YDR192C	27	Core	0.125	0.1	0.037037037
58	YDR297W	13	Core	0.125	0.1	0.076923077
58	YGL092W	17	Core	0.125	0.1	0.058823529
58	YGL100W	13	Core	0.25	0.14	0.153846154
58	YGR060W	16	Core	0.125	0.1	0.0625
58	YGR138C	1	closed_single	0.125	0	1
58	YGR191W	9	Core	0.375	0.06	0.333333333
58	YHR098C	4	multiple	0.125	0.04	0.25
58	YHR110W	8	Core	0.125	0.14	0.125
58	YHR123W	2	multiple	0.125	0.02	0.5
58	YHR140W	6	multiple	0.125	0.04	0.166666667
58	YIL004C	22	Core	0.375	0.06	0.136363636
58	YIL035C	41	Core	0.125	0.04	0.024390244
58	YJL002C	13	Core	0.125	0.02	0.076923077
58	YJR042W	8	Core	0.125	0.08	0.125
58	YKL057C	8	Core	0.125	0.08	0.125
58	YLR026C	25	Core	0.25	0.1	0.08
58	YLR078C	21	Core	0.375	0.06	0.142857143
58	YLR124W	1	closed_single	0.125	0	1
58	YLR268W	28	Core	0.375	0.06	0.107142857
58	YLR372W	27	Core	0.125	0.1	0.037037037
58	YLR429W	9	multiple	0.125	0	0.111111111
58	YML048W	25	Core	0.125	0.1	0.04
58	YML064C	35	multiple	0.125	0	0.028571429
58	YMR047C	44	Core	0.125	0.06	0.022727273
58	YMR146C	11	Core	0.125	0.02	0.090909091
58	YMR215W	8	Core	0.125	0.04	0.125
58	YNL049C	4	multiple	0.25	0.04	0.5
58	YNL112W	6	multiple	0.125	0.02	0.166666667
58	YNL130C	4	Core	0.125	0.06	0.25
58	YNL317W	29	Core	0.25	0.02	0.068965517
58	YOR016C	20	Core	0.125	0.18	0.05
58	YOR061W	16	Core	0.125	0.04	0.0625
58	YPL187W	4	limited_open	0.375	0	0.75
58	YPL204W	37	multiple	0.125	0.04	0.027027027
58	YPR107C	9	Core	0.125	0.02	0.111111111
58	YPR201W	3	Core	0.125	0.04	0.333333333
59	YDL207W	6	multiple	0.142857143	0	0.166666667
59	YEL039C	2	limited_open	0.142857143	0	0.5
59	YER107C	5	multiple	0.142857143	0	0.2
59	YFR033C	2	closed_single	0.285714286	0	1
59	YGL061C	19	multiple	0.142857143	0	0.052631579
59	YGL137W	59	Core	0.142857143	0	0.016949153
59	YGR183C	3	closed_single	0.428571429	0	1
59	YHR030C	40	Core	0.142857143	0.090909091	0.025
59	YJR035W	5	multiple	0.142857143	0	0.2
59	YJR048W	2	limited_open	0.142857143	0	0.5
59	YPR054W	12	Core	0.285714286	0.090909091	0.166666667
60	YAL004W	1	closed_single	0.076923077	0	1
60	YAL016W	14	Core	0.153846154	0.01875	0.142857143
60	YAL019W	2	limited_open	0.076923077	0	0.5
60	YAL024C	3	complete_open	0.076923077	0	0.333333333
60	YAL040C	12	Core	0.076923077	0.04375	0.083333333
60	YAL041W	13	Core	0.153846154	0.04375	0.153846154
60	YAR019C	25	multiple	0.076923077	0.01875	0.04
60	YBL085W	7	Core	0.153846154	0.0125	0.285714286
60	YBL105C	16	multiple	0.153846154	0.01875	0.125
60	YBR130C	5	multiple	0.076923077	0	0.2
60	YBR135W	9	Core	0.076923077	0.04375	0.111111111
60	YBR200W	18	Core	0.076923077	0.05625	0.055555556
60	YCL024W	9	Core	0.076923077	0.03125	0.111111111
60	YCR002C	10	Core	0.076923077	0.0375	0.1
60	YCR033W	8	Core	0.076923077	0.00625	0.125
60	YCR086W	4	limited_open	0.153846154	0	0.5
60	YCR088W	23	Core	0.076923077	0.0125	0.043478261
60	YDL017W	12	multiple	0.076923077	0.00625	0.083333333
60	YDL025C	3	complete_open	0.076923077	0	0.333333333
60	YDL042C	7	complete_open	0.076923077	0.00625	0.142857143
60	YDL056W	8	multiple	0.076923077	0.01875	0.125
60	YDL106C	4	multiple	0.076923077	0.00625	0.25
60	YDL108W	10	multiple	0.076923077	0.00625	0.1
60	YDL135C	4	complete_open	0.076923077	0.0125	0.25
60	YDL155W	13	Core	0.076923077	0.06875	0.076923077
60	YDL188C	25	Core	0.153846154	0.0125	0.08
60	YDL225W	7	Core	0.076923077	0.025	0.142857143
60	YDL240W	3	complete_open	0.076923077	0.0125	0.333333333
60	YDR001C	4	complete_open	0.076923077	0.00625	0.25
60	YDR052C	5	multiple	0.076923077	0.01875	0.2
60	YDR085C	2	limited_open	0.076923077	0.00625	0.5
60	YDR097C	7	Core	0.076923077	0	0.142857143
60	YDR099W	17	multiple	0.076923077	0.01875	0.058823529
60	YDR103W	12	Core	0.076923077	0.025	0.083333333
60	YDR113C	4	complete_open	0.076923077	0.00625	0.25
60	YDR130C	6	complete_open	0.076923077	0.00625	0.166666667
60	YDR146C	6	multiple	0.076923077	0.00625	0.166666667
60	YDR212W	23	Core	0.076923077	0.025	0.043478261
60	YDR218C	2	multiple	0.076923077	0.00625	0.5
60	YDR223W	1	closed_single	0.076923077	0	1
60	YDR227W	14	multiple	0.076923077	0.01875	0.071428571
60	YDR356W	8	multiple	0.076923077	0	0.125
60	YDR379W	4	multiple	0.153846154	0.0125	0.5
60	YDR507C	13	Core	0.153846154	0.04375	0.153846154
60	YEL023C	2	limited_open	0.076923077	0	0.5
60	YEL032W	6	Core	0.076923077	0	0.166666667
60	YER008C	3	complete_open	0.076923077	0.00625	0.333333333
60	YER059W	3	multiple	0.076923077	0	0.333333333
60	YER111C	6	multiple	0.076923077	0.025	0.166666667
60	YER114C	10	Core	0.153846154	0.01875	0.2
60	YER115C	1	closed_single	0.076923077	0	1
60	YER120W	2	multiple	0.076923077	0	0.5
60	YER129W	7	Core	0.076923077	0.025	0.142857143
60	YER149C	2	limited_open	0.076923077	0.00625	0.5
60	YER155C	18	Core	0.076923077	0.00625	0.055555556
60	YFL029C	5	multiple	0.076923077	0.00625	0.2
60	YFL047W	2	limited_open	0.076923077	0	0.5
60	YGL003C	10	Core	0.076923077	0.01875	0.1
60	YGL019W	10	Core	0.076923077	0.025	0.1
60	YGL062W	4	multiple	0.076923077	0.00625	0.25
60	YGL116W	13	multiple	0.076923077	0.01875	0.076923077
60	YGL178W	7	Core	0.076923077	0.00625	0.142857143
60	YGL190C	14	Core	0.153846154	0.01875	0.142857143
60	YGL216W	5	Core	0.076923077	0.0125	0.2
60	YGL245W	6	multiple	0.076923077	0.00625	0.166666667
60	YGR014W	3	limited_open	0.153846154	0	0.666666667
60	YGR040W	31	Core	0.076923077	0.0375	0.032258065
60	YGR092W	23	Core	0.076923077	0.0375	0.043478261
60	YGR108W	12	Core	0.076923077	0.06875	0.083333333
60	YGR109C	9	Core	0.076923077	0.05	0.111111111
60	YGR152C	7	Core	0.230769231	0.01875	0.428571429
60	YGR238C	3	multiple	0.076923077	0.0125	0.333333333
60	YGR270W	2	limited_open	0.076923077	0.00625	0.5
60	YGR296W	2	multiple	0.076923077	0	0.5
60	YHL007C	15	Core	0.153846154	0.05	0.133333333
60	YHR027C	17	multiple	0.076923077	0.00625	0.058823529
60	YHR060W	6	multiple	0.076923077	0	0.166666667
60	YHR098C	4	multiple	0.076923077	0	0.25
60	YHR118C	7	Core	0.076923077	0.0125	0.142857143
60	YHR149C	2	closed_single	0.153846154	0	1
60	YHR158C	8	multiple	0.076923077	0.01875	0.125
60	YHR164C	3	complete_open	0.076923077	0	0.333333333
60	YIL035C	41	Core	0.076923077	0.04375	0.024390244
60	YIL050W	4	multiple	0.076923077	0	0.25
60	YIL106W	8	Core	0.076923077	0.0125	0.125
60	YIL112W	11	Core	0.153846154	0.01875	0.181818182
60	YIL163C	1	closed_single	0.076923077	0	1
60	YJL084C	1	closed_single	0.076923077	0	1
60	YJL157C	9	Core	0.153846154	0.0375	0.222222222
60	YJL164C	12	Core	0.076923077	0.01875	0.083333333
60	YJL187C	16	multiple	0.153846154	0.05625	0.125
60	YJL194W	10	Core	0.076923077	0.0125	0.1
60	YJR059W	16	Core	0.076923077	0.03125	0.0625
60	YJR076C	18	Core	0.153846154	0.05	0.111111111
60	YJR090C	6	Core	0.076923077	0.0125	0.166666667
60	YJR091C	8	multiple	0.076923077	0	0.125
60	YKL007W	2	limited_open	0.076923077	0	0.5
60	YKL048C	5	multiple	0.076923077	0.0125	0.2
60	YKL056C	2	limited_open	0.076923077	0	0.5
60	YKL068W	30	Core	0.076923077	0	0.033333333
60	YKL108W	5	multiple	0.076923077	0.00625	0.2
60	YKL116C	7	Core	0.076923077	0.01875	0.142857143
60	YKL129C	19	Core	0.076923077	0.00625	0.052631579
60	YKR055W	6	multiple	0.076923077	0.00625	0.166666667
60	YKR089C	1	closed_single	0.076923077	0	1
60	YKR101W	4	multiple	0.076923077	0.01875	0.25
60	YLL021W	10	multiple	0.076923077	0.025	0.1
60	YLR006C	5	complete_open	0.076923077	0	0.2
60	YLR035C	3	multiple	0.076923077	0	0.333333333
60	YLR079W	6	Core	0.076923077	0.00625	0.166666667
60	YLR086W	4	complete_open	0.076923077	0	0.25
60	YLR096W	16	Core	0.076923077	0.01875	0.0625
60	YLR131C	3	multiple	0.076923077	0	0.333333333
60	YLR182W	8	multiple	0.076923077	0.03125	0.125
60	YLR210W	10	Core	0.076923077	0.05625	0.1
60	YLR223C	1	closed_single	0.076923077	0	1
60	YLR314C	12	Core	0.076923077	0.04375	0.083333333
60	YLR319C	11	multiple	0.153846154	0.025	0.181818182
60	YLR362W	24	Core	0.153846154	0.05	0.083333333
60	YLR430W	2	multiple	0.076923077	0.00625	0.5
60	YLR442C	9	multiple	0.076923077	0.00625	0.111111111
60	YLR457C	3	complete_open	0.076923077	0	0.333333333
60	YML027W	2	limited_open	0.076923077	0	0.5
60	YML065W	8	Core	0.076923077	0.01875	0.125
60	YMR001C	12	Core	0.076923077	0.0375	0.083333333
60	YMR055C	6	multiple	0.076923077	0.00625	0.166666667
60	YMR117C	18	multiple	0.076923077	0.00625	0.055555556
60	YMR199W	16	Core	0.076923077	0.05625	0.0625
60	YMR238W	1	closed_single	0.076923077	0	1
60	YMR303C	6	multiple	0.076923077	0	0.166666667
60	YNL090W	6	multiple	0.076923077	0.00625	0.166666667
60	YNL166C	5	Core	0.076923077	0.025	0.2
60	YNL243W	11	Core	0.076923077	0.00625	0.090909091
60	YNL257C	2	multiple	0.076923077	0	0.5
60	YNL271C	14	multiple	0.076923077	0.025	0.071428571
60	YNL309W	2	limited_open	0.076923077	0	0.5
60	YNL339C	1	closed_single	0.076923077	0	1
60	YNR047W	14	Core	0.076923077	0.025	0.071428571
60	YOL070C	1	closed_single	0.076923077	0	1
60	YOL100W	8	multiple	0.076923077	0.0125	0.125
60	YOL113W	8	multiple	0.076923077	0.0125	0.125
60	YOR039W	10	Core	0.076923077	0.01875	0.1
60	YOR058C	1	closed_single	0.076923077	0	1
60	YOR061W	16	Core	0.076923077	0.025	0.0625
60	YOR177C	2	multiple	0.076923077	0	0.5
60	YOR195W	2	limited_open	0.076923077	0	0.5
60	YOR212W	19	Core	0.076923077	0.03125	0.052631579
60	YPL153C	22	multiple	0.076923077	0.025	0.045454545
60	YPL155C	5	Core	0.076923077	0.0125	0.2
60	YPL209C	7	multiple	0.076923077	0.00625	0.142857143
60	YPL242C	8	multiple	0.076923077	0.00625	0.125
60	YPL256C	19	Core	0.076923077	0.075	0.052631579
60	YPR018W	7	complete_open	0.076923077	0.00625	0.142857143
60	YPR111W	7	Core	0.076923077	0.0125	0.142857143
60	YPR119W	36	Core	0.076923077	0.1625	0.027777778
60	YPR120C	17	Core	0.076923077	0.075	0.058823529
60	YPR141C	12	Core	0.076923077	0.0125	0.083333333
60	YPR165W	20	complete_open	0.153846154	0.03125	0.1
60	YPR174C	1	closed_single	0.076923077	0	1
60	YPR175W	4	multiple	0.076923077	0	0.25
61	YBL003C	10	Core	0.125	0.146341463	0.1
61	YBR009C	25	Core	0.125	0.268292683	0.04
61	YBR010W	18	Core	0.125	0.195121951	0.055555556
61	YBR049C	3	limited_open	0.25	0	0.666666667
61	YBR114W	13	multiple	0.25	0.073170732	0.153846154
61	YCR052W	3	Core	0.25	0.024390244	0.666666667
61	YDL002C	10	Core	0.5	0.048780488	0.4
61	YDL213C	4	multiple	0.125	0.024390244	0.25
61	YDR224C	15	Core	0.125	0.219512195	0.066666667
61	YDR225W	18	Core	0.125	0.268292683	0.055555556
61	YER088C	1	closed_single	0.125	0	1
61	YER110C	25	Core	0.125	0.073170732	0.04
61	YER148W	31	Core	0.125	0.024390244	0.032258065
61	YER164W	5	Core	0.375	0	0.6
61	YFR013W	1	closed_single	0.125	0	1
61	YGL133W	2	multiple	0.125	0.024390244	0.5
61	YGL195W	24	Core	0.125	0.073170732	0.041666667
61	YGL241W	5	multiple	0.125	0.097560976	0.2
61	YHR197W	3	multiple	0.125	0.024390244	0.333333333
61	YIL035C	41	Core	0.125	0.097560976	0.024390244
61	YKR008W	1	closed_single	0.125	0	1
61	YKR048C	13	multiple	0.125	0.048780488	0.076923077
61	YLR074C	45	Core	0.125	0.097560976	0.022222222
61	YLR163C	2	limited_open	0.125	0	0.5
61	YLR249W	19	Core	0.125	0.073170732	0.052631579
61	YLR321C	4	Core	0.25	0.024390244	0.5
61	YLR357W	2	limited_open	0.125	0	0.5
61	YMR091C	2	closed_single	0.25	0	1
61	YMR128W	12	Core	0.125	0.024390244	0.083333333
61	YNL030W	7	Core	0.125	0.146341463	0.142857143
61	YNL031C	7	Core	0.125	0.146341463	0.142857143
61	YOL004W	16	multiple	0.125	0.024390244	0.0625
61	YOL012C	7	Core	0.125	0.146341463	0.142857143
61	YOL017W	3	multiple	0.125	0	0.333333333
61	YOL086C	7	complete_open	0.25	0.024390244	0.285714286
61	YOR116C	18	Core	0.125	0.073170732	0.055555556
61	YOR207C	15	Core	0.125	0.073170732	0.066666667
61	YOR290C	13	multiple	0.125	0.024390244	0.076923077
61	YPL235W	6	multiple	0.125	0.024390244	0.166666667
61	YPR010C	21	Core	0.125	0.073170732	0.047619048
61	YPR190C	6	multiple	0.125	0.024390244	0.166666667
62	YBL002W	22	Core	0.333333333	0.130434783	0.090909091
62	YBR114W	13	multiple	0.166666667	0.086956522	0.076923077
62	YCR052W	3	Core	0.166666667	0.043478261	0.333333333
62	YER092W	1	closed_single	0.166666667	0	1
62	YFL039C	37	Core	0.166666667	0.043478261	0.027027027
62	YFR013W	1	closed_single	0.166666667	0	1
62	YFR037C	10	Core	0.5	0.130434783	0.3
62	YGL133W	2	closed_single	0.333333333	0	1
62	YGL150C	1	closed_single	0.166666667	0	1
62	YIL126W	6	Core	0.333333333	0.130434783	0.333333333
62	YJL081C	11	multiple	0.166666667	0.043478261	0.090909091
62	YKR008W	1	closed_single	0.166666667	0	1
62	YLR163C	2	limited_open	0.166666667	0	0.5
62	YLR357W	2	limited_open	0.166666667	0	0.5
62	YMR091C	2	multiple	0.166666667	0.043478261	0.5
62	YMR128W	12	Core	0.166666667	0	0.083333333
62	YOL004W	16	multiple	0.166666667	0	0.0625
62	YOL017W	3	multiple	0.166666667	0	0.333333333
62	YOL086C	7	multiple	0.166666667	0.086956522	0.142857143
62	YOR039W	10	Core	0.166666667	0	0.1
62	YOR319W	8	multiple	0.166666667	0	0.125
62	YPL082C	12	Core	0.5	0.130434783	0.25
62	YPL235W	6	multiple	0.333333333	0	0.333333333
63	YAL005C	18	Core	0.125	0.058823529	0.055555556
63	YDL017W	12	multiple	0.125	0.029411765	0.083333333
63	YDL134C	9	Core	0.125	0.058823529	0.111111111
63	YDL188C	25	Core	0.125	0.058823529	0.04
63	YDR155C	15	Core	0.125	0.029411765	0.066666667
63	YDR283C	6	multiple	0.25	0	0.333333333
63	YDR328C	39	Core	0.125	0.058823529	0.025641026
63	YDR353W	3	complete_open	0.125	0	0.333333333
63	YDR394W	42	Core	0.25	0.088235294	0.047619048
63	YDR523C	13	multiple	0.125	0.058823529	0.076923077
63	YGL137W	59	Core	0.125	0.088235294	0.016949153
63	YGR123C	5	complete_open	0.25	0.029411765	0.4
63	YHR030C	40	Core	0.125	0.088235294	0.025
63	YHR102W	10	Core	0.125	0.058823529	0.1
63	YJR045C	7	complete_open	0.125	0	0.142857143
63	YKL166C	28	Core	0.125	0.058823529	0.035714286
63	YLL024C	10	multiple	0.125	0.058823529	0.1
63	YLL026W	13	multiple	0.375	0.029411765	0.230769231
63	YLR256W	4	complete_open	0.125	0	0.25
63	YLR310C	13	multiple	0.125	0.058823529	0.076923077
63	YLR362W	24	Core	0.25	0	0.083333333
63	YML001W	16	Core	0.125	0.029411765	0.0625
63	YML064C	35	multiple	0.125	0.029411765	0.028571429
63	YMR094W	5	multiple	0.125	0.029411765	0.2
63	YMR106C	15	multiple	0.125	0	0.066666667
63	YMR167W	10	Core	0.125	0.029411765	0.1
63	YNL082W	5	Core	0.125	0.029411765	0.2
63	YNL330C	7	multiple	0.25	0	0.285714286
63	YNR032W	4	limited_open	0.25	0.029411765	0.5
63	YOR036W	23	Core	0.125	0	0.043478261
63	YOR057W	4	Core	0.125	0.029411765	0.25
63	YPR003C	1	closed_single	0.125	0	1
63	YPR054W	12	Core	0.125	0.058823529	0.083333333
63	YPR189W	1	closed_single	0.125	0	1
64	YAR007C	7	multiple	0.166666667	0	0.142857143
64	YBR087W	9	Core	0.166666667	0.2	0.111111111
64	YBR160W	103	Core	0.166666667	0.05	0.009708738
64	YER171W	14	multiple	0.166666667	0.1	0.071428571
64	YHR031C	1	closed_single	0.166666667	0	1
64	YIL143C	6	multiple	0.166666667	0.05	0.166666667
64	YJR043C	4	complete_open	0.166666667	0	0.25
64	YJR068W	13	Core	0.166666667	0.2	0.076923077
64	YLR035C	3	multiple	0.333333333	0.05	0.666666667
64	YML021C	1	closed_single	0.166666667	0	1
64	YML095C	4	complete_open	0.166666667	0.1	0.25
64	YMR186W	15	Core	0.333333333	0	0.133333333
64	YMR201C	11	multiple	0.166666667	0.15	0.090909091
64	YNL290W	10	Core	0.166666667	0.2	0.1
64	YOL043C	1	closed_single	0.166666667	0	1
64	YOL094C	10	Core	0.166666667	0.2	0.1
64	YOR033C	2	closed_single	0.333333333	0	1
64	YOR217W	8	Core	0.166666667	0.2	0.125
64	YPL022W	7	complete_open	0.166666667	0.1	0.142857143
64	YPL164C	2	limited_open	0.166666667	0	0.5
65	YBR011C	9	multiple	0.125	0	0.111111111
65	YBR060C	7	Core	0.125	0	0.142857143
65	YBR142W	25	Core	0.25	0.227272727	0.08
65	YBR188C	3	multiple	0.25	0.022727273	0.666666667
65	YBR237W	8	Core	0.25	0.136363636	0.25
65	YCR057C	44	Core	0.125	0.136363636	0.022727273
65	YDL160C	16	Core	0.125	0.022727273	0.0625
65	YDR088C	4	multiple	0.125	0.022727273	0.25
65	YDR167W	35	Core	0.125	0	0.028571429
65	YDR188W	22	Core	0.125	0.045454545	0.045454545
65	YDR194C	9	Core	0.125	0.068181818	0.111111111
65	YDR243C	11	Core	0.25	0.159090909	0.181818182
65	YER172C	18	Core	0.25	0.181818182	0.111111111
65	YFL002C	8	Core	0.125	0.068181818	0.125
65	YFL017W-A	7	multiple	0.125	0.022727273	0.142857143
65	YGL064C	2	limited_open	0.125	0.022727273	0.5
65	YGL171W	10	Core	0.125	0.136363636	0.1
65	YGR129W	5	Core	0.375	0.045454545	0.6
65	YGR240C	3	multiple	0.125	0	0.333333333
65	YHR165C	19	Core	0.125	0.068181818	0.052631579
65	YHR169W	13	Core	0.125	0.136363636	0.076923077
65	YJL033W	17	Core	0.125	0.159090909	0.058823529
65	YJL050W	3	multiple	0.125	0.022727273	0.333333333
65	YJR050W	6	Core	0.375	0.045454545	0.5
65	YJR064W	20	Core	0.125	0.022727273	0.05
65	YKL078W	9	Core	0.25	0.136363636	0.222222222
65	YKL095W	4	Core	0.375	0.022727273	0.75
65	YKL173W	7	multiple	0.125	0.022727273	0.142857143
65	YKR024C	9	Core	0.25	0.045454545	0.222222222
65	YKR059W	9	Core	0.125	0.113636364	0.111111111
65	YKR086W	10	Core	0.25	0.136363636	0.2
65	YLL036C	9	Core	0.5	0.113636364	0.444444444
65	YLR074C	45	Core	0.125	0	0.022222222
65	YLR345W	3	multiple	0.125	0	0.333333333
65	YLR409C	19	Core	0.125	0.090909091	0.052631579
65	YMR049C	53	Core	0.25	0.159090909	0.037735849
65	YMR116C	25	Core	0.25	0.090909091	0.08
65	YMR128W	12	Core	0.125	0.159090909	0.083333333
65	YMR290C	29	Core	0.125	0.25	0.034482759
65	YNR011C	9	Core	0.375	0.136363636	0.333333333
65	YOR036W	23	Core	0.125	0	0.043478261
65	YOR290C	13	multiple	0.125	0.068181818	0.076923077
65	YPR101W	3	multiple	0.25	0.022727273	0.666666667
65	YPR178W	23	Core	0.25	0.113636364	0.086956522
66	YAL032C	6	Core	0.285714286	0.016949153	0.333333333
66	YAR018C	10	multiple	0.142857143	0.008474576	0.1
66	YBR011C	9	multiple	0.142857143	0	0.111111111
66	YBR055C	12	Core	0.142857143	0.06779661	0.083333333
66	YBR103W	15	Core	0.142857143	0	0.066666667
66	YBR142W	25	Core	0.285714286	0.127118644	0.08
66	YBR152W	4	multiple	0.142857143	0.016949153	0.25
66	YBR237W	8	Core	0.142857143	0.059322034	0.125
66	YBR281C	4	multiple	0.142857143	0.016949153	0.25
66	YCR057C	44	Core	0.428571429	0.144067797	0.068181818
66	YCR072C	6	multiple	0.142857143	0.025423729	0.166666667
66	YDL014W	13	Core	0.142857143	0.06779661	0.076923077
66	YDL029W	31	Core	0.142857143	0.008474576	0.032258065
66	YDL160C	16	Core	0.142857143	0.016949153	0.0625
66	YDR188W	22	Core	0.285714286	0.042372881	0.090909091
66	YDR194C	9	Core	0.142857143	0.025423729	0.111111111
66	YDR243C	11	Core	0.142857143	0.06779661	0.090909091
66	YDR283C	6	multiple	0.285714286	0	0.333333333
66	YDR324C	12	Core	0.285714286	0.076271186	0.166666667
66	YDR342C	8	multiple	0.142857143	0	0.125
66	YDR364C	5	Core	0.285714286	0.025423729	0.4
66	YDR412W	2	limited_open	0.142857143	0	0.5
66	YDR473C	5	multiple	0.142857143	0.033898305	0.2
66	YER002W	1	closed_single	0.142857143	0	1
66	YER006W	13	Core	0.142857143	0.050847458	0.076923077
66	YER013W	13	Core	0.142857143	0.084745763	0.076923077
66	YER043C	3	multiple	0.142857143	0	0.333333333
66	YER082C	20	Core	0.285714286	0.110169492	0.1
66	YER091C	1	closed_single	0.142857143	0	1
66	YER120W	2	multiple	0.142857143	0	0.5
66	YER146W	14	Core	0.142857143	0.033898305	0.071428571
66	YER155C	18	Core	0.285714286	0.059322034	0.111111111
66	YER172C	18	Core	0.142857143	0.110169492	0.055555556
66	YFL002C	8	Core	0.285714286	0.016949153	0.25
66	YFL017W-A	7	multiple	0.285714286	0.033898305	0.285714286
66	YFL045C	1	closed_single	0.142857143	0	1
66	YFR028C	7	multiple	0.142857143	0	0.142857143
66	YGL023C	2	limited_open	0.142857143	0	0.5
66	YGL064C	2	limited_open	0.142857143	0.008474576	0.5
66	YGL111W	2	multiple	0.142857143	0.008474576	0.5
66	YGL171W	10	Core	0.142857143	0.06779661	0.1
66	YGL213C	3	complete_open	0.142857143	0	0.333333333
66	YGL245W	6	multiple	0.142857143	0	0.166666667
66	YGR090W	12	multiple	0.285714286	0.059322034	0.166666667
66	YGR091W	10	Core	0.142857143	0.06779661	0.1
66	YGR103W	12	Core	0.142857143	0.059322034	0.083333333
66	YGR145W	2	multiple	0.142857143	0.008474576	0.5
66	YGR162W	19	Core	0.142857143	0.025423729	0.052631579
66	YGR240C	3	multiple	0.142857143	0	0.333333333
66	YGR285C	3	complete_open	0.142857143	0.008474576	0.333333333
66	YHR052W	4	Core	0.142857143	0.025423729	0.25
66	YHR072W-A	6	Core	0.142857143	0.042372881	0.166666667
66	YHR089C	9	Core	0.142857143	0.050847458	0.111111111
66	YHR165C	19	Core	0.285714286	0.059322034	0.105263158
66	YHR169W	13	Core	0.142857143	0.050847458	0.076923077
66	YHR183W	2	limited_open	0.142857143	0	0.5
66	YHR193C	5	multiple	0.142857143	0	0.2
66	YIL035C	41	Core	0.142857143	0.059322034	0.024390244
66	YJL033W	17	Core	0.142857143	0.084745763	0.058823529
66	YJL050W	3	multiple	0.142857143	0.008474576	0.333333333
66	YJL069C	14	Core	0.285714286	0.084745763	0.142857143
66	YJL080C	2	multiple	0.142857143	0.008474576	0.5
66	YJR022W	35	Core	0.142857143	0.093220339	0.028571429
66	YJR064W	20	Core	0.142857143	0.042372881	0.05
66	YKL009W	1	closed_single	0.142857143	0	1
66	YKL021C	3	Core	0.142857143	0.016949153	0.333333333
66	YKL078W	9	Core	0.142857143	0.059322034	0.111111111
66	YKL095W	4	Core	0.142857143	0.016949153	0.25
66	YKL172W	2	limited_open	0.142857143	0	0.5
66	YKL173W	7	multiple	0.142857143	0.033898305	0.142857143
66	YKR024C	9	Core	0.142857143	0.025423729	0.111111111
66	YKR059W	9	Core	0.142857143	0.050847458	0.111111111
66	YKR086W	10	Core	0.142857143	0.059322034	0.1
66	YLL011W	21	Core	0.285714286	0.110169492	0.095238095
66	YLL036C	9	Core	0.142857143	0.025423729	0.111111111
66	YLR002C	1	closed_single	0.142857143	0	1
66	YLR024C	1	closed_single	0.142857143	0	1
66	YLR074C	45	Core	0.142857143	0.042372881	0.022222222
66	YLR117C	11	Core	0.142857143	0.033898305	0.090909091
66	YLR129W	12	Core	0.285714286	0.084745763	0.166666667
66	YLR147C	26	Core	0.142857143	0.093220339	0.038461538
66	YLR175W	13	Core	0.142857143	0.084745763	0.076923077
66	YLR196W	13	Core	0.142857143	0.059322034	0.076923077
66	YLR197W	8	Core	0.142857143	0.050847458	0.125
66	YLR222C	21	Core	0.285714286	0.076271186	0.095238095
66	YLR300W	1	closed_single	0.142857143	0	1
66	YLR304C	2	multiple	0.142857143	0	0.5
66	YLR369W	1	closed_single	0.142857143	0	1
66	YLR389C	3	multiple	0.142857143	0.016949153	0.333333333
66	YLR438C-A	19	Core	0.142857143	0.06779661	0.052631579
66	YLR449W	5	multiple	0.142857143	0.016949153	0.2
66	YMR093W	15	Core	0.428571429	0.101694915	0.2
66	YMR100W	1	closed_single	0.142857143	0	1
66	YMR128W	12	Core	0.142857143	0.06779661	0.083333333
66	YMR146C	11	Core	0.142857143	0.008474576	0.090909091
66	YMR213W	10	Core	0.285714286	0.042372881	0.2
66	YMR290C	29	Core	0.428571429	0.13559322	0.103448276
66	YNL002C	2	multiple	0.142857143	0.008474576	0.5
66	YNL061W	10	Core	0.142857143	0.050847458	0.1
66	YNL110C	12	Core	0.142857143	0.033898305	0.083333333
66	YNL124W	4	Core	0.142857143	0.025423729	0.25
66	YNL147W	18	Core	0.142857143	0.050847458	0.055555556
66	YNL182C	6	multiple	0.142857143	0.025423729	0.166666667
66	YNL317W	29	Core	0.142857143	0.101694915	0.034482759
66	YNR011C	9	Core	0.142857143	0.06779661	0.111111111
66	YOL077C	6	multiple	0.142857143	0.008474576	0.166666667
66	YOR036W	23	Core	0.142857143	0	0.043478261
66	YOR159C	5	multiple	0.142857143	0.016949153	0.2
66	YOR206W	4	multiple	0.285714286	0.008474576	0.5
66	YOR272W	15	multiple	0.428571429	0.076271186	0.2
66	YOR290C	13	multiple	0.142857143	0.025423729	0.076923077
66	YOR308C	8	multiple	0.142857143	0.042372881	0.125
66	YPL043W	34	Core	0.142857143	0.144067797	0.029411765
66	YPL093W	7	multiple	0.142857143	0.033898305	0.142857143
66	YPL106C	5	multiple	0.142857143	0	0.2
66	YPL126W	17	Core	0.428571429	0.084745763	0.176470588
66	YPL258C	3	multiple	0.142857143	0	0.333333333
66	YPR016C	12	Core	0.142857143	0.033898305	0.083333333
67	YBR154C	17	Core	0.166666667	0.555555556	0.058823529
67	YDL140C	31	Core	0.166666667	0.555555556	0.032258065
67	YIL021W	19	Core	0.166666667	0.555555556	0.052631579
67	YJL140W	7	Core	0.166666667	0.444444444	0.142857143
67	YJR127C	1	closed_single	0.166666667	0	1
67	YKL110C	3	closed_single	0.5	0	1
67	YLR327C	1	closed_single	0.166666667	0	1
67	YOR151C	16	Core	0.166666667	0.555555556	0.0625
67	YPR187W	15	Core	0.166666667	0.444444444	0.066666667
68	YBL027W	20	Core	0.333333333	0.580645161	0.1
68	YBL087C	15	Core	0.333333333	0.35483871	0.133333333
68	YBL092W	23	Core	0.333333333	0.612903226	0.086956522
68	YBR031W	17	Core	0.333333333	0.35483871	0.117647059
68	YBR084C-A	20	Core	0.333333333	0.580645161	0.1
68	YBR109C	58	Core	0.166666667	0	0.017241379
68	YDL136W	28	Core	0.333333333	0.838709677	0.071428571
68	YDL191W	28	Core	0.333333333	0.838709677	0.071428571
68	YDR012W	17	Core	0.333333333	0.35483871	0.117647059
68	YDR418W	15	multiple	0.333333333	0.290322581	0.133333333
68	YEL054C	11	multiple	0.333333333	0.290322581	0.181818182
68	YER056C-A	3	multiple	0.333333333	0	0.666666667
68	YER117W	17	Core	0.333333333	0.35483871	0.117647059
68	YGL103W	31	Core	0.333333333	0.870967742	0.064516129
68	YGL135W	11	multiple	0.333333333	0.290322581	0.181818182
68	YGL147C	16	Core	0.333333333	0.451612903	0.125
68	YGR085C	14	Core	0.333333333	0.387096774	0.142857143
68	YIL018W	33	Core	0.333333333	0.870967742	0.060606061
68	YIL052C	3	multiple	0.333333333	0	0.666666667
68	YIL133C	15	Core	0.333333333	0.322580645	0.133333333
68	YJL177W	14	Core	0.333333333	0.387096774	0.142857143
68	YKL180W	14	Core	0.333333333	0.387096774	0.142857143
68	YLR075W	27	Core	0.333333333	0.774193548	0.074074074
68	YLR340W	16	multiple	0.333333333	0.258064516	0.125
68	YNL067W	16	Core	0.333333333	0.451612903	0.125
68	YNL069C	15	Core	0.333333333	0.322580645	0.133333333
68	YOL127W	35	Core	0.333333333	0.870967742	0.057142857
68	YOR063W	32	Core	0.333333333	0.870967742	0.0625
68	YPL131W	33	Core	0.333333333	0.870967742	0.060606061
68	YPL220W	11	multiple	0.333333333	0.290322581	0.181818182
68	YPR102C	15	Core	0.333333333	0.387096774	0.133333333
69	YAR019C	25	multiple	0.166666667	0.013333333	0.04
69	YBL016W	18	Core	0.166666667	0.066666667	0.055555556
69	YBL045C	9	Core	0.166666667	0.013333333	0.111111111
69	YBL105C	16	multiple	0.166666667	0.053333333	0.0625
69	YBR011C	9	multiple	0.166666667	0	0.111111111
69	YBR018C	5	multiple	0.333333333	0.013333333	0.4
69	YBR160W	103	Core	0.166666667	0.16	0.009708738
69	YBR260C	5	complete_open	0.166666667	0	0.2
69	YDL019C	10	multiple	0.166666667	0.013333333	0.1
69	YDL029W	31	Core	0.333333333	0.08	0.064516129
69	YDL097C	17	Core	0.166666667	0.013333333	0.058823529
69	YDR190C	6	multiple	0.166666667	0.013333333	0.166666667
69	YDR214W	5	multiple	0.166666667	0	0.2
69	YDR394W	42	Core	0.166666667	0.093333333	0.023809524
69	YEL060C	10	multiple	0.166666667	0.013333333	0.1
69	YER075C	3	multiple	0.166666667	0.013333333	0.333333333
69	YER111C	6	multiple	0.166666667	0.04	0.166666667
69	YER118C	8	multiple	0.166666667	0.026666667	0.125
69	YFL029C	5	multiple	0.166666667	0.013333333	0.2
69	YGL008C	5	multiple	0.166666667	0	0.2
69	YGL116W	13	multiple	0.166666667	0.026666667	0.076923077
69	YGR086C	8	multiple	0.166666667	0	0.125
69	YGR087C	4	complete_open	0.166666667	0	0.25
69	YGR238C	3	multiple	0.166666667	0.026666667	0.333333333
69	YGR267C	2	multiple	0.166666667	0	0.5
69	YHR027C	17	multiple	0.166666667	0.026666667	0.058823529
69	YHR044C	3	complete_open	0.166666667	0	0.333333333
69	YHR082C	18	multiple	0.333333333	0.053333333	0.111111111
69	YHR158C	8	multiple	0.166666667	0.026666667	0.125
69	YHR179W	12	multiple	0.166666667	0	0.083333333
69	YHR193C	5	multiple	0.166666667	0	0.2
69	YIL094C	4	limited_open	0.333333333	0.013333333	0.5
69	YIL113W	2	limited_open	0.166666667	0	0.5
69	YJL001W	13	Core	0.166666667	0	0.076923077
69	YJL026W	5	multiple	0.166666667	0	0.2
69	YJL138C	23	Core	0.166666667	0	0.043478261
69	YJL141C	8	multiple	0.333333333	0.026666667	0.25
69	YJR072C	7	multiple	0.166666667	0	0.142857143
69	YJR091C	8	multiple	0.166666667	0.013333333	0.125
69	YKL073W	4	multiple	0.166666667	0.013333333	0.25
69	YKL129C	19	Core	0.166666667	0.053333333	0.052631579
69	YKL168C	11	multiple	0.166666667	0.013333333	0.090909091
69	YKL189W	1	closed_single	0.166666667	0	1
69	YKL210W	7	multiple	0.166666667	0	0.142857143
69	YLL021W	10	multiple	0.333333333	0.04	0.2
69	YLL026W	13	multiple	0.166666667	0.026666667	0.076923077
69	YLR182W	8	multiple	0.166666667	0.026666667	0.125
69	YLR216C	15	Core	0.166666667	0.04	0.066666667
69	YLR262C	23	Core	0.166666667	0	0.043478261
69	YLR313C	6	Core	0.166666667	0.026666667	0.166666667
69	YML006C	2	multiple	0.166666667	0	0.5
69	YML057W	8	multiple	0.166666667	0.013333333	0.125
69	YML074C	13	multiple	0.166666667	0.013333333	0.076923077
69	YMR109W	22	Core	0.166666667	0.04	0.045454545
69	YMR186W	15	Core	0.166666667	0.026666667	0.066666667
69	YMR304W	5	multiple	0.166666667	0	0.2
69	YNL007C	5	multiple	0.166666667	0.013333333	0.2
69	YNL037C	7	multiple	0.333333333	0.013333333	0.285714286
69	YNL053W	2	multiple	0.166666667	0.013333333	0.5
69	YNL135C	10	multiple	0.166666667	0.013333333	0.1
69	YNL161W	11	multiple	0.166666667	0.053333333	0.090909091
69	YNL271C	14	multiple	0.166666667	0.04	0.071428571
69	YNR052C	12	Core	0.166666667	0.013333333	0.083333333
69	YOL016C	14	Core	0.166666667	0.026666667	0.071428571
69	YOR027W	12	Core	0.166666667	0.053333333	0.083333333
69	YOR208W	2	limited_open	0.166666667	0	0.5
69	YOR220W	1	closed_single	0.166666667	0	1
69	YOR231W	6	multiple	0.333333333	0.053333333	0.333333333
69	YOR257W	4	multiple	0.166666667	0	0.25
69	YOR353C	1	closed_single	0.166666667	0	1
69	YPL031C	28	Core	0.166666667	0.04	0.035714286
69	YPL084W	4	multiple	0.166666667	0	0.25
69	YPL089C	3	multiple	0.166666667	0	0.333333333
69	YPR119W	36	Core	0.166666667	0.066666667	0.027777778
69	YPR191W	8	Core	0.333333333	0.013333333	0.25
70	YCR077C	14	Core	0.166666667	0	0.071428571
70	YDL113C	2	limited_open	0.166666667	0	0.5
70	YDR142C	7	Core	0.166666667	0.294117647	0.142857143
70	YDR244W	8	Core	0.333333333	0.235294118	0.25
70	YDR329C	3	closed_single	0.5	0	1
70	YGL153W	8	Core	0.5	0.176470588	0.375
70	YGR119C	28	Core	0.166666667	0	0.035714286
70	YGR133W	2	closed_single	0.333333333	0	1
70	YGR239C	3	multiple	0.166666667	0.058823529	0.333333333
70	YHR160C	3	multiple	0.166666667	0.058823529	0.333333333
70	YJL210W	1	closed_single	0.166666667	0	1
70	YML042W	2	multiple	0.166666667	0.058823529	0.5
70	YMR047C	44	Core	0.166666667	0	0.022727273
70	YMR284W	3	complete_open	0.166666667	0	0.333333333
70	YNL131W	6	complete_open	0.166666667	0	0.166666667
70	YNL214W	6	Core	0.5	0.176470588	0.5
70	YOL147C	1	closed_single	0.166666667	0	1
71	YAL030W	13	Core	0.125	0.20754717	0.076923077
71	YBL004W	14	Core	0.125	0.018867925	0.071428571
71	YBL050W	13	Core	0.25	0.150943396	0.153846154
71	YBR205W	1	closed_single	0.125	0	1
71	YBR264C	13	Core	0.125	0.226415094	0.076923077
71	YDL145C	26	Core	0.125	0.150943396	0.038461538
71	YDL192W	11	multiple	0.125	0.056603774	0.090909091
71	YDR189W	6	Core	0.25	0.075471698	0.333333333
71	YDR238C	11	Core	0.125	0.132075472	0.090909091
71	YDR311W	11	multiple	0.125	0	0.090909091
71	YDR468C	16	Core	0.125	0.20754717	0.0625
71	YDR498C	3	complete_open	0.125	0.037735849	0.333333333
71	YER031C	19	Core	0.125	0.264150943	0.052631579
71	YER136W	13	Core	0.125	0.169811321	0.076923077
71	YFL005W	16	Core	0.125	0.245283019	0.0625
71	YFR051C	10	Core	0.125	0.150943396	0.1
71	YGL061C	19	multiple	0.125	0	0.052631579
71	YGL137W	59	Core	0.125	0.150943396	0.016949153
71	YGL145W	4	complete_open	0.125	0.037735849	0.25
71	YGL161C	15	Core	0.125	0.188679245	0.066666667
71	YGL195W	24	Core	0.125	0.018867925	0.041666667
71	YGL198W	14	Core	0.125	0.188679245	0.071428571
71	YGL210W	12	Core	0.125	0.20754717	0.083333333
71	YGR009C	9	multiple	0.125	0.094339623	0.111111111
71	YGR172C	11	multiple	0.125	0.094339623	0.090909091
71	YHL031C	10	Core	0.375	0.132075472	0.3
71	YHR098C	4	multiple	0.125	0.018867925	0.25
71	YIL004C	22	Core	0.25	0.339622642	0.090909091
71	YIL076W	6	Core	0.125	0.094339623	0.166666667
71	YIL109C	13	Core	0.25	0.075471698	0.153846154
71	YKL006C-A	3	multiple	0.125	0.037735849	0.333333333
71	YKL196C	16	Core	0.375	0.169811321	0.1875
71	YKR014C	16	Core	0.125	0.226415094	0.0625
71	YLR078C	21	Core	0.375	0.301886792	0.142857143
71	YLR262C	23	Core	0.125	0.188679245	0.043478261
71	YLR423C	9	complete_open	0.125	0	0.111111111
71	YML001W	16	Core	0.125	0.20754717	0.0625
71	YMR183C	10	Core	0.125	0.132075472	0.1
71	YMR197C	16	Core	0.25	0.150943396	0.125
71	YNL049C	4	multiple	0.125	0.018867925	0.25
71	YNL263C	14	Core	0.125	0.188679245	0.071428571
71	YNL287W	15	Core	0.375	0.150943396	0.2
71	YOL018C	13	Core	0.125	0.169811321	0.076923077
71	YOR036W	23	Core	0.25	0.20754717	0.086956522
71	YOR075W	3	complete_open	0.125	0.037735849	0.333333333
71	YOR089C	16	Core	0.125	0.20754717	0.0625
71	YOR327C	15	Core	0.25	0.188679245	0.133333333
71	YOR370C	9	multiple	0.125	0.094339623	0.111111111
71	YPL010W	8	Core	0.125	0.132075472	0.125
71	YPL218W	10	Core	0.125	0.075471698	0.1
71	YPL232W	11	Core	0.25	0.132075472	0.181818182
71	YPR017C	3	multiple	0.125	0.037735849	0.333333333
71	YPR181C	18	Core	0.25	0.113207547	0.111111111
72	YAL021C	16	Core	0.111111111	0.017241379	0.0625
72	YAL059W	2	multiple	0.111111111	0.017241379	0.5
72	YAR002W	11	Core	0.111111111	0.034482759	0.090909091
72	YBL105C	16	multiple	0.111111111	0	0.0625
72	YBR055C	12	Core	0.111111111	0	0.083333333
72	YBR119W	11	Core	0.111111111	0.103448276	0.090909091
72	YBR233W	1	closed_single	0.111111111	0	1
72	YDL014W	13	Core	0.111111111	0.034482759	0.076923077
72	YDL084W	3	multiple	0.222222222	0	0.666666667
72	YDL167C	7	Core	0.222222222	0.068965517	0.285714286
72	YDR192C	27	Core	0.111111111	0.034482759	0.037037037
72	YDR228C	12	Core	0.111111111	0.051724138	0.083333333
72	YDR386W	7	multiple	0.111111111	0	0.142857143
72	YDR395W	14	Core	0.111111111	0.086206897	0.071428571
72	YER032W	6	multiple	0.111111111	0	0.166666667
72	YER068W	9	Core	0.111111111	0.017241379	0.111111111
72	YGL044C	5	Core	0.111111111	0.051724138	0.2
72	YGL049C	9	multiple	0.111111111	0.051724138	0.111111111
72	YGL172W	22	Core	0.111111111	0.051724138	0.045454545
72	YGR119C	28	Core	0.111111111	0.086206897	0.035714286
72	YGR162W	19	Core	0.111111111	0.120689655	0.052631579
72	YGR178C	1	closed_single	0.111111111	0	1
72	YGR250C	5	multiple	0.222222222	0.034482759	0.4
72	YHR086W	15	Core	0.222222222	0.120689655	0.133333333
72	YHR089C	9	Core	0.111111111	0.034482759	0.111111111
72	YIL035C	41	Core	0.111111111	0.051724138	0.024390244
72	YIL061C	36	Core	0.444444444	0.137931034	0.111111111
72	YIL123W	1	closed_single	0.111111111	0	1
72	YIL129C	2	multiple	0.111111111	0	0.5
72	YIR001C	12	Core	0.444444444	0.120689655	0.333333333
72	YIR009W	7	multiple	0.111111111	0.051724138	0.142857143
72	YJL005W	9	Core	0.111111111	0.051724138	0.111111111
72	YKL068W	30	Core	0.111111111	0.103448276	0.033333333
72	YKL139W	11	multiple	0.222222222	0	0.181818182
72	YKL193C	5	complete_open	0.111111111	0	0.2
72	YKL214C	9	Core	0.222222222	0.120689655	0.222222222
72	YLR074C	45	Core	0.111111111	0.017241379	0.022222222
72	YLR335W	18	Core	0.111111111	0.103448276	0.055555556
72	YLR432W	7	complete_open	0.111111111	0	0.142857143
72	YMR047C	44	Core	0.111111111	0.137931034	0.022727273
72	YMR061W	10	Core	0.111111111	0.051724138	0.1
72	YMR308C	38	Core	0.111111111	0.103448276	0.026315789
72	YNL016W	12	Core	0.222222222	0.086206897	0.166666667
72	YNL110C	12	Core	0.111111111	0.068965517	0.083333333
72	YNL175C	12	Core	0.333333333	0.068965517	0.25
72	YNL251C	12	Core	0.333333333	0.137931034	0.25
72	YNL322C	1	closed_single	0.111111111	0	1
72	YOL123W	8	multiple	0.111111111	0.068965517	0.125
72	YOL139C	10	multiple	0.111111111	0.051724138	0.1
72	YOR098C	19	Core	0.111111111	0.051724138	0.052631579
72	YOR160W	9	multiple	0.222222222	0.068965517	0.222222222
72	YOR361C	13	Core	0.111111111	0.051724138	0.076923077
72	YOR373W	3	complete_open	0.111111111	0	0.333333333
72	YPL043W	34	Core	0.444444444	0.120689655	0.117647059
72	YPL169C	5	multiple	0.111111111	0.051724138	0.2
72	YPL178W	11	Core	0.111111111	0.086206897	0.090909091
72	YPL190C	13	Core	0.333333333	0.155172414	0.230769231
72	YPR159W	3	multiple	0.111111111	0	0.333333333
73	YAL035W	7	complete_open	0.166666667	0	0.142857143
73	YCL054W	2	multiple	0.166666667	0.045454545	0.5
73	YCR057C	44	Core	0.166666667	0.227272727	0.022727273
73	YGR091W	10	Core	0.166666667	0.045454545	0.1
73	YGR159C	6	Core	0.166666667	0.045454545	0.166666667
73	YGR162W	19	Core	0.166666667	0	0.052631579
73	YHL034C	11	Core	0.166666667	0.090909091	0.090909091
73	YJL033W	17	Core	0.166666667	0.181818182	0.058823529
73	YLL011W	21	Core	0.166666667	0.090909091	0.047619048
73	YLR197W	8	Core	0.333333333	0.181818182	0.25
73	YLR389C	3	closed_single	0.5	0	1
73	YLR409C	19	Core	0.166666667	0.181818182	0.052631579
73	YMR049C	53	Core	0.166666667	0.272727273	0.018867925
73	YMR239C	2	multiple	0.166666667	0	0.5
73	YMR290C	29	Core	0.333333333	0.136363636	0.068965517
73	YNL061W	10	Core	0.166666667	0.090909091	0.1
73	YNL307C	10	multiple	0.166666667	0	0.1
73	YOL010W	2	limited_open	0.166666667	0	0.5
73	YOR206W	4	multiple	0.166666667	0.090909091	0.25
73	YOR310C	6	Core	0.166666667	0.181818182	0.166666667
73	YPL043W	34	Core	0.5	0.272727273	0.088235294
73	YPR178W	23	Core	0.166666667	0.136363636	0.043478261
74	YAL047C	7	multiple	0.166666667	0.222222222	0.142857143
74	YDR356W	8	multiple	0.166666667	0.222222222	0.125
74	YFL037W	8	multiple	0.166666667	0.333333333	0.125
74	YHR172W	5	complete_open	0.166666667	0.333333333	0.2
74	YJL179W	3	limited_open	0.333333333	0	0.666666667
74	YML085C	11	multiple	0.166666667	0.333333333	0.090909091
74	YML124C	6	multiple	0.166666667	0.333333333	0.166666667
74	YNL126W	4	complete_open	0.166666667	0.333333333	0.25
74	YPR141C	12	Core	0.166666667	0.333333333	0.083333333
75	YAL019W	2	limited_open	0.166666667	0	0.5
75	YAL024C	3	complete_open	0.166666667	0	0.333333333
75	YAL040C	12	Core	0.166666667	0.042424242	0.083333333
75	YAR019C	25	multiple	0.166666667	0.03030303	0.04
75	YBL002W	22	Core	0.166666667	0.018181818	0.045454545
75	YBL016W	18	Core	0.166666667	0.03030303	0.055555556
75	YBL105C	16	multiple	0.166666667	0.012121212	0.0625
75	YBR009C	25	Core	0.166666667	0.03030303	0.04
75	YBR010W	18	Core	0.333333333	0.024242424	0.111111111
75	YBR066C	1	closed_single	0.166666667	0	1
75	YBR135W	9	Core	0.166666667	0.042424242	0.111111111
75	YCL046W	1	closed_single	0.166666667	0	1
75	YDL017W	12	multiple	0.166666667	0.012121212	0.083333333
75	YDL025C	3	complete_open	0.166666667	0	0.333333333
75	YDL031W	10	Core	0.166666667	0.006060606	0.1
75	YDL056W	8	multiple	0.333333333	0.012121212	0.25
75	YDL101C	19	multiple	0.166666667	0.018181818	0.052631579
75	YDL106C	4	multiple	0.166666667	0.006060606	0.25
75	YDL108W	10	multiple	0.166666667	0.012121212	0.1
75	YDL155W	13	Core	0.166666667	0.066666667	0.076923077
75	YDL192W	11	multiple	0.166666667	0.006060606	0.090909091
75	YDL195W	12	Core	0.166666667	0.012121212	0.083333333
75	YDL214C	2	limited_open	0.166666667	0	0.5
75	YDR001C	4	complete_open	0.166666667	0	0.25
75	YDR028C	3	complete_open	0.166666667	0	0.333333333
75	YDR043C	2	limited_open	0.166666667	0	0.5
75	YDR052C	5	multiple	0.166666667	0.012121212	0.2
75	YDR097C	7	Core	0.166666667	0	0.142857143
75	YDR113C	4	complete_open	0.166666667	0.006060606	0.25
75	YDR130C	6	complete_open	0.166666667	0	0.166666667
75	YDR146C	6	multiple	0.166666667	0.006060606	0.166666667
75	YDR170C	13	multiple	0.166666667	0.006060606	0.076923077
75	YDR212W	23	Core	0.166666667	0.012121212	0.043478261
75	YDR223W	1	closed_single	0.166666667	0	1
75	YDR225W	18	Core	0.166666667	0.024242424	0.055555556
75	YDR228C	12	Core	0.166666667	0	0.083333333
75	YDR309C	16	Core	0.166666667	0.018181818	0.0625
75	YDR356W	8	multiple	0.166666667	0	0.125
75	YDR379W	4	multiple	0.166666667	0	0.25
75	YDR381W	17	Core	0.166666667	0	0.058823529
75	YDR422C	2	closed_single	0.333333333	0	1
75	YDR507C	13	Core	0.166666667	0.006060606	0.076923077
75	YEL032W	6	Core	0.166666667	0	0.166666667
75	YEL060C	10	multiple	0.166666667	0.006060606	0.1
75	YER006W	13	Core	0.166666667	0.012121212	0.076923077
75	YER027C	4	limited_open	0.333333333	0.012121212	0.5
75	YER040W	5	multiple	0.166666667	0	0.2
75	YER059W	3	multiple	0.166666667	0	0.333333333
75	YER111C	6	multiple	0.166666667	0.018181818	0.166666667
75	YER120W	2	multiple	0.166666667	0.006060606	0.5
75	YFL029C	5	multiple	0.166666667	0.012121212	0.2
75	YGL003C	10	Core	0.166666667	0.024242424	0.1
75	YGL035C	3	multiple	0.166666667	0	0.333333333
75	YGL104C	9	multiple	0.166666667	0	0.111111111
75	YGL116W	13	multiple	0.166666667	0.024242424	0.076923077
75	YGL158W	6	multiple	0.333333333	0.012121212	0.333333333
75	YGL178W	7	Core	0.166666667	0.006060606	0.142857143
75	YGL179C	4	complete_open	0.166666667	0.006060606	0.25
75	YGL207W	10	multiple	0.166666667	0.018181818	0.1
75	YGL208W	3	limited_open	0.333333333	0.006060606	0.666666667
75	YGL216W	5	Core	0.166666667	0.012121212	0.2
75	YGR014W	3	multiple	0.166666667	0.006060606	0.333333333
75	YGR090W	12	multiple	0.166666667	0.006060606	0.083333333
75	YGR092W	23	Core	0.166666667	0.042424242	0.043478261
75	YGR108W	12	Core	0.166666667	0.066666667	0.083333333
75	YGR109C	9	Core	0.166666667	0.048484848	0.111111111
75	YGR162W	19	Core	0.166666667	0.006060606	0.052631579
75	YGR238C	3	multiple	0.166666667	0.012121212	0.333333333
75	YGR270W	2	limited_open	0.166666667	0	0.5
75	YGR296W	2	multiple	0.166666667	0	0.5
75	YHL007C	15	Core	0.166666667	0.024242424	0.066666667
75	YHR027C	17	multiple	0.166666667	0	0.058823529
75	YHR098C	4	multiple	0.166666667	0	0.25
75	YHR118C	7	Core	0.166666667	0.006060606	0.142857143
75	YHR158C	8	multiple	0.166666667	0.018181818	0.125
75	YHR164C	3	complete_open	0.166666667	0	0.333333333
75	YHR205W	3	complete_open	0.166666667	0.006060606	0.333333333
75	YIL033C	7	multiple	0.166666667	0	0.142857143
75	YIL050W	4	multiple	0.166666667	0	0.25
75	YIL106W	8	Core	0.166666667	0.012121212	0.125
75	YIL112W	11	Core	0.333333333	0.006060606	0.181818182
75	YIL118W	6	multiple	0.166666667	0.006060606	0.166666667
75	YIL148W	27	multiple	0.166666667	0.024242424	0.037037037
75	YJL080C	2	multiple	0.166666667	0	0.5
75	YJL084C	1	closed_single	0.166666667	0	1
75	YJL089W	4	multiple	0.166666667	0.012121212	0.25
75	YJL157C	9	Core	0.166666667	0.018181818	0.111111111
75	YJL187C	16	multiple	0.166666667	0.042424242	0.0625
75	YJL194W	10	Core	0.166666667	0.006060606	0.1
75	YJR059W	16	Core	0.166666667	0.036363636	0.0625
75	YJR090C	6	Core	0.166666667	0.012121212	0.166666667
75	YJR091C	8	multiple	0.166666667	0.006060606	0.125
75	YKL048C	5	multiple	0.166666667	0.012121212	0.2
75	YKL101W	12	Core	0.333333333	0.03030303	0.166666667
75	YKL108W	5	multiple	0.333333333	0	0.4
75	YKL112W	5	Core	0.333333333	0.012121212	0.4
75	YKL116C	7	Core	0.166666667	0.012121212	0.142857143
75	YKL129C	19	Core	0.166666667	0	0.052631579
75	YKL139W	11	multiple	0.166666667	0.024242424	0.090909091
75	YKR089C	1	closed_single	0.166666667	0	1
75	YLL021W	10	multiple	0.166666667	0.012121212	0.1
75	YLR006C	5	complete_open	0.166666667	0	0.2
75	YLR035C	3	multiple	0.166666667	0	0.333333333
75	YLR079W	6	Core	0.166666667	0.012121212	0.166666667
75	YLR086W	4	complete_open	0.166666667	0	0.25
75	YLR096W	16	Core	0.166666667	0.024242424	0.0625
75	YLR113W	12	multiple	0.166666667	0.024242424	0.083333333
75	YLR131C	3	multiple	0.166666667	0	0.333333333
75	YLR182W	8	multiple	0.166666667	0.018181818	0.125
75	YLR196W	13	Core	0.166666667	0.012121212	0.076923077
75	YLR210W	10	Core	0.166666667	0.054545455	0.1
75	YLR223C	1	closed_single	0.166666667	0	1
75	YLR319C	11	multiple	0.166666667	0.018181818	0.090909091
75	YLR362W	24	Core	0.166666667	0.048484848	0.041666667
75	YLR403W	2	limited_open	0.166666667	0.006060606	0.5
75	YLR430W	2	multiple	0.166666667	0	0.5
75	YLR457C	3	complete_open	0.166666667	0	0.333333333
75	YML006C	2	multiple	0.166666667	0.006060606	0.5
75	YML027W	2	limited_open	0.166666667	0	0.5
75	YML074C	13	multiple	0.166666667	0.012121212	0.076923077
75	YMR001C	12	Core	0.166666667	0.036363636	0.083333333
75	YMR049C	53	Core	0.166666667	0.03030303	0.018867925
75	YMR104C	9	multiple	0.166666667	0.012121212	0.111111111
75	YMR199W	16	Core	0.166666667	0.060606061	0.0625
75	YMR290C	29	Core	0.166666667	0.024242424	0.034482759
75	YMR291W	7	multiple	0.166666667	0.018181818	0.142857143
75	YNL025C	17	Core	0.166666667	0.006060606	0.058823529
75	YNL088W	7	Core	0.333333333	0.012121212	0.285714286
75	YNL112W	6	multiple	0.166666667	0.012121212	0.166666667
75	YNL132W	6	multiple	0.166666667	0.012121212	0.166666667
75	YNL218W	2	limited_open	0.166666667	0	0.5
75	YNL236W	9	multiple	0.166666667	0	0.111111111
75	YNL257C	2	closed_single	0.333333333	0	1
75	YNL298W	18	Core	0.166666667	0.042424242	0.055555556
75	YNL309W	2	limited_open	0.166666667	0.006060606	0.5
75	YNL330C	7	multiple	0.166666667	0.006060606	0.142857143
75	YNL339C	1	closed_single	0.166666667	0	1
75	YNR047W	14	Core	0.166666667	0.024242424	0.071428571
75	YOL004W	16	multiple	0.166666667	0.018181818	0.0625
75	YOL016C	14	Core	0.166666667	0.018181818	0.071428571
75	YOL041C	9	Core	0.166666667	0.006060606	0.111111111
75	YOL070C	1	closed_single	0.166666667	0	1
75	YOL100W	8	multiple	0.166666667	0.018181818	0.125
75	YOR038C	5	complete_open	0.166666667	0	0.2
75	YOR039W	10	Core	0.5	0.036363636	0.3
75	YOR047C	3	multiple	0.166666667	0	0.333333333
75	YOR058C	1	closed_single	0.166666667	0	1
75	YOR061W	16	Core	0.5	0.066666667	0.1875
75	YOR127W	6	Core	0.166666667	0.012121212	0.166666667
75	YOR177C	2	multiple	0.166666667	0	0.5
75	YOR195W	2	limited_open	0.166666667	0	0.5
75	YOR267C	3	complete_open	0.166666667	0.006060606	0.333333333
75	YPL042C	13	Core	0.166666667	0.018181818	0.076923077
75	YPL043W	34	Core	0.166666667	0.024242424	0.029411765
75	YPL115C	6	Core	0.166666667	0.006060606	0.166666667
75	YPL155C	5	Core	0.166666667	0.012121212	0.2
75	YPL209C	7	multiple	0.166666667	0.018181818	0.142857143
75	YPL256C	19	Core	0.166666667	0.078787879	0.052631579
75	YPR018W	7	complete_open	0.166666667	0	0.142857143
75	YPR111W	7	Core	0.166666667	0.012121212	0.142857143
75	YPR119W	36	Core	0.333333333	0.157575758	0.055555556
75	YPR120C	17	Core	0.166666667	0.078787879	0.058823529
75	YPR141C	12	Core	0.166666667	0.012121212	0.083333333
75	YPR174C	1	closed_single	0.166666667	0	1
75	YPR175W	4	multiple	0.166666667	0	0.25
76	YAL019W	2	limited_open	0.125	0	0.5
76	YAL021C	16	Core	0.125	0.043165468	0.0625
76	YAL024C	3	complete_open	0.125	0	0.333333333
76	YAL040C	12	Core	0.375	0.035971223	0.25
76	YAR019C	25	multiple	0.25	0.035971223	0.08
76	YBL105C	16	multiple	0.25	0.007194245	0.125
76	YBR135W	9	Core	0.375	0.035971223	0.333333333
76	YCL014W	1	closed_single	0.125	0	1
76	YCR091W	4	multiple	0.125	0.014388489	0.25
76	YDL003W	6	complete_open	0.125	0	0.166666667
76	YDL017W	12	multiple	0.125	0.028776978	0.083333333
76	YDL019C	10	multiple	0.125	0.007194245	0.1
76	YDL025C	3	complete_open	0.125	0	0.333333333
76	YDL028C	3	complete_open	0.125	0.007194245	0.333333333
76	YDL056W	8	multiple	0.125	0.028776978	0.125
76	YDL106C	4	multiple	0.125	0.007194245	0.25
76	YDL108W	10	multiple	0.125	0.007194245	0.1
76	YDL160C	16	Core	0.125	0.035971223	0.0625
76	YDL185W	25	Core	0.125	0.014388489	0.04
76	YDR001C	4	complete_open	0.125	0	0.25
76	YDR025W	12	Core	0.125	0	0.083333333
76	YDR052C	5	multiple	0.25	0.007194245	0.4
76	YDR097C	7	Core	0.125	0	0.142857143
76	YDR113C	4	complete_open	0.125	0.007194245	0.25
76	YDR130C	6	complete_open	0.125	0	0.166666667
76	YDR146C	6	multiple	0.125	0.007194245	0.166666667
76	YDR212W	23	Core	0.125	0.035971223	0.043478261
76	YDR223W	1	closed_single	0.125	0	1
76	YDR309C	16	Core	0.125	0.021582734	0.0625
76	YDR356W	8	multiple	0.125	0	0.125
76	YDR379W	4	multiple	0.125	0	0.25
76	YDR394W	42	Core	0.125	0.028776978	0.023809524
76	YDR507C	13	Core	0.25	0.007194245	0.153846154
76	YEL032W	6	Core	0.125	0	0.166666667
76	YER059W	3	multiple	0.125	0.007194245	0.333333333
76	YER111C	6	multiple	0.25	0.014388489	0.333333333
76	YER120W	2	multiple	0.125	0	0.5
76	YER129W	7	Core	0.25	0.021582734	0.285714286
76	YFL028C	3	multiple	0.125	0.007194245	0.333333333
76	YFL029C	5	multiple	0.125	0.007194245	0.2
76	YFR028C	7	multiple	0.125	0.007194245	0.142857143
76	YGL019W	10	Core	0.125	0.035971223	0.1
76	YGL092W	17	Core	0.125	0.007194245	0.058823529
76	YGL116W	13	multiple	0.25	0.035971223	0.153846154
76	YGL137W	59	Core	0.125	0.043165468	0.016949153
76	YGL178W	7	Core	0.125	0.021582734	0.142857143
76	YGL216W	5	Core	0.125	0.014388489	0.2
76	YGR014W	3	multiple	0.125	0.007194245	0.333333333
76	YGR108W	12	Core	0.375	0.064748201	0.25
76	YGR109C	9	Core	0.375	0.043165468	0.333333333
76	YGR238C	3	multiple	0.125	0.014388489	0.333333333
76	YGR270W	2	limited_open	0.125	0	0.5
76	YGR296W	2	multiple	0.125	0	0.5
76	YHL007C	15	Core	0.125	0.021582734	0.066666667
76	YHR027C	17	multiple	0.125	0.007194245	0.058823529
76	YHR098C	4	multiple	0.125	0	0.25
76	YHR118C	7	Core	0.125	0.007194245	0.142857143
76	YHR158C	8	multiple	0.125	0.021582734	0.125
76	YHR164C	3	complete_open	0.125	0	0.333333333
76	YHR166C	13	Core	0.25	0.007194245	0.153846154
76	YHR193C	5	multiple	0.125	0	0.2
76	YIL035C	41	Core	0.125	0.050359712	0.024390244
76	YIL050W	4	multiple	0.125	0.007194245	0.25
76	YIL112W	11	Core	0.125	0.007194245	0.090909091
76	YIL142W	27	Core	0.125	0.035971223	0.037037037
76	YIL148W	27	multiple	0.125	0.021582734	0.037037037
76	YJL005W	9	Core	0.125	0	0.111111111
76	YJL014W	20	Core	0.125	0.028776978	0.05
76	YJL084C	1	closed_single	0.125	0	1
76	YJL157C	9	Core	0.125	0.021582734	0.111111111
76	YJL165C	3	complete_open	0.125	0.007194245	0.333333333
76	YJL187C	16	multiple	0.375	0.035971223	0.1875
76	YJL194W	10	Core	0.125	0.007194245	0.1
76	YJR053W	4	complete_open	0.125	0.007194245	0.25
76	YJR059W	16	Core	0.25	0.028776978	0.125
76	YJR072C	7	multiple	0.125	0	0.142857143
76	YJR090C	6	Core	0.125	0.014388489	0.166666667
76	YJR091C	8	multiple	0.125	0	0.125
76	YJR122W	2	multiple	0.125	0.007194245	0.5
76	YKL022C	13	Core	0.125	0.007194245	0.076923077
76	YKL048C	5	multiple	0.25	0.014388489	0.4
76	YKL101W	12	Core	0.125	0.035971223	0.083333333
76	YKL108W	5	multiple	0.125	0.014388489	0.2
76	YKL116C	7	Core	0.25	0.007194245	0.285714286
76	YKL129C	19	Core	0.125	0	0.052631579
76	YKL168C	11	multiple	0.125	0.014388489	0.090909091
76	YKR036C	11	Core	0.125	0.035971223	0.090909091
76	YKR048C	13	multiple	0.125	0.014388489	0.076923077
76	YKR089C	1	closed_single	0.125	0	1
76	YLL021W	10	multiple	0.125	0.007194245	0.1
76	YLR006C	5	complete_open	0.125	0	0.2
76	YLR035C	3	multiple	0.125	0	0.333333333
76	YLR079W	6	Core	0.125	0.014388489	0.166666667
76	YLR086W	4	complete_open	0.125	0	0.25
76	YLR096W	16	Core	0.25	0.021582734	0.125
76	YLR131C	3	multiple	0.125	0	0.333333333
76	YLR182W	8	multiple	0.125	0.021582734	0.125
76	YLR210W	10	Core	0.375	0.050359712	0.3
76	YLR223C	1	closed_single	0.125	0	1
76	YLR319C	11	multiple	0.125	0.014388489	0.090909091
76	YLR347C	33	Core	0.125	0.014388489	0.03030303
76	YLR430W	2	multiple	0.125	0	0.5
76	YLR457C	3	complete_open	0.125	0.007194245	0.333333333
76	YML027W	2	limited_open	0.125	0	0.5
76	YMR199W	16	Core	0.375	0.064748201	0.1875
76	YNL161W	11	multiple	0.25	0.007194245	0.181818182
76	YNL175C	12	Core	0.125	0	0.083333333
76	YNL189W	51	Core	0.125	0.014388489	0.019607843
76	YNL257C	2	multiple	0.125	0	0.5
76	YNL288W	10	Core	0.125	0.014388489	0.1
76	YNL298W	18	Core	0.125	0.043165468	0.055555556
76	YNL309W	2	limited_open	0.125	0	0.5
76	YNL339C	1	closed_single	0.125	0	1
76	YNR047W	14	Core	0.375	0.028776978	0.214285714
76	YNR052C	12	Core	0.25	0.035971223	0.166666667
76	YOL070C	1	closed_single	0.125	0	1
76	YOL100W	8	multiple	0.25	0.007194245	0.25
76	YOR039W	10	Core	0.125	0.028776978	0.1
76	YOR058C	1	closed_single	0.125	0	1
76	YOR061W	16	Core	0.125	0.035971223	0.0625
76	YOR117W	15	Core	0.125	0.007194245	0.066666667
76	YOR127W	6	Core	0.125	0.014388489	0.166666667
76	YOR136W	6	multiple	0.125	0.007194245	0.166666667
76	YOR177C	2	multiple	0.125	0	0.5
76	YOR195W	2	limited_open	0.125	0	0.5
76	YOR264W	3	multiple	0.125	0.007194245	0.333333333
76	YOR317W	3	complete_open	0.125	0	0.333333333
76	YPL031C	28	Core	0.125	0.028776978	0.035714286
76	YPL042C	13	Core	0.125	0.014388489	0.076923077
76	YPL115C	6	Core	0.125	0.007194245	0.166666667
76	YPL155C	5	Core	0.125	0.014388489	0.2
76	YPL209C	7	multiple	0.25	0	0.285714286
76	YPL256C	19	Core	0.375	0.071942446	0.157894737
76	YPR018W	7	complete_open	0.125	0	0.142857143
76	YPR120C	17	Core	0.375	0.086330935	0.176470588
76	YPR141C	12	Core	0.125	0.014388489	0.083333333
76	YPR160W	6	multiple	0.25	0	0.333333333
76	YPR174C	1	closed_single	0.125	0	1
76	YPR175W	4	multiple	0.125	0	0.25
77	YAL019W	2	limited_open	0.166666667	0	0.5
77	YAL024C	3	complete_open	0.166666667	0	0.333333333
77	YAL040C	12	Core	0.166666667	0.065420561	0.083333333
77	YBL105C	16	multiple	0.166666667	0.018691589	0.0625
77	YBR135W	9	Core	0.166666667	0.065420561	0.111111111
77	YDL017W	12	multiple	0.166666667	0.009345794	0.083333333
77	YDL025C	3	complete_open	0.166666667	0	0.333333333
77	YDL056W	8	multiple	0.166666667	0.028037383	0.125
77	YDL106C	4	multiple	0.166666667	0.009345794	0.25
77	YDL108W	10	multiple	0.166666667	0.009345794	0.1
77	YDL155W	13	Core	0.166666667	0.102803738	0.076923077
77	YDR001C	4	complete_open	0.166666667	0	0.25
77	YDR052C	5	multiple	0.166666667	0.018691589	0.2
77	YDR097C	7	Core	0.166666667	0	0.142857143
77	YDR113C	4	complete_open	0.166666667	0.009345794	0.25
77	YDR130C	6	complete_open	0.166666667	0	0.166666667
77	YDR146C	6	multiple	0.166666667	0.009345794	0.166666667
77	YDR212W	23	Core	0.166666667	0.009345794	0.043478261
77	YDR223W	1	closed_single	0.166666667	0	1
77	YDR309C	16	Core	0.166666667	0.028037383	0.0625
77	YDR356W	8	multiple	0.166666667	0.009345794	0.125
77	YDR379W	4	multiple	0.166666667	0	0.25
77	YDR507C	13	Core	0.166666667	0.009345794	0.076923077
77	YEL032W	6	Core	0.166666667	0	0.166666667
77	YER059W	3	multiple	0.166666667	0	0.333333333
77	YER111C	6	multiple	0.166666667	0.028037383	0.166666667
77	YER120W	2	multiple	0.166666667	0	0.5
77	YER129W	7	Core	0.166666667	0.028037383	0.142857143
77	YFL029C	5	multiple	0.166666667	0.009345794	0.2
77	YFL037W	8	multiple	0.166666667	0.028037383	0.125
77	YGL003C	10	Core	0.166666667	0.028037383	0.1
77	YGL019W	10	Core	0.166666667	0.037383178	0.1
77	YGL116W	13	multiple	0.166666667	0.028037383	0.076923077
77	YGL178W	7	Core	0.166666667	0	0.142857143
77	YGR014W	3	multiple	0.166666667	0.009345794	0.333333333
77	YGR092W	23	Core	0.166666667	0.046728972	0.043478261
77	YGR108W	12	Core	0.166666667	0.102803738	0.083333333
77	YGR109C	9	Core	0.166666667	0.074766355	0.111111111
77	YGR238C	3	multiple	0.166666667	0.018691589	0.333333333
77	YGR270W	2	limited_open	0.166666667	0	0.5
77	YGR296W	2	multiple	0.166666667	0	0.5
77	YHL007C	15	Core	0.166666667	0.018691589	0.066666667
77	YHR027C	17	multiple	0.166666667	0	0.058823529
77	YHR098C	4	multiple	0.166666667	0	0.25
77	YHR118C	7	Core	0.166666667	0.009345794	0.142857143
77	YHR158C	8	multiple	0.166666667	0.028037383	0.125
77	YHR164C	3	complete_open	0.166666667	0	0.333333333
77	YIL035C	41	Core	0.166666667	0.056074766	0.024390244
77	YIL050W	4	multiple	0.166666667	0	0.25
77	YIL106W	8	Core	0.166666667	0.018691589	0.125
77	YIL112W	11	Core	0.166666667	0.009345794	0.090909091
77	YJL084C	1	closed_single	0.166666667	0	1
77	YJL157C	9	Core	0.166666667	0.028037383	0.111111111
77	YJL187C	16	multiple	0.166666667	0.065420561	0.0625
77	YJL194W	10	Core	0.166666667	0.009345794	0.1
77	YJR059W	16	Core	0.166666667	0.037383178	0.0625
77	YJR090C	6	Core	0.166666667	0.018691589	0.166666667
77	YJR091C	8	multiple	0.166666667	0	0.125
77	YKL048C	5	multiple	0.166666667	0.018691589	0.2
77	YKL108W	5	multiple	0.166666667	0.009345794	0.2
77	YKL116C	7	Core	0.166666667	0.018691589	0.142857143
77	YKL129C	19	Core	0.166666667	0	0.052631579
77	YKR089C	1	closed_single	0.166666667	0	1
77	YLL021W	10	multiple	0.166666667	0.009345794	0.1
77	YLR006C	5	complete_open	0.166666667	0	0.2
77	YLR035C	3	multiple	0.166666667	0	0.333333333
77	YLR079W	6	Core	0.166666667	0.009345794	0.166666667
77	YLR086W	4	complete_open	0.166666667	0	0.25
77	YLR096W	16	Core	0.166666667	0.028037383	0.0625
77	YLR131C	3	multiple	0.166666667	0	0.333333333
77	YLR182W	8	multiple	0.166666667	0.028037383	0.125
77	YLR210W	10	Core	0.166666667	0.08411215	0.1
77	YLR212C	13	Core	0.166666667	0.037383178	0.076923077
77	YLR223C	1	closed_single	0.166666667	0	1
77	YLR319C	11	multiple	0.166666667	0.018691589	0.090909091
77	YLR430W	2	multiple	0.166666667	0	0.5
77	YLR457C	3	complete_open	0.166666667	0	0.333333333
77	YML027W	2	limited_open	0.166666667	0	0.5
77	YML085C	11	multiple	0.166666667	0.028037383	0.090909091
77	YML124C	6	multiple	0.166666667	0.028037383	0.166666667
77	YMR001C	12	Core	0.166666667	0.046728972	0.083333333
77	YMR198W	1	closed_single	0.166666667	0	1
77	YMR199W	16	Core	0.166666667	0.08411215	0.0625
77	YNL257C	2	multiple	0.166666667	0	0.5
77	YNL298W	18	Core	0.166666667	0.046728972	0.055555556
77	YNL309W	2	limited_open	0.166666667	0	0.5
77	YNL339C	1	closed_single	0.166666667	0	1
77	YNR047W	14	Core	0.166666667	0.037383178	0.071428571
77	YOL069W	4	limited_open	0.333333333	0	0.5
77	YOL070C	1	closed_single	0.166666667	0	1
77	YOL100W	8	multiple	0.166666667	0.018691589	0.125
77	YOR039W	10	Core	0.166666667	0.028037383	0.1
77	YOR058C	1	closed_single	0.166666667	0	1
77	YOR061W	16	Core	0.166666667	0.037383178	0.0625
77	YOR127W	6	Core	0.166666667	0.018691589	0.166666667
77	YOR177C	2	multiple	0.166666667	0	0.5
77	YOR195W	2	limited_open	0.166666667	0	0.5
77	YPL115C	6	Core	0.166666667	0.009345794	0.166666667
77	YPL209C	7	multiple	0.166666667	0.009345794	0.142857143
77	YPL253C	1	closed_single	0.166666667	0	1
77	YPL256C	19	Core	0.166666667	0.112149533	0.052631579
77	YPR018W	7	complete_open	0.166666667	0	0.142857143
77	YPR111W	7	Core	0.166666667	0.018691589	0.142857143
77	YPR119W	36	Core	0.166666667	0.242990654	0.027777778
77	YPR120C	17	Core	0.166666667	0.112149533	0.058823529
77	YPR174C	1	closed_single	0.166666667	0	1
77	YPR175W	4	multiple	0.166666667	0	0.25
78	YAL017W	7	complete_open	0.166666667	0.020833333	0.142857143
78	YAL019W	2	limited_open	0.166666667	0	0.5
78	YAL021C	16	Core	0.166666667	0.034722222	0.0625
78	YAL024C	3	complete_open	0.166666667	0	0.333333333
78	YAL040C	12	Core	0.333333333	0.041666667	0.166666667
78	YAR018C	10	multiple	0.166666667	0.013888889	0.1
78	YAR019C	25	multiple	0.166666667	0.069444444	0.04
78	YBL105C	16	multiple	0.333333333	0.013888889	0.125
78	YBR028C	8	Core	0.166666667	0.020833333	0.125
78	YBR059C	7	multiple	0.166666667	0.006944444	0.142857143
78	YBR135W	9	Core	0.333333333	0.041666667	0.222222222
78	YCL014W	1	closed_single	0.166666667	0	1
78	YCR091W	4	limited_open	0.333333333	0.013888889	0.5
78	YDL017W	12	multiple	0.166666667	0.027777778	0.083333333
78	YDL019C	10	multiple	0.166666667	0.020833333	0.1
78	YDL025C	3	complete_open	0.166666667	0	0.333333333
78	YDL056W	8	multiple	0.166666667	0.034722222	0.125
78	YDL106C	4	multiple	0.166666667	0.006944444	0.25
78	YDL108W	10	multiple	0.166666667	0.006944444	0.1
78	YDL127W	4	multiple	0.166666667	0.006944444	0.25
78	YDL155W	13	Core	0.5	0.0625	0.230769231
78	YDL160C	16	Core	0.166666667	0.027777778	0.0625
78	YDL185W	25	Core	0.166666667	0.013888889	0.04
78	YDR001C	4	complete_open	0.166666667	0	0.25
78	YDR025W	12	Core	0.166666667	0	0.083333333
78	YDR052C	5	multiple	0.166666667	0.013888889	0.2
78	YDR097C	7	Core	0.166666667	0	0.142857143
78	YDR113C	4	complete_open	0.166666667	0.006944444	0.25
78	YDR130C	6	complete_open	0.166666667	0	0.166666667
78	YDR146C	6	multiple	0.166666667	0.006944444	0.166666667
78	YDR212W	23	Core	0.166666667	0.027777778	0.043478261
78	YDR223W	1	closed_single	0.166666667	0	1
78	YDR309C	16	Core	0.166666667	0.027777778	0.0625
78	YDR356W	8	multiple	0.166666667	0	0.125
78	YDR379W	4	multiple	0.166666667	0	0.25
78	YDR394W	42	Core	0.166666667	0.020833333	0.023809524
78	YDR507C	13	Core	0.333333333	0.006944444	0.153846154
78	YEL032W	6	Core	0.166666667	0	0.166666667
78	YER059W	3	multiple	0.166666667	0.006944444	0.333333333
78	YER111C	6	multiple	0.333333333	0.013888889	0.333333333
78	YER120W	2	multiple	0.166666667	0	0.5
78	YER129W	7	Core	0.333333333	0.020833333	0.285714286
78	YFL029C	5	multiple	0.166666667	0.006944444	0.2
78	YGL003C	10	Core	0.333333333	0.020833333	0.2
78	YGL019W	10	Core	0.166666667	0.027777778	0.1
78	YGL116W	13	multiple	0.333333333	0.013888889	0.153846154
78	YGL137W	59	Core	0.166666667	0.041666667	0.016949153
78	YGL178W	7	Core	0.166666667	0.020833333	0.142857143
78	YGL216W	5	Core	0.166666667	0.013888889	0.2
78	YGR014W	3	multiple	0.166666667	0.006944444	0.333333333
78	YGR097W	2	multiple	0.166666667	0	0.5
78	YGR108W	12	Core	0.333333333	0.069444444	0.166666667
78	YGR109C	9	Core	0.333333333	0.048611111	0.222222222
78	YGR238C	3	multiple	0.166666667	0.013888889	0.333333333
78	YGR270W	2	limited_open	0.166666667	0	0.5
78	YGR296W	2	multiple	0.166666667	0	0.5
78	YHL007C	15	Core	0.166666667	0.020833333	0.066666667
78	YHR027C	17	multiple	0.166666667	0.006944444	0.058823529
78	YHR079C	3	complete_open	0.166666667	0.013888889	0.333333333
78	YHR082C	18	multiple	0.166666667	0.055555556	0.055555556
78	YHR098C	4	multiple	0.166666667	0	0.25
78	YHR118C	7	Core	0.166666667	0.006944444	0.142857143
78	YHR158C	8	multiple	0.166666667	0.020833333	0.125
78	YHR164C	3	complete_open	0.166666667	0	0.333333333
78	YHR166C	13	Core	0.166666667	0.006944444	0.076923077
78	YIL035C	41	Core	0.166666667	0.048611111	0.024390244
78	YIL050W	4	multiple	0.166666667	0.006944444	0.25
78	YIL106W	8	Core	0.333333333	0.013888889	0.25
78	YIL112W	11	Core	0.333333333	0.006944444	0.181818182
78	YIL148W	27	multiple	0.166666667	0.020833333	0.037037037
78	YJL005W	9	Core	0.166666667	0	0.111111111
78	YJL084C	1	closed_single	0.166666667	0	1
78	YJL128C	11	multiple	0.166666667	0.006944444	0.090909091
78	YJL141C	8	multiple	0.166666667	0.013888889	0.125
78	YJL157C	9	Core	0.166666667	0.020833333	0.111111111
78	YJL164C	12	Core	0.166666667	0.041666667	0.083333333
78	YJL165C	3	complete_open	0.166666667	0.006944444	0.333333333
78	YJL187C	16	multiple	0.333333333	0.041666667	0.125
78	YJL194W	10	Core	0.166666667	0.006944444	0.1
78	YJR072C	7	multiple	0.166666667	0	0.142857143
78	YJR090C	6	Core	0.166666667	0.013888889	0.166666667
78	YJR091C	8	multiple	0.166666667	0.006944444	0.125
78	YKL048C	5	multiple	0.333333333	0.013888889	0.4
78	YKL108W	5	multiple	0.166666667	0.006944444	0.2
78	YKL129C	19	Core	0.166666667	0	0.052631579
78	YKL166C	28	Core	0.166666667	0.0625	0.035714286
78	YKL168C	11	multiple	0.333333333	0.048611111	0.181818182
78	YKR036C	11	Core	0.166666667	0.020833333	0.090909091
78	YKR048C	13	multiple	0.166666667	0.013888889	0.076923077
78	YKR089C	1	closed_single	0.166666667	0	1
78	YLL021W	10	multiple	0.166666667	0.013888889	0.1
78	YLR006C	5	complete_open	0.166666667	0	0.2
78	YLR035C	3	multiple	0.166666667	0	0.333333333
78	YLR079W	6	Core	0.166666667	0.013888889	0.166666667
78	YLR086W	4	complete_open	0.166666667	0	0.25
78	YLR096W	16	Core	0.333333333	0.020833333	0.125
78	YLR131C	3	multiple	0.166666667	0	0.333333333
78	YLR182W	8	multiple	0.166666667	0.020833333	0.125
78	YLR210W	10	Core	0.333333333	0.055555556	0.2
78	YLR223C	1	closed_single	0.166666667	0	1
78	YLR248W	4	complete_open	0.166666667	0.013888889	0.25
78	YLR319C	11	multiple	0.166666667	0.020833333	0.090909091
78	YLR362W	24	Core	0.166666667	0.041666667	0.041666667
78	YLR430W	2	multiple	0.166666667	0	0.5
78	YLR457C	3	complete_open	0.166666667	0.006944444	0.333333333
78	YML027W	2	limited_open	0.166666667	0	0.5
78	YMR001C	12	Core	0.5	0.027777778	0.25
78	YMR068W	4	complete_open	0.166666667	0	0.25
78	YMR199W	16	Core	0.333333333	0.069444444	0.125
78	YMR291W	7	multiple	0.166666667	0.027777778	0.142857143
78	YNL154C	16	Core	0.166666667	0.055555556	0.0625
78	YNL257C	2	multiple	0.166666667	0	0.5
78	YNL288W	10	Core	0.166666667	0.013888889	0.1
78	YNL289W	5	multiple	0.333333333	0.013888889	0.4
78	YNL298W	18	Core	0.166666667	0.048611111	0.055555556
78	YNL307C	10	multiple	0.166666667	0.013888889	0.1
78	YNL309W	2	limited_open	0.166666667	0	0.5
78	YNL339C	1	closed_single	0.166666667	0	1
78	YNR052C	12	Core	0.166666667	0.048611111	0.083333333
78	YOL070C	1	closed_single	0.166666667	0	1
78	YOL100W	8	multiple	0.333333333	0.006944444	0.25
78	YOL128C	4	multiple	0.166666667	0	0.25
78	YOR039W	10	Core	0.166666667	0.020833333	0.1
78	YOR058C	1	closed_single	0.166666667	0	1
78	YOR061W	16	Core	0.166666667	0.027777778	0.0625
78	YOR117W	15	Core	0.166666667	0.006944444	0.066666667
78	YOR127W	6	Core	0.166666667	0.013888889	0.166666667
78	YOR177C	2	multiple	0.166666667	0	0.5
78	YOR195W	2	limited_open	0.166666667	0	0.5
78	YOR264W	3	multiple	0.166666667	0.006944444	0.333333333
78	YOR317W	3	complete_open	0.166666667	0	0.333333333
78	YPL031C	28	Core	0.333333333	0.041666667	0.071428571
78	YPL042C	13	Core	0.166666667	0.013888889	0.076923077
78	YPL115C	6	Core	0.166666667	0.006944444	0.166666667
78	YPL155C	5	Core	0.166666667	0.013888889	0.2
78	YPL209C	7	multiple	0.333333333	0	0.285714286
78	YPL256C	19	Core	0.333333333	0.083333333	0.105263158
78	YPR018W	7	complete_open	0.166666667	0	0.142857143
78	YPR111W	7	Core	0.333333333	0.013888889	0.285714286
78	YPR120C	17	Core	0.5	0.090277778	0.176470588
78	YPR141C	12	Core	0.166666667	0.013888889	0.083333333
78	YPR160W	6	multiple	0.166666667	0.020833333	0.166666667
78	YPR174C	1	closed_single	0.166666667	0	1
78	YPR175W	4	multiple	0.166666667	0	0.25
79	YAL047C	7	multiple	0.166666667	0	0.142857143
79	YAR002W	11	Core	0.333333333	0.087719298	0.181818182
79	YBL031W	1	closed_single	0.166666667	0	1
79	YBR017C	18	Core	0.5	0.192982456	0.166666667
79	YBR235W	1	closed_single	0.166666667	0	1
79	YCR038C	1	closed_single	0.166666667	0	1
79	YDL189W	1	closed_single	0.166666667	0	1
79	YDL193W	2	closed_single	0.333333333	0	1
79	YDR192C	27	Core	0.166666667	0.157894737	0.037037037
79	YDR229W	2	multiple	0.166666667	0	0.5
79	YDR335W	17	Core	0.166666667	0.157894737	0.058823529
79	YDR499W	4	complete_open	0.166666667	0	0.25
79	YEL043W	2	multiple	0.166666667	0	0.5
79	YER009W	9	Core	0.5	0.105263158	0.333333333
79	YER052C	3	complete_open	0.166666667	0	0.333333333
79	YER110C	25	Core	0.5	0.263157895	0.12
79	YFR034C	12	Core	0.166666667	0.035087719	0.083333333
79	YGL016W	8	multiple	0.166666667	0.052631579	0.125
79	YGL092W	17	Core	0.166666667	0.157894737	0.058823529
79	YGL172W	22	Core	0.166666667	0.175438596	0.045454545
79	YGL195W	24	Core	0.5	0.157894737	0.125
79	YGL238W	6	Core	0.333333333	0.070175439	0.333333333
79	YGR119C	28	Core	0.166666667	0.192982456	0.035714286
79	YHL030W	14	Core	0.166666667	0.140350877	0.071428571
79	YHR082C	18	multiple	0.166666667	0.01754386	0.055555556
79	YHR108W	1	closed_single	0.166666667	0	1
79	YIL115C	10	Core	0.166666667	0.087719298	0.1
79	YIL128W	6	multiple	0.166666667	0.052631579	0.166666667
79	YJL041W	14	Core	0.166666667	0.157894737	0.071428571
79	YJR061W	1	closed_single	0.166666667	0	1
79	YJR074W	2	closed_single	0.333333333	0	1
79	YJR132W	16	Core	0.333333333	0.157894737	0.125
79	YJR134C	3	multiple	0.166666667	0	0.333333333
79	YKL045W	5	complete_open	0.166666667	0.01754386	0.2
79	YKL068W	30	Core	0.166666667	0.157894737	0.033333333
79	YKL205W	4	multiple	0.166666667	0.01754386	0.25
79	YLL060C	2	limited_open	0.166666667	0	0.5
79	YLR131C	3	multiple	0.166666667	0	0.333333333
79	YLR335W	18	Core	0.333333333	0.210526316	0.111111111
79	YLR347C	33	Core	0.333333333	0.333333333	0.060606061
79	YML007W	5	multiple	0.166666667	0.052631579	0.2
79	YML117W	3	multiple	0.166666667	0	0.333333333
79	YMR047C	44	Core	0.166666667	0.263157895	0.022727273
79	YMR124W	1	closed_single	0.166666667	0	1
79	YMR180C	1	closed_single	0.166666667	0	1
79	YMR235C	5	multiple	0.333333333	0.01754386	0.4
79	YMR308C	38	Core	0.333333333	0.263157895	0.052631579
79	YNL014W	3	multiple	0.166666667	0.01754386	0.333333333
79	YNL118C	7	multiple	0.166666667	0	0.142857143
79	YNL189W	51	Core	0.5	0.298245614	0.058823529
79	YNL196C	1	closed_single	0.166666667	0	1
79	YOL021C	13	Core	0.166666667	0	0.076923077
79	YOL128C	4	multiple	0.166666667	0	0.25
79	YOR098C	19	Core	0.333333333	0.157894737	0.105263158
79	YOR160W	9	multiple	0.166666667	0.087719298	0.111111111
79	YOR371C	3	complete_open	0.166666667	0	0.333333333
79	YPL120W	4	complete_open	0.166666667	0	0.25
80	YAL040C	12	Core	0.1	0.038461538	0.083333333
80	YBR127C	15	Core	0.1	0.096153846	0.066666667
80	YBR160W	103	Core	0.2	0.115384615	0.019417476
80	YBR203W	1	closed_single	0.1	0	1
80	YBR270C	5	multiple	0.1	0	0.2
80	YBR280C	2	closed_single	0.2	0	1
80	YDL185W	25	Core	0.1	0.096153846	0.04
80	YDR131C	1	closed_single	0.1	0	1
80	YDR139C	8	multiple	0.3	0.038461538	0.375
80	YDR202C	6	Core	0.1	0.096153846	0.166666667
80	YDR285W	2	limited_open	0.1	0	0.5
80	YDR306C	1	closed_single	0.1	0	1
80	YDR318W	5	complete_open	0.1	0	0.2
80	YDR385W	8	multiple	0.1	0	0.125
80	YEL051W	17	Core	0.1	0.096153846	0.058823529
80	YGL087C	4	complete_open	0.1	0	0.25
80	YGL149W	1	closed_single	0.1	0	1
80	YGL195W	24	Core	0.1	0.038461538	0.041666667
80	YGR003W	2	limited_open	0.1	0.019230769	0.5
80	YHL030W	14	Core	0.1	0.038461538	0.071428571
80	YIL148W	27	multiple	0.3	0.038461538	0.111111111
80	YJL047C	5	multiple	0.2	0.019230769	0.4
80	YJL058C	3	complete_open	0.1	0	0.333333333
80	YJL109C	12	Core	0.1	0.038461538	0.083333333
80	YJL149W	2	closed_single	0.2	0	1
80	YJL187C	16	multiple	0.1	0.038461538	0.0625
80	YJL194W	10	Core	0.1	0.019230769	0.1
80	YJL204C	1	closed_single	0.1	0	1
80	YJR033C	6	Core	0.1	0.096153846	0.166666667
80	YJR089W	2	limited_open	0.1	0	0.5
80	YKL081W	7	multiple	0.1	0	0.142857143
80	YLL039C	8	Core	0.2	0	0.25
80	YLR097C	1	closed_single	0.1	0	1
80	YLR127C	13	Core	0.1	0	0.076923077
80	YLR224W	1	closed_single	0.1	0	1
80	YLR352W	2	closed_single	0.2	0	1
80	YLR368W	1	closed_single	0.1	0	1
80	YMR094W	5	multiple	0.1	0.038461538	0.2
80	YMR168C	6	complete_open	0.1	0.019230769	0.166666667
80	YMR186W	15	Core	0.1	0.019230769	0.066666667
80	YMR199W	16	Core	0.3	0.057692308	0.1875
80	YMR258C	1	closed_single	0.1	0	1
80	YNL007C	5	multiple	0.1	0	0.2
80	YNL103W	6	complete_open	0.1	0.038461538	0.166666667
80	YNL182C	6	multiple	0.1	0	0.166666667
80	YNL311C	6	multiple	0.1	0	0.166666667
80	YOR080W	1	closed_single	0.1	0	1
80	YOR332W	13	Core	0.1	0.096153846	0.076923077
80	YPL038W	3	complete_open	0.1	0.019230769	0.333333333
80	YPL240C	20	Core	0.1	0.038461538	0.05
80	YPL256C	19	Core	0.3	0.038461538	0.157894737
80	YPR120C	17	Core	0.1	0.096153846	0.058823529
81	YAL035W	7	complete_open	0.166666667	0	0.142857143
81	YBL003C	10	Core	0.166666667	0	0.1
81	YBL004W	14	Core	0.166666667	0.016393443	0.071428571
81	YCL037C	2	limited_open	0.166666667	0	0.5
81	YCL054W	2	closed_single	0.333333333	0	1
81	YCL059C	5	complete_open	0.166666667	0	0.2
81	YDL148C	1	closed_single	0.166666667	0	1
81	YDL208W	11	Core	0.333333333	0.081967213	0.181818182
81	YDL213C	4	multiple	0.166666667	0	0.25
81	YDR299W	2	limited_open	0.166666667	0	0.5
81	YDR324C	12	Core	0.166666667	0.163934426	0.083333333
81	YDR365C	2	multiple	0.166666667	0	0.5
81	YDR449C	2	multiple	0.166666667	0.016393443	0.5
81	YER082C	20	Core	0.333333333	0.196721311	0.1
81	YER133W	38	multiple	0.166666667	0	0.026315789
81	YGL011C	18	Core	0.166666667	0.032786885	0.055555556
81	YGL120C	32	Core	0.333333333	0.114754098	0.0625
81	YGL171W	10	Core	0.333333333	0.114754098	0.2
81	YGR090W	12	multiple	0.166666667	0.114754098	0.083333333
81	YGR091W	10	Core	0.166666667	0	0.1
81	YGR135W	18	Core	0.166666667	0.032786885	0.055555556
81	YGR145W	2	multiple	0.166666667	0.016393443	0.5
81	YGR156W	3	multiple	0.166666667	0.016393443	0.333333333
81	YGR159C	6	Core	0.166666667	0	0.166666667
81	YGR162W	19	Core	0.166666667	0.032786885	0.052631579
81	YGR210C	1	closed_single	0.166666667	0	1
81	YHR072W-A	6	Core	0.333333333	0.049180328	0.333333333
81	YHR089C	9	Core	0.333333333	0.06557377	0.222222222
81	YHR148W	2	limited_open	0.166666667	0.016393443	0.5
81	YHR169W	13	Core	0.333333333	0.081967213	0.153846154
81	YJL069C	14	Core	0.166666667	0.213114754	0.071428571
81	YJL109C	12	Core	0.166666667	0.06557377	0.083333333
81	YJR002W	3	complete_open	0.166666667	0.032786885	0.333333333
81	YKR059W	9	Core	0.166666667	0.098360656	0.111111111
81	YKR060W	1	closed_single	0.166666667	0	1
81	YLL011W	21	Core	0.333333333	0.163934426	0.095238095
81	YLR129W	12	Core	0.166666667	0.180327869	0.083333333
81	YLR222C	21	Core	0.166666667	0.163934426	0.047619048
81	YLR409C	19	Core	0.166666667	0.196721311	0.052631579
81	YML130C	3	complete_open	0.166666667	0	0.333333333
81	YMR093W	15	Core	0.166666667	0.180327869	0.066666667
81	YMR116C	25	Core	0.333333333	0.213114754	0.08
81	YMR128W	12	Core	0.333333333	0.114754098	0.166666667
81	YMR290C	29	Core	0.333333333	0.114754098	0.068965517
81	YMR300C	1	closed_single	0.166666667	0	1
81	YNL016W	12	Core	0.166666667	0.016393443	0.083333333
81	YNL061W	10	Core	0.166666667	0.016393443	0.1
81	YNL075W	3	complete_open	0.166666667	0.016393443	0.333333333
81	YNL124W	4	Core	0.166666667	0.049180328	0.25
81	YNL307C	10	multiple	0.166666667	0	0.1
81	YNL317W	29	Core	0.333333333	0.163934426	0.068965517
81	YNR054C	1	closed_single	0.166666667	0	1
81	YOL010W	2	limited_open	0.166666667	0	0.5
81	YOL038W	18	Core	0.166666667	0.032786885	0.055555556
81	YOL041C	9	Core	0.166666667	0.016393443	0.111111111
81	YOR078W	1	closed_single	0.166666667	0	1
81	YOR290C	13	multiple	0.166666667	0.049180328	0.076923077
81	YPL043W	34	Core	0.5	0.081967213	0.088235294
81	YPL126W	17	Core	0.166666667	0.163934426	0.058823529
81	YPR137W	2	closed_single	0.333333333	0	1
81	YPR144C	1	closed_single	0.166666667	0	1
82	YBR160W	103	Core	0.166666667	0.428571429	0.009708738
82	YDL017W	12	multiple	0.166666667	0.285714286	0.083333333
82	YDL029W	31	Core	0.166666667	0.142857143	0.032258065
82	YDR052C	5	multiple	0.166666667	0.285714286	0.2
82	YGL201C	3	limited_open	0.333333333	0	0.666666667
82	YJL194W	10	Core	0.166666667	0.142857143	0.1
82	YPR019W	2	multiple	0.166666667	0.142857143	0.5
83	YDL140C	31	Core	0.5	0.428571429	0.096774194
83	YDR138W	5	multiple	0.166666667	0.142857143	0.2
83	YGR104C	12	Core	0.166666667	0	0.083333333
83	YKL145W	29	Core	0.5	0	0.103448276
83	YOR151C	16	Core	0.166666667	0.142857143	0.0625
83	YPL129W	12	multiple	0.333333333	0.142857143	0.166666667
83	YPR086W	9	multiple	0.166666667	0	0.111111111
84	YAL040C	12	Core	0.111111111	0.033898305	0.083333333
84	YAR019C	25	multiple	0.111111111	0.016949153	0.04
84	YBL007C	20	Core	0.111111111	0.050847458	0.05
84	YBR133C	5	multiple	0.111111111	0.016949153	0.2
84	YBR160W	103	Core	0.333333333	0.169491525	0.029126214
84	YCL032W	7	Core	0.111111111	0.084745763	0.142857143
84	YCR088W	23	Core	0.222222222	0.06779661	0.086956522
84	YDL101C	19	multiple	0.111111111	0.050847458	0.052631579
84	YDL117W	1	closed_single	0.111111111	0	1
84	YDL135C	4	complete_open	0.111111111	0	0.25
84	YDL178W	3	multiple	0.111111111	0.016949153	0.333333333
84	YDL240W	3	complete_open	0.111111111	0	0.333333333
84	YDR099W	17	multiple	0.111111111	0.033898305	0.058823529
84	YDR103W	12	Core	0.111111111	0.06779661	0.083333333
84	YDR264C	12	multiple	0.111111111	0.06779661	0.083333333
84	YDR309C	16	Core	0.222222222	0.118644068	0.125
84	YDR379W	4	multiple	0.222222222	0.033898305	0.5
84	YDR388W	57	Core	0.111111111	0.084745763	0.01754386
84	YEL043W	2	multiple	0.111111111	0	0.5
84	YER008C	3	complete_open	0.111111111	0	0.333333333
84	YER118C	8	multiple	0.111111111	0.016949153	0.125
84	YER124C	3	multiple	0.222222222	0.016949153	0.666666667
84	YER155C	18	Core	0.111111111	0.016949153	0.055555556
84	YER158C	1	closed_single	0.111111111	0	1
84	YER177W	5	complete_open	0.111111111	0.016949153	0.2
84	YFL039C	37	Core	0.222222222	0.118644068	0.054054054
84	YFL047W	2	limited_open	0.111111111	0	0.5
84	YGL233W	2	limited_open	0.111111111	0	0.5
84	YGR014W	3	multiple	0.111111111	0.016949153	0.333333333
84	YGR108W	12	Core	0.111111111	0.084745763	0.083333333
84	YGR134W	7	Core	0.111111111	0	0.142857143
84	YGR221C	1	closed_single	0.111111111	0	1
84	YHR061C	12	Core	0.222222222	0.084745763	0.166666667
84	YHR107C	17	Core	0.111111111	0.050847458	0.058823529
84	YIL079C	3	complete_open	0.111111111	0	0.333333333
84	YJL187C	16	multiple	0.333333333	0.050847458	0.1875
84	YKL068W	30	Core	0.111111111	0	0.033333333
84	YKL092C	2	multiple	0.111111111	0.016949153	0.5
84	YLR206W	2	limited_open	0.111111111	0	0.5
84	YLR362W	24	Core	0.222222222	0.06779661	0.083333333
84	YML109W	20	Core	0.222222222	0.050847458	0.1
84	YMR032W	7	multiple	0.111111111	0.033898305	0.142857143
84	YMR199W	16	Core	0.111111111	0.033898305	0.0625
84	YMR303C	6	multiple	0.111111111	0	0.166666667
84	YNL161W	11	multiple	0.111111111	0	0.090909091
84	YNL243W	11	Core	0.111111111	0.06779661	0.090909091
84	YNL271C	14	multiple	0.111111111	0.033898305	0.071428571
84	YNR031C	5	complete_open	0.111111111	0	0.2
84	YOL113W	8	multiple	0.111111111	0	0.125
84	YOR127W	6	Core	0.333333333	0.033898305	0.5
84	YOR181W	27	Core	0.111111111	0.06779661	0.037037037
84	YOR188W	1	closed_single	0.111111111	0	1
84	YOR212W	19	Core	0.222222222	0.06779661	0.105263158
84	YOR370C	9	multiple	0.111111111	0	0.111111111
84	YPL115C	6	Core	0.222222222	0.033898305	0.333333333
84	YPL153C	22	multiple	0.111111111	0.016949153	0.045454545
84	YPL161C	10	Core	0.222222222	0.033898305	0.2
84	YPL242C	8	multiple	0.111111111	0.033898305	0.125
84	YPL256C	19	Core	0.222222222	0.050847458	0.105263158
85	YAL055W	5	Core	0.285714286	0.1	0.4
85	YCR077C	14	Core	0.142857143	0	0.071428571
85	YDL113C	2	limited_open	0.142857143	0	0.5
85	YDR265W	6	Core	0.428571429	0.1	0.5
85	YDR329C	3	closed_single	0.428571429	0	1
85	YGL205W	1	closed_single	0.142857143	0	1
85	YGR077C	1	closed_single	0.142857143	0	1
85	YGR119C	28	Core	0.142857143	0	0.035714286
85	YGR239C	3	limited_open	0.285714286	0.05	0.666666667
85	YHR160C	3	limited_open	0.285714286	0.05	0.666666667
85	YIL160C	4	multiple	0.142857143	0.1	0.25
85	YJL210W	1	closed_single	0.142857143	0	1
85	YLR284C	2	limited_open	0.142857143	0.05	0.5
85	YML042W	2	closed_single	0.285714286	0	1
85	YMR026C	5	Core	0.428571429	0.1	0.6
85	YMR047C	44	Core	0.142857143	0	0.022727273
85	YMR284W	3	complete_open	0.142857143	0	0.333333333
85	YNL131W	6	complete_open	0.142857143	0	0.166666667
85	YOL147C	1	closed_single	0.142857143	0	1
85	YOR180C	3	complete_open	0.142857143	0.05	0.333333333
86	YAL005C	18	Core	0.166666667	0.077922078	0.055555556
86	YAL016W	14	Core	0.166666667	0.038961039	0.071428571
86	YAL059W	2	multiple	0.166666667	0.012987013	0.5
86	YAR002W	11	Core	0.333333333	0.077922078	0.181818182
86	YBL079W	3	multiple	0.166666667	0.025974026	0.333333333
86	YBR017C	18	Core	0.5	0.155844156	0.166666667
86	YBR103W	15	Core	0.166666667	0	0.066666667
86	YBR216C	3	multiple	0.166666667	0.025974026	0.333333333
86	YCR008W	2	multiple	0.166666667	0	0.5
86	YCR009C	12	multiple	0.166666667	0	0.083333333
86	YDL051W	16	Core	0.166666667	0	0.0625
86	YDL065C	14	Core	0.166666667	0.012987013	0.071428571
86	YDL088C	1	closed_single	0.166666667	0	1
86	YDL116W	11	Core	0.166666667	0.090909091	0.090909091
86	YDL207W	6	multiple	0.166666667	0.038961039	0.166666667
86	YDR159W	1	closed_single	0.166666667	0	1
86	YDR192C	27	Core	0.166666667	0.207792208	0.037037037
86	YDR207C	9	multiple	0.166666667	0	0.111111111
86	YDR335W	17	Core	0.333333333	0.142857143	0.117647059
86	YDR423C	1	closed_single	0.166666667	0	1
86	YDR490C	8	multiple	0.166666667	0	0.125
86	YER009W	9	Core	0.333333333	0.077922078	0.222222222
86	YER011W	2	multiple	0.166666667	0	0.5
86	YER056C-A	3	multiple	0.166666667	0	0.333333333
86	YER105C	4	multiple	0.166666667	0.012987013	0.25
86	YER107C	5	multiple	0.166666667	0.025974026	0.2
86	YER110C	25	Core	0.333333333	0.220779221	0.08
86	YER165W	35	Core	0.166666667	0.103896104	0.028571429
86	YFR002W	11	multiple	0.166666667	0.077922078	0.090909091
86	YGL016W	8	multiple	0.166666667	0.038961039	0.125
86	YGL092W	17	Core	0.333333333	0.12987013	0.117647059
86	YGL170C	2	multiple	0.166666667	0.012987013	0.5
86	YGL172W	22	Core	0.333333333	0.246753247	0.090909091
86	YGL195W	24	Core	0.166666667	0.12987013	0.041666667
86	YGR056W	3	complete_open	0.166666667	0	0.333333333
86	YGR119C	28	Core	0.5	0.298701299	0.107142857
86	YGR218W	41	Core	0.333333333	0.168831169	0.048780488
86	YHL009C	2	multiple	0.166666667	0.012987013	0.5
86	YHL030W	14	Core	0.166666667	0.077922078	0.071428571
86	YHR099W	21	Core	0.166666667	0.012987013	0.047619048
86	YHR216W	5	complete_open	0.166666667	0	0.2
86	YIL052C	3	multiple	0.166666667	0	0.333333333
86	YIL133C	15	Core	0.166666667	0.012987013	0.066666667
86	YIL149C	3	complete_open	0.166666667	0.012987013	0.333333333
86	YJR042W	8	Core	0.166666667	0.064935065	0.125
86	YJR132W	16	Core	0.333333333	0.103896104	0.125
86	YKL061W	3	multiple	0.166666667	0.012987013	0.333333333
86	YKL068W	30	Core	0.5	0.246753247	0.1
86	YKL205W	4	multiple	0.166666667	0.012987013	0.25
86	YKR082W	6	multiple	0.166666667	0.064935065	0.166666667
86	YLL024C	10	multiple	0.166666667	0.051948052	0.1
86	YLL026W	13	multiple	0.166666667	0.012987013	0.076923077
86	YLR178C	5	multiple	0.166666667	0.038961039	0.2
86	YLR249W	19	Core	0.166666667	0.064935065	0.052631579
86	YLR293C	27	Core	0.333333333	0.181818182	0.074074074
86	YLR335W	18	Core	0.333333333	0.168831169	0.111111111
86	YML007W	5	multiple	0.166666667	0.051948052	0.2
86	YML092C	18	Core	0.166666667	0.051948052	0.055555556
86	YMR001C	12	Core	0.166666667	0.012987013	0.083333333
86	YMR294W	6	multiple	0.166666667	0.025974026	0.166666667
86	YMR308C	38	Core	0.5	0.220779221	0.078947368
86	YNL069C	15	Core	0.166666667	0.012987013	0.066666667
86	YNL189W	51	Core	0.333333333	0.311688312	0.039215686
86	YOL123W	8	multiple	0.166666667	0.025974026	0.125
86	YOL127W	35	Core	0.166666667	0.051948052	0.028571429
86	YOL144W	1	closed_single	0.166666667	0	1
86	YOR046C	3	complete_open	0.166666667	0.012987013	0.333333333
86	YOR098C	19	Core	0.5	0.155844156	0.157894737
86	YOR157C	14	Core	0.166666667	0.012987013	0.071428571
86	YOR160W	9	multiple	0.333333333	0.064935065	0.222222222
86	YOR185C	17	Core	0.166666667	0.116883117	0.058823529
86	YOR349W	6	multiple	0.166666667	0.038961039	0.166666667
86	YOR362C	20	Core	0.166666667	0.025974026	0.05
86	YPL125W	4	multiple	0.166666667	0.038961039	0.25
86	YPL153C	22	multiple	0.166666667	0.012987013	0.045454545
86	YPL169C	5	multiple	0.166666667	0.012987013	0.2
86	YPR181C	18	Core	0.166666667	0.012987013	0.055555556
87	YAL043C	12	Core	0.333333333	0.163265306	0.166666667
87	YAL059W	2	multiple	0.166666667	0	0.5
87	YAR002W	11	Core	0.166666667	0.040816327	0.090909091
87	YBL105C	16	multiple	0.166666667	0	0.0625
87	YBR055C	12	Core	0.166666667	0.020408163	0.083333333
87	YBR103W	15	Core	0.166666667	0	0.066666667
87	YBR233W	1	closed_single	0.166666667	0	1
87	YDL140C	31	Core	0.333333333	0.020408163	0.064516129
87	YDR167W	35	Core	0.166666667	0.020408163	0.028571429
87	YDR192C	27	Core	0.166666667	0.020408163	0.037037037
87	YDR381W	17	Core	0.166666667	0.081632653	0.058823529
87	YDR432W	23	Core	0.166666667	0.224489796	0.043478261
87	YER032W	6	multiple	0.166666667	0.020408163	0.166666667
87	YER133W	38	multiple	0.166666667	0.020408163	0.026315789
87	YGL049C	9	multiple	0.166666667	0.06122449	0.111111111
87	YGL172W	22	Core	0.166666667	0.040816327	0.045454545
87	YGR119C	28	Core	0.166666667	0.040816327	0.035714286
87	YGR159C	6	Core	0.166666667	0.040816327	0.166666667
87	YGR162W	19	Core	0.166666667	0.102040816	0.052631579
87	YGR178C	1	closed_single	0.166666667	0	1
87	YGR250C	5	multiple	0.166666667	0.040816327	0.2
87	YHL034C	11	Core	0.166666667	0.102040816	0.090909091
87	YHR086W	15	Core	0.166666667	0.081632653	0.066666667
87	YIL035C	41	Core	0.166666667	0.06122449	0.024390244
87	YIL061C	36	Core	0.166666667	0.12244898	0.027777778
87	YIL123W	1	closed_single	0.166666667	0	1
87	YIL129C	2	multiple	0.166666667	0.020408163	0.5
87	YIR001C	12	Core	0.166666667	0.142857143	0.083333333
87	YJR022W	35	Core	0.166666667	0.020408163	0.028571429
87	YJR093C	9	Core	0.333333333	0.142857143	0.222222222
87	YKL018W	14	Core	0.166666667	0.12244898	0.071428571
87	YKL059C	9	Core	0.166666667	0.163265306	0.111111111
87	YKL068W	30	Core	0.166666667	0.06122449	0.033333333
87	YKR002W	12	Core	0.333333333	0.163265306	0.166666667
87	YLR115W	13	Core	0.333333333	0.183673469	0.153846154
87	YLR277C	12	Core	0.5	0.163265306	0.25
87	YLR335W	18	Core	0.166666667	0.12244898	0.055555556
87	YMR047C	44	Core	0.166666667	0.081632653	0.022727273
87	YNL251C	12	Core	0.166666667	0.102040816	0.083333333
87	YNL317W	29	Core	0.333333333	0.163265306	0.068965517
87	YNL322C	1	closed_single	0.166666667	0	1
87	YOL123W	8	multiple	0.333333333	0.06122449	0.25
87	YOL139C	10	multiple	0.166666667	0.040816327	0.1
87	YOR098C	19	Core	0.166666667	0	0.052631579
87	YPL031C	28	Core	0.166666667	0	0.035714286
87	YPL043W	34	Core	0.166666667	0.06122449	0.029411765
87	YPL190C	13	Core	0.166666667	0.102040816	0.076923077
87	YPR107C	9	Core	0.166666667	0.142857143	0.111111111
87	YPR159W	3	multiple	0.166666667	0	0.333333333
88	YAL029C	14	Core	0.142857143	0.041237113	0.071428571
88	YAR014C	2	limited_open	0.142857143	0	0.5
88	YBL005W	4	multiple	0.142857143	0.010309278	0.25
88	YBL007C	20	Core	0.285714286	0.082474227	0.1
88	YBL039C	4	multiple	0.142857143	0	0.25
88	YBR108W	2	limited_open	0.142857143	0	0.5
88	YBR118W	9	multiple	0.142857143	0.010309278	0.111111111
88	YBR200W	18	Core	0.428571429	0.041237113	0.166666667
88	YBR234C	10	Core	0.142857143	0.051546392	0.1
88	YCL027W	1	closed_single	0.142857143	0	1
88	YCL036W	1	closed_single	0.142857143	0	1
88	YCL040W	1	closed_single	0.142857143	0	1
88	YCR009C	12	multiple	0.142857143	0.082474227	0.083333333
88	YCR084C	12	multiple	0.142857143	0	0.083333333
88	YDL002C	10	Core	0.142857143	0.010309278	0.1
88	YDL029W	31	Core	0.142857143	0.092783505	0.032258065
88	YDL127W	4	multiple	0.142857143	0	0.25
88	YDL178W	3	multiple	0.142857143	0.010309278	0.333333333
88	YDL179W	2	multiple	0.142857143	0	0.5
88	YDL226C	3	complete_open	0.142857143	0	0.333333333
88	YDR129C	3	multiple	0.285714286	0.010309278	0.666666667
88	YDR148C	4	complete_open	0.142857143	0	0.25
88	YDR229W	2	multiple	0.142857143	0	0.5
88	YDR277C	3	multiple	0.142857143	0.010309278	0.333333333
88	YDR342C	8	multiple	0.142857143	0	0.125
88	YDR362C	3	complete_open	0.142857143	0	0.333333333
88	YDR382W	4	complete_open	0.142857143	0	0.25
88	YDR386W	7	multiple	0.142857143	0	0.142857143
88	YDR515W	1	closed_single	0.142857143	0	1
88	YEL013W	7	multiple	0.142857143	0	0.142857143
88	YER125W	15	multiple	0.142857143	0.020618557	0.066666667
88	YER127W	4	complete_open	0.142857143	0	0.25
88	YGL016W	8	multiple	0.142857143	0.010309278	0.125
88	YGL026C	2	multiple	0.142857143	0	0.5
88	YGL060W	2	multiple	0.142857143	0	0.5
88	YGL181W	8	multiple	0.142857143	0.010309278	0.125
88	YGR098C	2	limited_open	0.142857143	0	0.5
88	YGR268C	5	Core	0.142857143	0.020618557	0.2
88	YHL007C	15	Core	0.142857143	0.010309278	0.066666667
88	YHR016C	14	Core	0.285714286	0.113402062	0.142857143
88	YHR023W	10	Core	0.142857143	0.051546392	0.1
88	YHR070W	1	closed_single	0.142857143	0	1
88	YHR114W	10	Core	0.142857143	0.051546392	0.1
88	YHR179W	12	multiple	0.142857143	0.010309278	0.083333333
88	YIL095W	7	multiple	0.142857143	0.010309278	0.142857143
88	YIL138C	1	closed_single	0.142857143	0	1
88	YIL147C	4	complete_open	0.142857143	0	0.25
88	YIL148W	27	multiple	0.142857143	0	0.037037037
88	YIR003W	2	multiple	0.142857143	0.010309278	0.5
88	YJL005W	9	Core	0.142857143	0	0.111111111
88	YJL081C	11	multiple	0.142857143	0.041237113	0.090909091
88	YJL085W	1	closed_single	0.142857143	0	1
88	YJR065C	10	Core	0.142857143	0.051546392	0.1
88	YJR083C	1	closed_single	0.142857143	0	1
88	YJR115W	2	limited_open	0.142857143	0.010309278	0.5
88	YKL129C	19	Core	0.142857143	0.103092784	0.052631579
88	YLR074C	45	Core	0.142857143	0.020618557	0.022222222
88	YLR144C	1	closed_single	0.142857143	0	1
88	YLR243W	3	multiple	0.142857143	0.010309278	0.333333333
88	YLR319C	11	multiple	0.142857143	0.010309278	0.090909091
88	YLR337C	5	Core	0.142857143	0.041237113	0.2
88	YLR429W	9	multiple	0.285714286	0.030927835	0.222222222
88	YLR433C	7	multiple	0.142857143	0.010309278	0.142857143
88	YLR436C	1	closed_single	0.142857143	0	1
88	YML123C	6	multiple	0.142857143	0.010309278	0.166666667
88	YMR109W	22	Core	0.428571429	0.103092784	0.136363636
88	YMR192W	5	multiple	0.142857143	0.020618557	0.2
88	YMR287C	1	closed_single	0.142857143	0	1
88	YMR308C	38	Core	0.142857143	0.010309278	0.026315789
88	YNL020C	2	multiple	0.142857143	0	0.5
88	YNL059C	3	complete_open	0.142857143	0.020618557	0.333333333
88	YNL079C	2	multiple	0.142857143	0	0.5
88	YNL086W	2	limited_open	0.142857143	0	0.5
88	YNL094W	12	Core	0.285714286	0.041237113	0.166666667
88	YNL106C	1	closed_single	0.142857143	0	1
88	YNL243W	11	Core	0.428571429	0.06185567	0.272727273
88	YNL271C	14	multiple	0.142857143	0.06185567	0.071428571
88	YNL287W	15	Core	0.142857143	0	0.066666667
88	YNL298W	18	Core	0.142857143	0.010309278	0.055555556
88	YOL139C	10	multiple	0.142857143	0	0.1
88	YOR122C	6	multiple	0.285714286	0.020618557	0.333333333
88	YOR141C	3	complete_open	0.142857143	0.020618557	0.333333333
88	YOR181W	27	Core	0.428571429	0.12371134	0.111111111
88	YOR204W	4	multiple	0.142857143	0	0.25
88	YOR244W	7	multiple	0.142857143	0.010309278	0.142857143
88	YOR284W	5	Core	0.285714286	0.020618557	0.4
88	YOR326W	16	Core	0.142857143	0.041237113	0.0625
88	YOR362C	20	Core	0.142857143	0.010309278	0.05
88	YOR367W	1	closed_single	0.142857143	0	1
88	YPL181W	7	multiple	0.142857143	0	0.142857143
88	YPL242C	8	multiple	0.142857143	0.010309278	0.125
88	YPL249C	1	closed_single	0.142857143	0	1
88	YPL249C-A	3	complete_open	0.142857143	0.010309278	0.333333333
88	YPL263C	1	closed_single	0.142857143	0	1
88	YPR055W	3	complete_open	0.142857143	0	0.333333333
88	YPR088C	6	complete_open	0.142857143	0	0.166666667
88	YPR171W	5	Core	0.142857143	0.020618557	0.2
89	YBR045C	7	complete_open	0.166666667	0	0.142857143
89	YBR046C	1	closed_single	0.166666667	0	1
89	YBR200W	18	Core	0.166666667	0.016393443	0.055555556
89	YCL032W	7	Core	0.333333333	0.016393443	0.285714286
89	YDL097C	17	Core	0.166666667	0.016393443	0.058823529
89	YDR190C	6	multiple	0.166666667	0.016393443	0.166666667
89	YDR264C	12	multiple	0.166666667	0.049180328	0.083333333
89	YDR343C	4	complete_open	0.166666667	0	0.25
89	YDR477W	33	Core	0.166666667	0.06557377	0.03030303
89	YDR480W	6	multiple	0.333333333	0.032786885	0.333333333
89	YER075C	3	multiple	0.166666667	0.032786885	0.333333333
89	YER123W	8	Core	0.166666667	0	0.125
89	YER124C	3	multiple	0.166666667	0	0.333333333
89	YER132C	2	limited_open	0.166666667	0	0.5
89	YER136W	13	Core	0.166666667	0.016393443	0.076923077
89	YGL008C	5	multiple	0.166666667	0.016393443	0.2
89	YGL062W	4	multiple	0.166666667	0	0.25
89	YGL158W	6	multiple	0.166666667	0.032786885	0.166666667
89	YGL178W	7	Core	0.333333333	0.016393443	0.285714286
89	YGL245W	6	multiple	0.166666667	0.016393443	0.166666667
89	YGR155W	5	multiple	0.166666667	0	0.2
89	YGR179C	5	complete_open	0.166666667	0	0.2
89	YHL007C	15	Core	0.166666667	0.016393443	0.066666667
89	YHR005C	7	Core	0.333333333	0.049180328	0.285714286
89	YHR030C	40	Core	0.166666667	0.131147541	0.025
89	YHR033W	7	multiple	0.166666667	0.016393443	0.142857143
89	YHR084W	5	complete_open	0.166666667	0.032786885	0.2
89	YHR168W	1	closed_single	0.166666667	0	1
89	YIL035C	41	Core	0.166666667	0.049180328	0.024390244
89	YIL142W	27	Core	0.166666667	0.016393443	0.037037037
89	YIL148W	27	multiple	0.166666667	0.032786885	0.037037037
89	YJL128C	11	multiple	0.166666667	0.049180328	0.090909091
89	YJR059W	16	Core	0.166666667	0.016393443	0.0625
89	YJR072C	7	multiple	0.166666667	0.016393443	0.142857143
89	YJR086W	4	multiple	0.166666667	0.032786885	0.25
89	YKL104C	7	multiple	0.166666667	0	0.142857143
89	YKR048C	13	multiple	0.166666667	0	0.076923077
89	YLL021W	10	multiple	0.333333333	0.06557377	0.2
89	YLR113W	12	multiple	0.333333333	0.06557377	0.166666667
89	YLR319C	11	multiple	0.333333333	0.016393443	0.181818182
89	YLR430W	2	multiple	0.166666667	0	0.5
89	YLR452C	19	multiple	0.166666667	0.032786885	0.052631579
89	YML099C	4	complete_open	0.166666667	0	0.25
89	YML123C	6	multiple	0.166666667	0	0.166666667
89	YMR186W	15	Core	0.166666667	0.016393443	0.066666667
89	YMR290C	29	Core	0.166666667	0.016393443	0.034482759
89	YNL053W	2	multiple	0.166666667	0.016393443	0.5
89	YNL135C	10	multiple	0.166666667	0	0.1
89	YNL298W	18	Core	0.166666667	0.016393443	0.055555556
89	YOL016C	14	Core	0.333333333	0.06557377	0.142857143
89	YOL033W	2	limited_open	0.166666667	0.016393443	0.5
89	YOR089C	16	Core	0.166666667	0.016393443	0.0625
89	YOR212W	19	Core	0.333333333	0.098360656	0.105263158
89	YOR231W	6	multiple	0.166666667	0.032786885	0.166666667
89	YPL049C	6	multiple	0.333333333	0.032786885	0.333333333
89	YPL115C	6	Core	0.166666667	0.016393443	0.166666667
89	YPL140C	18	Core	0.166666667	0.06557377	0.055555556
89	YPL240C	20	Core	0.166666667	0.016393443	0.05
89	YPR010C	21	Core	0.166666667	0	0.047619048
89	YPR034W	1	closed_single	0.166666667	0	1
89	YPR115W	2	multiple	0.166666667	0	0.5
90	YAR018C	10	multiple	0.166666667	0.029411765	0.1
90	YAR019C	25	multiple	0.166666667	0.029411765	0.04
90	YBL016W	18	Core	0.166666667	0.044117647	0.055555556
90	YBR028C	8	Core	0.5	0.073529412	0.375
90	YBR059C	7	multiple	0.333333333	0.014705882	0.285714286
90	YBR109C	58	Core	0.166666667	0.014705882	0.017241379
90	YBR126C	6	multiple	0.166666667	0	0.166666667
90	YBR274W	6	complete_open	0.166666667	0	0.166666667
90	YCL024W	9	Core	0.166666667	0.014705882	0.111111111
90	YCR008W	2	multiple	0.166666667	0	0.5
90	YDL127W	4	multiple	0.166666667	0.029411765	0.25
90	YDL179W	2	multiple	0.166666667	0	0.5
90	YDL246C	4	multiple	0.166666667	0.014705882	0.25
90	YDR167W	35	Core	0.166666667	0	0.028571429
90	YDR212W	23	Core	0.166666667	0.014705882	0.043478261
90	YDR226W	1	closed_single	0.166666667	0	1
90	YDR228C	12	Core	0.166666667	0.014705882	0.083333333
90	YDR264C	12	multiple	0.166666667	0.029411765	0.083333333
90	YDR309C	16	Core	0.166666667	0	0.0625
90	YDR490C	8	multiple	0.166666667	0	0.125
90	YER059W	3	multiple	0.166666667	0	0.333333333
90	YER123W	8	Core	0.333333333	0.073529412	0.25
90	YFR014C	5	multiple	0.333333333	0.029411765	0.4
90	YGL134W	2	limited_open	0.166666667	0	0.5
90	YGL137W	59	Core	0.166666667	0.014705882	0.016949153
90	YGL180W	8	complete_open	0.166666667	0.029411765	0.125
90	YGL215W	1	closed_single	0.166666667	0	1
90	YGR233C	4	complete_open	0.166666667	0.029411765	0.25
90	YGR240C	3	multiple	0.166666667	0	0.333333333
90	YHR030C	40	Core	0.166666667	0.073529412	0.025
90	YHR033W	7	multiple	0.166666667	0	0.142857143
90	YHR071W	1	closed_single	0.166666667	0	1
90	YHR082C	18	multiple	0.333333333	0.058823529	0.111111111
90	YHR135C	43	Core	0.333333333	0.117647059	0.046511628
90	YIL033C	7	multiple	0.5	0.029411765	0.428571429
90	YIL035C	41	Core	0.166666667	0.058823529	0.024390244
90	YIL050W	4	multiple	0.166666667	0.014705882	0.25
90	YIL112W	11	Core	0.166666667	0.014705882	0.090909091
90	YJL128C	11	multiple	0.166666667	0.044117647	0.090909091
90	YJL141C	8	multiple	0.333333333	0.029411765	0.25
90	YJR059W	16	Core	0.166666667	0.161764706	0.0625
90	YJR159W	5	multiple	0.166666667	0.014705882	0.2
90	YKL101W	12	Core	0.166666667	0.014705882	0.083333333
90	YKL116C	7	Core	0.166666667	0.058823529	0.142857143
90	YKL171W	3	limited_open	0.333333333	0	0.666666667
90	YLL019C	6	multiple	0.166666667	0.029411765	0.166666667
90	YLR113W	12	multiple	0.166666667	0.044117647	0.083333333
90	YLR216C	15	Core	0.166666667	0.029411765	0.066666667
90	YLR362W	24	Core	0.166666667	0.088235294	0.041666667
90	YML001W	16	Core	0.166666667	0.014705882	0.0625
90	YMR199W	16	Core	0.166666667	0.014705882	0.0625
90	YNL025C	17	Core	0.5	0.058823529	0.176470588
90	YNL093W	11	multiple	0.333333333	0.029411765	0.181818182
90	YNL154C	16	Core	0.333333333	0.102941176	0.125
90	YNL201C	5	complete_open	0.166666667	0	0.2
90	YNL227C	2	limited_open	0.166666667	0.014705882	0.5
90	YNL289W	5	multiple	0.166666667	0.058823529	0.2
90	YNR047W	14	Core	0.166666667	0.073529412	0.071428571
90	YOL001W	3	multiple	0.166666667	0.014705882	0.333333333
90	YOL100W	8	multiple	0.166666667	0.014705882	0.125
90	YOL128C	4	multiple	0.166666667	0.014705882	0.25
90	YOR007C	3	complete_open	0.166666667	0	0.333333333
90	YOR351C	5	complete_open	0.166666667	0	0.2
90	YPL140C	18	Core	0.166666667	0.014705882	0.055555556
90	YPL219W	1	closed_single	0.166666667	0	1
90	YPR025C	4	complete_open	0.166666667	0	0.25
90	YPR119W	36	Core	0.166666667	0.073529412	0.027777778
90	YPR160W	6	multiple	0.166666667	0	0.166666667
91	YBL030C	6	complete_open	0.166666667	0	0.166666667
91	YBL045C	9	Core	0.166666667	0	0.111111111
91	YBL056W	5	complete_open	0.166666667	0	0.2
91	YBR018C	5	multiple	0.166666667	0.008403361	0.2
91	YBR025C	1	closed_single	0.166666667	0	1
91	YBR039W	14	Core	0.166666667	0.016806723	0.071428571
91	YBR079C	10	Core	0.166666667	0.033613445	0.1
91	YBR080C	5	multiple	0.166666667	0.008403361	0.2
91	YBR081C	14	Core	0.166666667	0.100840336	0.071428571
91	YBR129C	1	closed_single	0.166666667	0	1
91	YBR187W	1	closed_single	0.166666667	0	1
91	YBR286W	1	closed_single	0.166666667	0	1
91	YCR012W	3	limited_open	0.333333333	0.008403361	0.666666667
91	YCR042C	7	multiple	0.166666667	0.042016807	0.142857143
91	YCR072C	6	multiple	0.166666667	0.025210084	0.166666667
91	YCR076C	1	closed_single	0.166666667	0	1
91	YDL017W	12	multiple	0.166666667	0.016806723	0.083333333
91	YDL019C	10	multiple	0.166666667	0.008403361	0.1
91	YDL047W	20	multiple	0.166666667	0.033613445	0.05
91	YDL059C	13	multiple	0.166666667	0.025210084	0.076923077
91	YDL116W	11	Core	0.166666667	0.033613445	0.090909091
91	YDL160C	16	Core	0.166666667	0.025210084	0.0625
91	YDL195W	12	Core	0.166666667	0.008403361	0.083333333
91	YDL204W	1	closed_single	0.166666667	0	1
91	YDR128W	6	multiple	0.166666667	0.025210084	0.166666667
91	YDR145W	18	Core	0.166666667	0.134453782	0.055555556
91	YDR167W	35	Core	0.166666667	0.159663866	0.028571429
91	YDR176W	23	Core	0.166666667	0.134453782	0.043478261
91	YDR188W	22	Core	0.166666667	0.075630252	0.045454545
91	YDR212W	23	Core	0.333333333	0.042016807	0.086956522
91	YDR216W	10	multiple	0.333333333	0.050420168	0.2
91	YDR238C	11	Core	0.333333333	0.058823529	0.181818182
91	YDR379W	4	multiple	0.166666667	0.008403361	0.25
91	YDR392W	15	Core	0.166666667	0.109243697	0.066666667
91	YDR394W	42	Core	0.166666667	0.050420168	0.023809524
91	YDR429C	5	Core	0.166666667	0.025210084	0.2
91	YDR448W	26	Core	0.166666667	0.142857143	0.038461538
91	YEL009C	13	multiple	0.166666667	0.058823529	0.076923077
91	YEL060C	10	multiple	0.333333333	0.008403361	0.2
91	YER031C	19	Core	0.166666667	0.008403361	0.052631579
91	YER049W	2	limited_open	0.166666667	0	0.5
91	YER082C	20	Core	0.166666667	0.067226891	0.05
91	YER122C	5	multiple	0.333333333	0.016806723	0.4
91	YER148W	31	Core	0.166666667	0.100840336	0.032258065
91	YER160C	1	closed_single	0.166666667	0	1
91	YER178W	5	complete_open	0.166666667	0	0.2
91	YFR051C	10	Core	0.333333333	0.067226891	0.2
91	YGL048C	25	Core	0.166666667	0.025210084	0.04
91	YGL092W	17	Core	0.166666667	0.025210084	0.058823529
91	YGL112C	21	Core	0.166666667	0.142857143	0.047619048
91	YGR086C	8	multiple	0.166666667	0	0.125
91	YGR092W	23	Core	0.166666667	0.033613445	0.043478261
91	YGR142W	1	closed_single	0.166666667	0	1
91	YGR202C	1	closed_single	0.166666667	0	1
91	YGR252W	16	Core	0.166666667	0.109243697	0.0625
91	YGR274C	18	Core	0.166666667	0.117647059	0.055555556
91	YHR018C	1	closed_single	0.166666667	0	1
91	YHR041C	16	Core	0.166666667	0.025210084	0.0625
91	YHR099W	21	Core	0.166666667	0.100840336	0.047619048
91	YIL004C	22	Core	0.333333333	0.058823529	0.090909091
91	YIL076W	6	Core	0.333333333	0.033613445	0.333333333
91	YIL124W	2	limited_open	0.166666667	0.008403361	0.5
91	YIL136W	1	closed_single	0.166666667	0	1
91	YIL142W	27	Core	0.333333333	0.058823529	0.074074074
91	YJL002C	13	Core	0.166666667	0.008403361	0.076923077
91	YJL014W	20	Core	0.166666667	0.058823529	0.05
91	YJL026W	5	multiple	0.166666667	0	0.2
91	YJL117W	5	multiple	0.166666667	0	0.2
91	YJL187C	16	multiple	0.166666667	0	0.0625
91	YJR042W	8	Core	0.166666667	0.016806723	0.125
91	YJR064W	20	Core	0.166666667	0.050420168	0.05
91	YJR070C	1	closed_single	0.166666667	0	1
91	YJR072C	7	multiple	0.166666667	0.008403361	0.142857143
91	YKL011C	2	multiple	0.166666667	0.008403361	0.5
91	YKL029C	1	closed_single	0.166666667	0	1
91	YKL057C	8	Core	0.166666667	0.025210084	0.125
91	YKL078W	9	Core	0.166666667	0	0.111111111
91	YKL081W	7	multiple	0.166666667	0	0.142857143
91	YKL166C	28	Core	0.166666667	0	0.035714286
91	YKR046C	1	closed_single	0.166666667	0	1
91	YLL011W	21	Core	0.333333333	0.092436975	0.095238095
91	YLR055C	13	Core	0.166666667	0.100840336	0.076923077
91	YLR078C	21	Core	0.333333333	0.058823529	0.095238095
91	YLR208W	15	Core	0.333333333	0.058823529	0.133333333
91	YLR222C	21	Core	0.333333333	0.042016807	0.095238095
91	YLR229C	24	Core	0.166666667	0.008403361	0.041666667
91	YLR268W	28	Core	0.333333333	0.058823529	0.071428571
91	YLR310C	13	multiple	0.166666667	0.008403361	0.076923077
91	YLR359W	1	closed_single	0.166666667	0	1
91	YLR371W	5	complete_open	0.166666667	0	0.2
91	YML015C	6	multiple	0.166666667	0.033613445	0.166666667
91	YML098W	10	multiple	0.166666667	0.058823529	0.1
91	YMR049C	53	Core	0.166666667	0.050420168	0.018867925
91	YMR093W	15	Core	0.166666667	0.050420168	0.066666667
91	YMR106C	15	multiple	0.166666667	0.075630252	0.066666667
91	YMR116C	25	Core	0.333333333	0.050420168	0.08
91	YMR236W	16	Core	0.166666667	0.12605042	0.0625
91	YMR309C	5	Core	0.166666667	0.025210084	0.2
91	YNL006W	11	complete_open	0.166666667	0.016806723	0.090909091
91	YNL037C	7	multiple	0.166666667	0.008403361	0.142857143
91	YNL181W	2	limited_open	0.166666667	0.008403361	0.5
91	YNL182C	6	multiple	0.166666667	0.025210084	0.166666667
91	YNL244C	14	Core	0.166666667	0.050420168	0.071428571
91	YNL250W	8	complete_open	0.166666667	0	0.125
91	YNL258C	3	multiple	0.166666667	0.008403361	0.333333333
91	YNL287W	15	Core	0.333333333	0.058823529	0.133333333
91	YOL148C	14	Core	0.166666667	0.109243697	0.071428571
91	YOR027W	12	Core	0.166666667	0.025210084	0.083333333
91	YOR272W	15	multiple	0.166666667	0.025210084	0.066666667
91	YOR308C	8	multiple	0.166666667	0	0.125
91	YOR361C	13	Core	0.166666667	0.033613445	0.076923077
91	YOR362C	20	Core	0.166666667	0.008403361	0.05
91	YPL010W	8	Core	0.333333333	0.050420168	0.25
91	YPL011C	6	multiple	0.166666667	0.025210084	0.166666667
91	YPL126W	17	Core	0.333333333	0.042016807	0.117647059
91	YPL254W	13	Core	0.166666667	0.100840336	0.076923077
91	YPR072W	11	Core	0.166666667	0.025210084	0.090909091
91	YPR108W	10	Core	0.166666667	0.008403361	0.1
91	YPR124W	2	multiple	0.166666667	0	0.5
92	YAL004W	1	closed_single	0.125	0	1
92	YBL041W	18	Core	0.125	0.108695652	0.055555556
92	YBL085W	7	Core	0.125	0	0.142857143
92	YBL105C	16	multiple	0.125	0.010869565	0.0625
92	YBR009C	25	Core	0.125	0.043478261	0.04
92	YBR028C	8	Core	0.125	0.054347826	0.125
92	YBR085W	4	complete_open	0.125	0	0.25
92	YBR103W	15	Core	0.125	0.043478261	0.066666667
92	YBR218C	3	complete_open	0.125	0	0.333333333
92	YCR033W	8	Core	0.125	0.02173913	0.125
92	YDL019C	10	multiple	0.125	0.02173913	0.1
92	YDL042C	7	complete_open	0.125	0.010869565	0.142857143
92	YDL101C	19	multiple	0.125	0.032608696	0.052631579
92	YDR032C	6	multiple	0.125	0	0.166666667
92	YDR188W	22	Core	0.125	0.043478261	0.045454545
92	YDR190C	6	multiple	0.125	0	0.166666667
92	YDR212W	23	Core	0.125	0.043478261	0.043478261
92	YDR227W	14	multiple	0.125	0.065217391	0.071428571
92	YDR264C	12	multiple	0.125	0.02173913	0.083333333
92	YDR309C	16	Core	0.25	0.032608696	0.125
92	YDR523C	13	multiple	0.25	0.02173913	0.153846154
92	YEL023C	2	limited_open	0.125	0	0.5
92	YEL034W	7	multiple	0.125	0.010869565	0.142857143
92	YEL056W	3	multiple	0.125	0.010869565	0.333333333
92	YER012W	34	Core	0.125	0.108695652	0.029411765
92	YER043C	3	multiple	0.125	0	0.333333333
92	YER094C	16	Core	0.125	0.119565217	0.0625
92	YER115C	1	closed_single	0.125	0	1
92	YER123W	8	Core	0.125	0.065217391	0.125
92	YFR014C	5	multiple	0.125	0.02173913	0.2
92	YFR021W	12	multiple	0.125	0	0.083333333
92	YGL011C	18	Core	0.125	0.097826087	0.055555556
92	YGR111W	1	closed_single	0.125	0	1
92	YGR135W	18	Core	0.125	0.119565217	0.055555556
92	YGR154C	1	closed_single	0.125	0	1
92	YGR155W	5	multiple	0.125	0.010869565	0.2
92	YGR253C	12	Core	0.125	0.086956522	0.083333333
92	YGR267C	2	multiple	0.125	0	0.5
92	YHR061C	12	Core	0.25	0.032608696	0.166666667
92	YHR082C	18	multiple	0.125	0.043478261	0.055555556
92	YHR112C	2	limited_open	0.125	0	0.5
92	YHR149C	2	closed_single	0.25	0	1
92	YHR179W	12	multiple	0.125	0.02173913	0.083333333
92	YHR186C	5	complete_open	0.125	0.010869565	0.2
92	YIL033C	7	multiple	0.125	0.02173913	0.142857143
92	YIL112W	11	Core	0.125	0.02173913	0.090909091
92	YIL142W	27	Core	0.125	0.043478261	0.037037037
92	YIR034C	1	closed_single	0.125	0	1
92	YJL014W	20	Core	0.125	0.043478261	0.05
92	YJL138C	23	Core	0.125	0	0.043478261
92	YJR009C	4	complete_open	0.125	0	0.25
92	YJR064W	20	Core	0.125	0.043478261	0.05
92	YJR104C	2	limited_open	0.125	0	0.5
92	YKL082C	3	Core	0.125	0.02173913	0.333333333
92	YKL166C	28	Core	0.125	0.108695652	0.035714286
92	YKL210W	7	multiple	0.125	0	0.142857143
92	YKR101W	4	multiple	0.125	0.02173913	0.25
92	YLR134W	6	complete_open	0.125	0	0.166666667
92	YLR216C	15	Core	0.25	0.02173913	0.133333333
92	YLR249W	19	Core	0.125	0.032608696	0.052631579
92	YLR347C	33	Core	0.125	0.043478261	0.03030303
92	YLR438W	6	multiple	0.125	0.010869565	0.166666667
92	YLR442C	9	multiple	0.125	0.02173913	0.111111111
92	YML065W	8	Core	0.125	0.010869565	0.125
92	YML092C	18	Core	0.125	0.108695652	0.055555556
92	YMR028W	3	limited_open	0.25	0	0.666666667
92	YMR226C	5	complete_open	0.125	0.010869565	0.2
92	YMR303C	6	multiple	0.125	0	0.166666667
92	YMR314W	18	Core	0.125	0.097826087	0.055555556
92	YNL025C	17	Core	0.125	0.054347826	0.058823529
92	YNL093W	11	multiple	0.125	0.02173913	0.090909091
92	YNL139C	4	complete_open	0.125	0	0.25
92	YNL154C	16	Core	0.125	0.108695652	0.0625
92	YNL172W	11	Core	0.125	0	0.090909091
92	YNL189W	51	Core	0.125	0.043478261	0.019607843
92	YNL298W	18	Core	0.125	0.032608696	0.055555556
92	YNL334C	3	complete_open	0.125	0	0.333333333
92	YOL038W	18	Core	0.125	0.119565217	0.055555556
92	YOL113W	8	multiple	0.125	0	0.125
92	YOR089C	16	Core	0.125	0.010869565	0.0625
92	YOR157C	14	Core	0.125	0.076086957	0.071428571
92	YOR177C	2	multiple	0.125	0	0.5
92	YOR349W	6	multiple	0.125	0.032608696	0.166666667
92	YOR362C	20	Core	0.125	0.108695652	0.05
92	YPL115C	6	Core	0.25	0.010869565	0.333333333
92	YPL171C	2	limited_open	0.125	0.010869565	0.5
92	YPL203W	17	Core	0.125	0.076086957	0.058823529
92	YPL204W	37	multiple	0.125	0.076086957	0.027027027
92	YPL258C	3	multiple	0.125	0	0.333333333
92	YPR040W	8	complete_open	0.25	0	0.25
92	YPR103W	16	Core	0.125	0.108695652	0.0625
92	YPR121W	1	closed_single	0.125	0	1
93	YAR002C-A	3	multiple	0.285714286	0.023255814	0.666666667
93	YBR069C	12	Core	0.428571429	0.069767442	0.25
93	YBR106W	42	Core	0.142857143	0.23255814	0.023809524
93	YBR183W	2	closed_single	0.285714286	0	1
93	YCL025C	21	Core	0.285714286	0.186046512	0.095238095
93	YCR034W	23	Core	0.428571429	0.139534884	0.130434783
93	YDL015C	5	complete_open	0.285714286	0.023255814	0.4
93	YDL018C	2	closed_single	0.285714286	0	1
93	YDL195W	12	Core	0.142857143	0.093023256	0.083333333
93	YDR087C	2	multiple	0.142857143	0	0.5
93	YDR107C	1	closed_single	0.142857143	0	1
93	YDR297W	13	Core	0.285714286	0.23255814	0.153846154
93	YEL027W	15	Core	0.142857143	0.046511628	0.066666667
93	YEL063C	21	Core	0.285714286	0.162790698	0.095238095
93	YER026C	4	multiple	0.142857143	0.069767442	0.25
93	YER044C	2	limited_open	0.142857143	0.023255814	0.5
93	YGL001C	1	closed_single	0.142857143	0	1
93	YGR138C	1	closed_single	0.142857143	0	1
93	YGR191W	9	Core	0.142857143	0.11627907	0.111111111
93	YHR026W	17	Core	0.285714286	0.069767442	0.117647059
93	YHR123W	2	closed_single	0.285714286	0	1
93	YHR140W	6	multiple	0.142857143	0.11627907	0.166666667
93	YIL016W	12	multiple	0.142857143	0.093023256	0.083333333
93	YIL109C	13	Core	0.142857143	0.11627907	0.076923077
93	YJL117W	5	multiple	0.142857143	0	0.2
93	YKL154W	7	multiple	0.142857143	0.069767442	0.142857143
93	YLL028W	7	multiple	0.142857143	0.046511628	0.142857143
93	YLR083C	2	limited_open	0.142857143	0	0.5
93	YLR100W	2	limited_open	0.142857143	0.023255814	0.5
93	YLR208W	15	Core	0.142857143	0.046511628	0.066666667
93	YLR342W	5	complete_open	0.142857143	0	0.2
93	YLR372W	27	Core	0.428571429	0.139534884	0.111111111
93	YML012W	8	Core	0.285714286	0.11627907	0.25
93	YML048W	25	Core	0.428571429	0.186046512	0.12
93	YMR215W	8	Core	0.285714286	0.093023256	0.25
93	YMR290C	29	Core	0.142857143	0	0.034482759
93	YOL003C	2	multiple	0.142857143	0.023255814	0.5
93	YOL132W	6	Core	0.142857143	0.093023256	0.166666667
93	YPL076W	14	Core	0.142857143	0.11627907	0.071428571
93	YPL218W	10	Core	0.142857143	0.069767442	0.1
93	YPL274W	14	Core	0.142857143	0.162790698	0.071428571
93	YPR156C	6	multiple	0.142857143	0.046511628	0.166666667
93	YPR181C	18	Core	0.142857143	0.11627907	0.055555556
94	YAL007C	14	Core	0.166666667	0	0.071428571
94	YBR142W	25	Core	0.5	0.146666667	0.12
94	YBR281C	4	multiple	0.166666667	0.04	0.25
94	YCR072C	6	multiple	0.166666667	0.04	0.166666667
94	YDL208W	11	Core	0.333333333	0.053333333	0.181818182
94	YDR188W	22	Core	0.166666667	0.026666667	0.045454545
94	YDR194C	9	Core	0.166666667	0.053333333	0.111111111
94	YDR342C	8	multiple	0.166666667	0	0.125
94	YDR412W	2	limited_open	0.166666667	0	0.5
94	YER002W	1	closed_single	0.166666667	0	1
94	YER006W	13	Core	0.333333333	0.133333333	0.153846154
94	YER043C	3	multiple	0.166666667	0	0.333333333
94	YER091C	1	closed_single	0.166666667	0	1
94	YER120W	2	multiple	0.166666667	0	0.5
94	YER126C	4	Core	0.166666667	0.04	0.25
94	YER155C	18	Core	0.166666667	0.066666667	0.055555556
94	YFL002C	8	Core	0.5	0.066666667	0.375
94	YFL045C	1	closed_single	0.166666667	0	1
94	YFR028C	7	multiple	0.166666667	0.013333333	0.142857143
94	YGL023C	2	limited_open	0.166666667	0	0.5
94	YGL099W	8	Core	0.166666667	0.04	0.125
94	YGL111W	2	multiple	0.166666667	0.013333333	0.5
94	YGL120C	32	Core	0.333333333	0.173333333	0.0625
94	YGL171W	10	Core	0.166666667	0.08	0.1
94	YGL245W	6	multiple	0.166666667	0.013333333	0.166666667
94	YGR040W	31	Core	0.166666667	0.013333333	0.032258065
94	YGR245C	6	Core	0.166666667	0.053333333	0.166666667
94	YHR052W	4	Core	0.166666667	0.04	0.25
94	YHR088W	4	multiple	0.166666667	0.026666667	0.25
94	YHR169W	13	Core	0.166666667	0.066666667	0.076923077
94	YHR183W	2	limited_open	0.166666667	0	0.5
94	YHR193C	5	multiple	0.166666667	0	0.2
94	YIL035C	41	Core	0.5	0.053333333	0.073170732
94	YIL061C	36	Core	0.166666667	0	0.027777778
94	YIR026C	1	closed_single	0.166666667	0	1
94	YJL033W	17	Core	0.166666667	0.08	0.058823529
94	YJL050W	3	multiple	0.166666667	0.013333333	0.333333333
94	YKL009W	1	closed_single	0.166666667	0	1
94	YKL172W	2	limited_open	0.166666667	0	0.5
94	YKR024C	9	Core	0.166666667	0.04	0.111111111
94	YKR059W	9	Core	0.166666667	0.066666667	0.111111111
94	YKR081C	7	Core	0.333333333	0.053333333	0.285714286
94	YLL008W	14	Core	0.5	0.106666667	0.214285714
94	YLR002C	1	closed_single	0.166666667	0	1
94	YLR024C	1	closed_single	0.166666667	0	1
94	YLR074C	45	Core	0.166666667	0.106666667	0.022222222
94	YLR175W	13	Core	0.166666667	0.04	0.076923077
94	YLR196W	13	Core	0.166666667	0.066666667	0.076923077
94	YLR276C	8	Core	0.333333333	0.066666667	0.25
94	YLR300W	1	closed_single	0.166666667	0	1
94	YLR304C	2	multiple	0.166666667	0	0.5
94	YLR369W	1	closed_single	0.166666667	0	1
94	YLR398C	8	Core	0.333333333	0.066666667	0.25
94	YLR409C	19	Core	0.166666667	0.08	0.052631579
94	YLR449W	5	multiple	0.166666667	0.026666667	0.2
94	YML064C	35	multiple	0.166666667	0.026666667	0.028571429
94	YMR093W	15	Core	0.166666667	0.066666667	0.066666667
94	YMR100W	1	closed_single	0.166666667	0	1
94	YMR116C	25	Core	0.166666667	0.08	0.04
94	YMR128W	12	Core	0.166666667	0.08	0.083333333
94	YNL002C	2	multiple	0.166666667	0.013333333	0.5
94	YNL061W	10	Core	0.166666667	0.066666667	0.1
94	YNL110C	12	Core	0.5	0.053333333	0.25
94	YNL112W	6	multiple	0.166666667	0.013333333	0.166666667
94	YNL182C	6	multiple	0.166666667	0.04	0.166666667
94	YNR053C	11	Core	0.166666667	0.08	0.090909091
94	YOL077C	6	multiple	0.166666667	0.04	0.166666667
94	YOR005C	3	complete_open	0.166666667	0	0.333333333
94	YOR206W	4	multiple	0.166666667	0.026666667	0.25
94	YOR272W	15	multiple	0.5	0.12	0.2
94	YPL043W	34	Core	0.5	0.186666667	0.088235294
94	YPL093W	7	multiple	0.166666667	0.053333333	0.142857143
94	YPL151C	15	Core	0.166666667	0.066666667	0.066666667
94	YPL258C	3	multiple	0.166666667	0	0.333333333
94	YPR178W	23	Core	0.166666667	0.066666667	0.043478261
95	YBR193C	14	Core	0.166666667	0.057142857	0.071428571
95	YCL008C	5	complete_open	0.166666667	0.028571429	0.2
95	YDL007W	16	Core	0.166666667	0.142857143	0.0625
95	YDL122W	3	complete_open	0.166666667	0.057142857	0.333333333
95	YDL140C	31	Core	0.166666667	0.028571429	0.032258065
95	YDR054C	8	Core	0.166666667	0.057142857	0.125
95	YDR139C	8	multiple	0.166666667	0.028571429	0.125
95	YDR172W	7	multiple	0.166666667	0	0.142857143
95	YDR311W	11	multiple	0.166666667	0.028571429	0.090909091
95	YDR314C	1	closed_single	0.166666667	0	1
95	YDR328C	39	Core	0.166666667	0.057142857	0.025641026
95	YDR394W	42	Core	0.166666667	0.2	0.023809524
95	YDR427W	16	Core	0.333333333	0.085714286	0.125
95	YER012W	34	Core	0.166666667	0.257142857	0.029411765
95	YER074W	1	closed_single	0.166666667	0	1
95	YER143W	3	complete_open	0.166666667	0.028571429	0.333333333
95	YER148W	31	Core	0.166666667	0.085714286	0.032258065
95	YER151C	3	complete_open	0.166666667	0.028571429	0.333333333
95	YER162C	4	complete_open	0.166666667	0	0.25
95	YGL048C	25	Core	0.166666667	0.2	0.04
95	YGL207W	10	multiple	0.166666667	0	0.1
95	YHR027C	17	multiple	0.333333333	0.114285714	0.117647059
95	YIL069C	1	closed_single	0.166666667	0	1
95	YIL075C	5	multiple	0.333333333	0.028571429	0.4
95	YIL143C	6	multiple	0.166666667	0.028571429	0.166666667
95	YIL148W	27	multiple	0.333333333	0.142857143	0.074074074
95	YIL156W	3	multiple	0.166666667	0	0.333333333
95	YKL145W	29	Core	0.166666667	0.2	0.034482759
95	YKR094C	6	complete_open	0.333333333	0.114285714	0.333333333
95	YMR201C	11	multiple	0.166666667	0.057142857	0.090909091
95	YOR117W	15	Core	0.333333333	0.142857143	0.133333333
95	YOR124C	3	complete_open	0.166666667	0.028571429	0.333333333
95	YOR157C	14	Core	0.166666667	0	0.071428571
95	YPL096W	1	closed_single	0.166666667	0	1
95	YPL122C	4	Core	0.166666667	0.057142857	0.25
96	YAL019W	2	limited_open	0.166666667	0	0.5
96	YAL024C	3	complete_open	0.166666667	0	0.333333333
96	YAL040C	12	Core	0.333333333	0.048275862	0.166666667
96	YBL105C	16	multiple	0.166666667	0.013793103	0.0625
96	YBR127C	15	Core	0.166666667	0.034482759	0.066666667
96	YBR135W	9	Core	0.5	0.034482759	0.333333333
96	YBR203W	1	closed_single	0.166666667	0	1
96	YBR280C	2	closed_single	0.333333333	0	1
96	YDL017W	12	multiple	0.166666667	0.013793103	0.083333333
96	YDL025C	3	complete_open	0.166666667	0	0.333333333
96	YDL056W	8	multiple	0.166666667	0.020689655	0.125
96	YDL106C	4	multiple	0.166666667	0.006896552	0.25
96	YDL108W	10	multiple	0.166666667	0.006896552	0.1
96	YDL155W	13	Core	0.5	0.062068966	0.230769231
96	YDL185W	25	Core	0.166666667	0.048275862	0.04
96	YDR001C	4	complete_open	0.166666667	0	0.25
96	YDR052C	5	multiple	0.166666667	0.013793103	0.2
96	YDR054C	8	Core	0.333333333	0.034482759	0.25
96	YDR097C	7	Core	0.166666667	0	0.142857143
96	YDR113C	4	complete_open	0.166666667	0.006896552	0.25
96	YDR130C	6	complete_open	0.166666667	0	0.166666667
96	YDR131C	1	closed_single	0.166666667	0	1
96	YDR139C	8	multiple	0.333333333	0.013793103	0.25
96	YDR146C	6	multiple	0.166666667	0.006896552	0.166666667
96	YDR202C	6	Core	0.166666667	0.034482759	0.166666667
96	YDR212W	23	Core	0.166666667	0.006896552	0.043478261
96	YDR223W	1	closed_single	0.166666667	0	1
96	YDR285W	2	limited_open	0.166666667	0	0.5
96	YDR306C	1	closed_single	0.166666667	0	1
96	YDR309C	16	Core	0.166666667	0.020689655	0.0625
96	YDR318W	5	complete_open	0.166666667	0	0.2
96	YDR356W	8	multiple	0.166666667	0	0.125
96	YDR379W	4	multiple	0.166666667	0	0.25
96	YDR385W	8	multiple	0.166666667	0	0.125
96	YDR480W	6	multiple	0.333333333	0.006896552	0.333333333
96	YDR507C	13	Core	0.166666667	0.006896552	0.076923077
96	YEL032W	6	Core	0.166666667	0	0.166666667
96	YEL051W	17	Core	0.166666667	0.034482759	0.058823529
96	YER059W	3	multiple	0.166666667	0.006896552	0.333333333
96	YER111C	6	multiple	0.333333333	0.013793103	0.333333333
96	YER120W	2	multiple	0.166666667	0	0.5
96	YER129W	7	Core	0.166666667	0.020689655	0.142857143
96	YFL009W	8	Core	0.333333333	0.04137931	0.25
96	YFL029C	5	multiple	0.166666667	0.006896552	0.2
96	YGL003C	10	Core	0.166666667	0.020689655	0.1
96	YGL019W	10	Core	0.166666667	0.027586207	0.1
96	YGL116W	13	multiple	0.166666667	0.020689655	0.076923077
96	YGL149W	1	closed_single	0.166666667	0	1
96	YGL178W	7	Core	0.166666667	0	0.142857143
96	YGL195W	24	Core	0.166666667	0.013793103	0.041666667
96	YGL216W	5	Core	0.166666667	0.013793103	0.2
96	YGR014W	3	multiple	0.166666667	0.006896552	0.333333333
96	YGR092W	23	Core	0.166666667	0.04137931	0.043478261
96	YGR108W	12	Core	0.5	0.062068966	0.25
96	YGR109C	9	Core	0.5	0.04137931	0.333333333
96	YGR238C	3	multiple	0.166666667	0.013793103	0.333333333
96	YGR270W	2	limited_open	0.166666667	0	0.5
96	YGR296W	2	multiple	0.166666667	0	0.5
96	YHL007C	15	Core	0.333333333	0.006896552	0.133333333
96	YHL030W	14	Core	0.166666667	0.013793103	0.071428571
96	YHR027C	17	multiple	0.166666667	0	0.058823529
96	YHR098C	4	multiple	0.166666667	0	0.25
96	YHR118C	7	Core	0.166666667	0.006896552	0.142857143
96	YHR158C	8	multiple	0.166666667	0.020689655	0.125
96	YHR164C	3	complete_open	0.166666667	0	0.333333333
96	YIL035C	41	Core	0.166666667	0.04137931	0.024390244
96	YIL046W	13	Core	0.333333333	0.027586207	0.153846154
96	YIL050W	4	multiple	0.166666667	0.006896552	0.25
96	YIL106W	8	Core	0.166666667	0.013793103	0.125
96	YIL112W	11	Core	0.166666667	0.006896552	0.090909091
96	YIL148W	27	multiple	0.166666667	0.034482759	0.037037037
96	YJL047C	5	multiple	0.166666667	0.013793103	0.2
96	YJL084C	1	closed_single	0.166666667	0	1
96	YJL109C	12	Core	0.166666667	0.013793103	0.083333333
96	YJL149W	2	closed_single	0.333333333	0	1
96	YJL157C	9	Core	0.5	0.006896552	0.333333333
96	YJL187C	16	multiple	0.166666667	0.055172414	0.0625
96	YJL194W	10	Core	0.166666667	0.013793103	0.1
96	YJL204C	1	closed_single	0.166666667	0	1
96	YJR033C	6	Core	0.166666667	0.034482759	0.166666667
96	YJR059W	16	Core	0.166666667	0.034482759	0.0625
96	YJR089W	2	limited_open	0.166666667	0	0.5
96	YJR091C	8	multiple	0.166666667	0	0.125
96	YKL048C	5	multiple	0.166666667	0.020689655	0.2
96	YKL092C	2	multiple	0.166666667	0	0.5
96	YKL108W	5	multiple	0.166666667	0.006896552	0.2
96	YKL116C	7	Core	0.166666667	0.013793103	0.142857143
96	YKL129C	19	Core	0.166666667	0	0.052631579
96	YKR089C	1	closed_single	0.166666667	0	1
96	YLL021W	10	multiple	0.166666667	0.006896552	0.1
96	YLL039C	8	Core	0.166666667	0.006896552	0.125
96	YLR006C	5	complete_open	0.166666667	0	0.2
96	YLR035C	3	multiple	0.166666667	0	0.333333333
96	YLR079W	6	Core	0.5	0.020689655	0.5
96	YLR086W	4	complete_open	0.166666667	0	0.25
96	YLR096W	16	Core	0.166666667	0.020689655	0.0625
96	YLR097C	1	closed_single	0.166666667	0	1
96	YLR131C	3	multiple	0.166666667	0	0.333333333
96	YLR182W	8	multiple	0.333333333	0.013793103	0.25
96	YLR210W	10	Core	0.5	0.048275862	0.3
96	YLR223C	1	closed_single	0.166666667	0	1
96	YLR224W	1	closed_single	0.166666667	0	1
96	YLR319C	11	multiple	0.166666667	0.013793103	0.090909091
96	YLR352W	2	closed_single	0.333333333	0	1
96	YLR368W	1	closed_single	0.166666667	0	1
96	YLR430W	2	multiple	0.166666667	0	0.5
96	YLR457C	3	complete_open	0.166666667	0	0.333333333
96	YML027W	2	limited_open	0.166666667	0	0.5
96	YML088W	3	Core	0.333333333	0.006896552	0.666666667
96	YMR001C	12	Core	0.166666667	0.034482759	0.083333333
96	YMR094W	5	multiple	0.166666667	0.013793103	0.2
96	YMR168C	6	complete_open	0.166666667	0.006896552	0.166666667
96	YMR258C	1	closed_single	0.166666667	0	1
96	YMR291W	7	multiple	0.166666667	0.013793103	0.142857143
96	YNL257C	2	multiple	0.166666667	0	0.5
96	YNL298W	18	Core	0.166666667	0.034482759	0.055555556
96	YNL309W	2	limited_open	0.166666667	0	0.5
96	YNL311C	6	multiple	0.166666667	0	0.166666667
96	YNL339C	1	closed_single	0.166666667	0	1
96	YNR047W	14	Core	0.166666667	0.034482759	0.071428571
96	YOL070C	1	closed_single	0.166666667	0	1
96	YOL100W	8	multiple	0.166666667	0.013793103	0.125
96	YOL133W	8	Core	0.5	0.020689655	0.375
96	YOR039W	10	Core	0.166666667	0.020689655	0.1
96	YOR057W	4	Core	0.333333333	0.006896552	0.5
96	YOR058C	1	closed_single	0.166666667	0	1
96	YOR061W	16	Core	0.166666667	0.027586207	0.0625
96	YOR080W	1	closed_single	0.166666667	0	1
96	YOR127W	6	Core	0.166666667	0.013793103	0.166666667
96	YOR177C	2	multiple	0.166666667	0	0.5
96	YOR195W	2	limited_open	0.166666667	0	0.5
96	YOR332W	13	Core	0.166666667	0.034482759	0.076923077
96	YPL031C	28	Core	0.166666667	0.027586207	0.035714286
96	YPL049C	6	multiple	0.333333333	0.006896552	0.333333333
96	YPL115C	6	Core	0.166666667	0.006896552	0.166666667
96	YPL155C	5	Core	0.166666667	0.013793103	0.2
96	YPL209C	7	multiple	0.166666667	0.006896552	0.142857143
96	YPL240C	20	Core	0.166666667	0.006896552	0.05
96	YPR018W	7	complete_open	0.166666667	0	0.142857143
96	YPR111W	7	Core	0.166666667	0.013793103	0.142857143
96	YPR119W	36	Core	0.5	0.179310345	0.083333333
96	YPR120C	17	Core	0.5	0.075862069	0.176470588
96	YPR141C	12	Core	0.166666667	0.013793103	0.083333333
96	YPR174C	1	closed_single	0.166666667	0	1
96	YPR175W	4	multiple	0.166666667	0	0.25
97	YAL016W	14	Core	0.166666667	0.029126214	0.071428571
97	YAL047C	7	multiple	0.166666667	0.009708738	0.142857143
97	YAR002W	11	Core	0.166666667	0.058252427	0.090909091
97	YAR018C	10	multiple	0.166666667	0.009708738	0.1
97	YBL004W	14	Core	0.166666667	0.087378641	0.071428571
97	YBR009C	25	Core	0.166666667	0.019417476	0.04
97	YBR102C	5	multiple	0.166666667	0.009708738	0.2
97	YBR112C	8	complete_open	0.166666667	0	0.125
97	YBR119W	11	Core	0.5	0.077669903	0.272727273
97	YDL029W	31	Core	0.166666667	0	0.032258065
97	YDL043C	5	complete_open	0.166666667	0.009708738	0.2
97	YDL047W	20	multiple	0.166666667	0.009708738	0.05
97	YDL051W	16	Core	0.166666667	0.067961165	0.0625
97	YDL055C	1	closed_single	0.166666667	0	1
97	YDL087C	6	Core	0.5	0.019417476	0.5
97	YDR192C	27	Core	0.166666667	0.058252427	0.037037037
97	YDR227W	14	multiple	0.166666667	0.009708738	0.071428571
97	YDR235W	3	multiple	0.166666667	0.009708738	0.333333333
97	YDR432W	23	Core	0.5	0.097087379	0.130434783
97	YER009W	9	Core	0.166666667	0.048543689	0.111111111
97	YER011W	2	multiple	0.166666667	0.009708738	0.5
97	YER023W	2	multiple	0.166666667	0	0.5
97	YER040W	5	multiple	0.166666667	0	0.2
97	YER107C	5	multiple	0.166666667	0.019417476	0.2
97	YER110C	25	Core	0.166666667	0.174757282	0.04
97	YER165W	35	Core	0.5	0.145631068	0.085714286
97	YER172C	18	Core	0.166666667	0.019417476	0.055555556
97	YER173W	10	multiple	0.166666667	0.009708738	0.1
97	YGL049C	9	multiple	0.333333333	0.067961165	0.222222222
97	YGL172W	22	Core	0.166666667	0.067961165	0.045454545
97	YGL195W	24	Core	0.166666667	0.116504854	0.041666667
97	YGL221C	2	limited_open	0.166666667	0	0.5
97	YGL238W	6	Core	0.166666667	0.048543689	0.166666667
97	YGR013W	12	Core	0.333333333	0.077669903	0.166666667
97	YGR024C	1	closed_single	0.166666667	0	1
97	YGR074W	9	multiple	0.166666667	0.038834951	0.111111111
97	YGR119C	28	Core	0.166666667	0.067961165	0.035714286
97	YGR218W	41	Core	0.166666667	0.126213592	0.024390244
97	YHL009C	2	multiple	0.166666667	0.009708738	0.5
97	YHL030W	14	Core	0.166666667	0.087378641	0.071428571
97	YHL034C	11	Core	0.166666667	0.038834951	0.090909091
97	YHR099W	21	Core	0.166666667	0.029126214	0.047619048
97	YHR129C	3	complete_open	0.166666667	0	0.333333333
97	YHR165C	19	Core	0.166666667	0.038834951	0.052631579
97	YIL035C	41	Core	0.166666667	0.038834951	0.024390244
97	YIL070C	4	multiple	0.166666667	0.009708738	0.25
97	YIR001C	12	Core	0.166666667	0.067961165	0.083333333
97	YIR009W	7	multiple	0.333333333	0.038834951	0.285714286
97	YIR011C	2	multiple	0.166666667	0	0.5
97	YJL090C	3	complete_open	0.166666667	0.009708738	0.333333333
97	YJL109C	12	Core	0.166666667	0.058252427	0.083333333
97	YJL138C	23	Core	0.166666667	0.019417476	0.043478261
97	YJR068W	13	Core	0.166666667	0.009708738	0.076923077
97	YJR076C	18	Core	0.166666667	0.009708738	0.055555556
97	YJR132W	16	Core	0.166666667	0.106796117	0.0625
97	YJR133W	1	closed_single	0.166666667	0	1
97	YJR159W	5	multiple	0.166666667	0.009708738	0.2
97	YKL012W	6	Core	0.333333333	0.019417476	0.333333333
97	YKL068W	30	Core	0.166666667	0.067961165	0.033333333
97	YKL074C	7	multiple	0.166666667	0.029126214	0.142857143
97	YKL108W	5	multiple	0.166666667	0.029126214	0.2
97	YKL130C	5	multiple	0.166666667	0	0.2
97	YKL214C	9	Core	0.333333333	0.048543689	0.222222222
97	YKR059W	9	Core	0.166666667	0.019417476	0.111111111
97	YLR147C	26	Core	0.166666667	0.038834951	0.038461538
97	YLR153C	1	closed_single	0.166666667	0	1
97	YLR175W	13	Core	0.166666667	0.009708738	0.076923077
97	YLR249W	19	Core	0.166666667	0.067961165	0.052631579
97	YLR293C	27	Core	0.166666667	0.106796117	0.037037037
97	YLR298C	8	Core	0.5	0.048543689	0.375
97	YLR335W	18	Core	0.166666667	0.106796117	0.055555556
97	YLR347C	33	Core	0.166666667	0.223300971	0.03030303
97	YLR386W	5	multiple	0.166666667	0.029126214	0.2
97	YML016C	7	complete_open	0.166666667	0	0.142857143
97	YML046W	8	Core	0.333333333	0.048543689	0.25
97	YML074C	13	multiple	0.166666667	0.029126214	0.076923077
97	YML117W	3	multiple	0.166666667	0.019417476	0.333333333
97	YMR001C	12	Core	0.166666667	0.019417476	0.083333333
97	YMR047C	44	Core	0.166666667	0.097087379	0.022727273
97	YMR080C	14	multiple	0.166666667	0.019417476	0.071428571
97	YMR116C	25	Core	0.166666667	0.009708738	0.04
97	YMR239C	2	multiple	0.166666667	0	0.5
97	YMR268C	9	multiple	0.166666667	0.029126214	0.111111111
97	YMR290C	29	Core	0.166666667	0.029126214	0.034482759
97	YMR308C	38	Core	0.166666667	0.145631068	0.026315789
97	YMR319C	2	multiple	0.166666667	0	0.5
97	YNL014W	3	multiple	0.166666667	0.009708738	0.333333333
97	YNL016W	12	Core	0.166666667	0.067961165	0.083333333
97	YNL175C	12	Core	0.166666667	0.029126214	0.083333333
97	YNL244C	14	Core	0.166666667	0.019417476	0.071428571
97	YNL251C	12	Core	0.333333333	0.077669903	0.166666667
97	YOL139C	10	multiple	0.333333333	0.029126214	0.2
97	YOR098C	19	Core	0.166666667	0.058252427	0.052631579
97	YOR185C	17	Core	0.166666667	0.077669903	0.058823529
97	YOR276W	2	limited_open	0.166666667	0.009708738	0.5
97	YOR319W	8	multiple	0.166666667	0.019417476	0.125
97	YOR349W	6	multiple	0.166666667	0.029126214	0.166666667
97	YPL111W	3	complete_open	0.166666667	0	0.333333333
97	YPL153C	22	multiple	0.166666667	0.019417476	0.045454545
97	YPL190C	13	Core	0.5	0.077669903	0.230769231
97	YPR041W	8	Core	0.166666667	0.019417476	0.125
97	YPR057W	1	closed_single	0.166666667	0	1
97	YPR161C	4	complete_open	0.166666667	0	0.25
98	YAL007C	14	Core	0.166666667	0.063492063	0.071428571
98	YAR027W	14	multiple	0.166666667	0.047619048	0.071428571
98	YBR069C	12	Core	0.333333333	0.126984127	0.166666667
98	YBR106W	42	Core	0.166666667	0.253968254	0.023809524
98	YBR110W	5	multiple	0.166666667	0.047619048	0.2
98	YBR159W	18	Core	0.333333333	0.079365079	0.111111111
98	YBR283C	5	multiple	0.333333333	0.031746032	0.4
98	YBR298C	4	multiple	0.166666667	0.047619048	0.25
98	YCL025C	21	Core	0.333333333	0.206349206	0.095238095
98	YCR024C-A	5	complete_open	0.166666667	0.015873016	0.2
98	YDL212W	4	complete_open	0.166666667	0.031746032	0.25
98	YDR046C	4	multiple	0.166666667	0.031746032	0.25
98	YDR297W	13	Core	0.333333333	0.111111111	0.153846154
98	YDR307W	1	closed_single	0.166666667	0	1
98	YDR456W	3	limited_open	0.333333333	0	0.666666667
98	YEL017C-A	5	complete_open	0.333333333	0.015873016	0.4
98	YFL040W	1	closed_single	0.166666667	0	1
98	YFL041W	3	multiple	0.166666667	0.015873016	0.333333333
98	YGL042C	2	closed_single	0.333333333	0	1
98	YGL051W	16	multiple	0.166666667	0.079365079	0.0625
98	YGL104C	9	multiple	0.166666667	0.047619048	0.111111111
98	YGL200C	25	Core	0.333333333	0.158730159	0.08
98	YGR060W	16	Core	0.333333333	0.142857143	0.125
98	YGR199W	1	closed_single	0.166666667	0	1
98	YGR284C	6	multiple	0.166666667	0.063492063	0.166666667
98	YGR289C	6	multiple	0.333333333	0.047619048	0.333333333
98	YGR295C	8	multiple	0.333333333	0.095238095	0.25
98	YHL048W	19	multiple	0.333333333	0.19047619	0.105263158
98	YHR094C	4	multiple	0.333333333	0.031746032	0.5
98	YHR110W	8	Core	0.333333333	0.079365079	0.25
98	YIL016W	12	multiple	0.5	0.111111111	0.25
98	YIL109C	13	Core	0.166666667	0.047619048	0.076923077
98	YIL114C	3	multiple	0.166666667	0.015873016	0.333333333
98	YJL108C	3	multiple	0.166666667	0.031746032	0.333333333
98	YJL117W	5	multiple	0.166666667	0.031746032	0.2
98	YJL214W	2	multiple	0.166666667	0.015873016	0.5
98	YJL219W	4	multiple	0.166666667	0.031746032	0.25
98	YJR160C	3	multiple	0.166666667	0.015873016	0.333333333
98	YJR161C	2	limited_open	0.166666667	0.015873016	0.5
98	YKL004W	3	complete_open	0.166666667	0.031746032	0.333333333
98	YKL065C	6	multiple	0.166666667	0.047619048	0.166666667
98	YKL154W	7	multiple	0.166666667	0.079365079	0.142857143
98	YLL006W	3	limited_open	0.333333333	0	0.666666667
98	YLL061W	11	multiple	0.333333333	0.111111111	0.181818182
98	YLR237W	2	limited_open	0.166666667	0.015873016	0.5
98	YLR343W	4	multiple	0.166666667	0.047619048	0.25
98	YLR378C	7	multiple	0.166666667	0.031746032	0.142857143
98	YML048W	25	Core	0.5	0.285714286	0.12
98	YMR264W	3	complete_open	0.166666667	0.031746032	0.333333333
98	YOL020W	2	multiple	0.166666667	0.015873016	0.5
98	YOL132W	6	Core	0.166666667	0.079365079	0.166666667
98	YOL156W	4	multiple	0.166666667	0.047619048	0.25
98	YOR016C	20	Core	0.333333333	0.126984127	0.1
98	YOR071C	1	closed_single	0.166666667	0	1
98	YOR254C	7	complete_open	0.166666667	0.015873016	0.142857143
98	YPL076W	14	Core	0.333333333	0.111111111	0.142857143
98	YPL218W	10	Core	0.166666667	0.047619048	0.1
98	YPL227C	5	multiple	0.166666667	0.063492063	0.2
98	YPL234C	10	Core	0.166666667	0.015873016	0.1
98	YPL265W	3	multiple	0.166666667	0.015873016	0.333333333
98	YPL274W	14	Core	0.166666667	0.174603175	0.071428571
98	YPR028W	6	complete_open	0.166666667	0.047619048	0.166666667
98	YPR181C	18	Core	0.166666667	0.047619048	0.055555556
99	YAL007C	14	Core	0.166666667	0.061538462	0.071428571
99	YAR027W	14	multiple	0.166666667	0.046153846	0.071428571
99	YAR033W	5	complete_open	0.166666667	0.030769231	0.2
99	YBR069C	12	Core	0.333333333	0.123076923	0.166666667
99	YBR106W	42	Core	0.333333333	0.246153846	0.047619048
99	YBR110W	5	multiple	0.333333333	0.030769231	0.4
99	YBR159W	18	Core	0.166666667	0.107692308	0.055555556
99	YBR283C	5	multiple	0.166666667	0.046153846	0.2
99	YBR298C	4	multiple	0.333333333	0.030769231	0.5
99	YCL025C	21	Core	0.333333333	0.230769231	0.095238095
99	YCR024C-A	5	complete_open	0.166666667	0.015384615	0.2
99	YCR034W	23	Core	0.5	0.276923077	0.130434783
99	YDL212W	4	complete_open	0.166666667	0.030769231	0.25
99	YDR046C	4	multiple	0.166666667	0.030769231	0.25
99	YDR456W	3	multiple	0.166666667	0.015384615	0.333333333
99	YEL017C-A	5	multiple	0.166666667	0.030769231	0.2
99	YER026C	4	multiple	0.166666667	0.046153846	0.25
99	YFL040W	1	closed_single	0.166666667	0	1
99	YFL041W	3	multiple	0.166666667	0.015384615	0.333333333
99	YFL062W	11	Core	0.333333333	0.076923077	0.181818182
99	YGL042C	2	multiple	0.166666667	0.015384615	0.5
99	YGL051W	16	multiple	0.333333333	0.092307692	0.125
99	YGL104C	9	multiple	0.333333333	0.030769231	0.222222222
99	YGL200C	25	Core	0.5	0.123076923	0.12
99	YGR060W	16	Core	0.5	0.153846154	0.1875
99	YGR191W	9	Core	0.333333333	0.061538462	0.222222222
99	YGR199W	1	closed_single	0.166666667	0	1
99	YGR284C	6	multiple	0.166666667	0.061538462	0.166666667
99	YGR289C	6	multiple	0.166666667	0.061538462	0.166666667
99	YGR295C	8	multiple	0.333333333	0.061538462	0.25
99	YHL048W	19	multiple	0.5	0.169230769	0.157894737
99	YHR094C	4	multiple	0.333333333	0.030769231	0.5
99	YHR096C	4	complete_open	0.166666667	0	0.25
99	YHR110W	8	Core	0.333333333	0.076923077	0.25
99	YHR140W	6	multiple	0.333333333	0.015384615	0.333333333
99	YIL016W	12	multiple	0.5	0.107692308	0.25
99	YIL114C	3	multiple	0.166666667	0.015384615	0.333333333
99	YJL108C	3	multiple	0.166666667	0.030769231	0.333333333
99	YJL117W	5	multiple	0.166666667	0.046153846	0.2
99	YJL214W	2	closed_single	0.333333333	0	1
99	YJL219W	4	multiple	0.166666667	0.015384615	0.25
99	YJR010C-A	4	complete_open	0.166666667	0.015384615	0.25
99	YJR160C	3	multiple	0.166666667	0.015384615	0.333333333
99	YKL065C	6	multiple	0.166666667	0.046153846	0.166666667
99	YKL154W	7	multiple	0.333333333	0.061538462	0.285714286
99	YLL006W	3	multiple	0.166666667	0.015384615	0.333333333
99	YLL061W	11	multiple	0.333333333	0.107692308	0.181818182
99	YLR343W	4	multiple	0.166666667	0.046153846	0.25
99	YLR378C	7	multiple	0.166666667	0.030769231	0.142857143
99	YML123C	6	multiple	0.166666667	0.015384615	0.166666667
99	YMR011W	2	limited_open	0.166666667	0.015384615	0.5
99	YMR215W	8	Core	0.333333333	0.076923077	0.25
99	YMR264W	3	complete_open	0.166666667	0.030769231	0.333333333
99	YNL048W	1	closed_single	0.166666667	0	1
99	YOL003C	2	multiple	0.166666667	0.015384615	0.5
99	YOL132W	6	Core	0.333333333	0.061538462	0.333333333
99	YOL156W	4	multiple	0.333333333	0.030769231	0.5
99	YOR016C	20	Core	0.333333333	0.138461538	0.1
99	YOR254C	7	complete_open	0.166666667	0.015384615	0.142857143
99	YPL227C	5	multiple	0.166666667	0.061538462	0.2
99	YPL234C	10	Core	0.166666667	0.015384615	0.1
99	YPL264C	1	closed_single	0.166666667	0	1
99	YPL265W	3	multiple	0.166666667	0.015384615	0.333333333
99	YPL274W	14	Core	0.166666667	0.184615385	0.071428571
99	YPR028W	6	complete_open	0.166666667	0.046153846	0.166666667
100	YAR019C	25	multiple	0.166666667	0.042553191	0.04
100	YBL016W	18	Core	0.166666667	0.021276596	0.055555556
100	YBL026W	16	Core	0.166666667	0.063829787	0.0625
100	YBR160W	103	Core	0.333333333	0.14893617	0.019417476
100	YCR077C	14	Core	0.166666667	0.063829787	0.071428571
100	YCR093W	18	Core	0.5	0.191489362	0.166666667
100	YDL017W	12	multiple	0.166666667	0.042553191	0.083333333
100	YDL019C	10	multiple	0.166666667	0.021276596	0.1
100	YDL155W	13	Core	0.166666667	0.042553191	0.076923077
100	YDL165W	11	Core	0.333333333	0.127659574	0.181818182
100	YDL185W	25	Core	0.166666667	0.021276596	0.04
100	YDR243C	11	Core	0.166666667	0.021276596	0.090909091
100	YDR381W	17	Core	0.166666667	0.021276596	0.058823529
100	YDR394W	42	Core	0.166666667	0.042553191	0.023809524
100	YDR443C	9	Core	0.5	0.106382979	0.333333333
100	YEL015W	5	multiple	0.166666667	0	0.2
100	YER068W	9	Core	0.5	0.127659574	0.333333333
100	YER081W	9	multiple	0.166666667	0	0.111111111
100	YFL028C	3	multiple	0.166666667	0.042553191	0.333333333
100	YGL120C	32	Core	0.166666667	0.021276596	0.03125
100	YGL137W	59	Core	0.333333333	0.063829787	0.033898305
100	YGL195W	24	Core	0.166666667	0	0.041666667
100	YGR040W	31	Core	0.166666667	0.063829787	0.032258065
100	YGR134W	7	Core	0.333333333	0.085106383	0.285714286
100	YIL038C	7	Core	0.333333333	0.085106383	0.285714286
100	YIL106W	8	Core	0.333333333	0.063829787	0.25
100	YJL005W	9	Core	0.166666667	0	0.111111111
100	YJL138C	23	Core	0.166666667	0	0.043478261
100	YJL141C	8	multiple	0.166666667	0	0.125
100	YJR072C	7	multiple	0.166666667	0.021276596	0.142857143
100	YJR122W	2	multiple	0.166666667	0.021276596	0.5
100	YKL168C	11	multiple	0.166666667	0	0.090909091
100	YKR036C	11	Core	0.333333333	0.063829787	0.181818182
100	YLR096W	16	Core	0.166666667	0.042553191	0.0625
100	YLR452C	19	multiple	0.166666667	0.021276596	0.052631579
100	YMR001C	12	Core	0.166666667	0.063829787	0.083333333
100	YMR106C	15	multiple	0.166666667	0	0.066666667
100	YNL025C	17	Core	0.166666667	0.063829787	0.058823529
100	YNL147W	18	Core	0.166666667	0.063829787	0.055555556
100	YNR047W	14	Core	0.166666667	0.042553191	0.071428571
100	YOL149W	13	Core	0.166666667	0.063829787	0.076923077
100	YOR117W	15	Core	0.166666667	0.021276596	0.066666667
100	YOR317W	3	complete_open	0.166666667	0	0.333333333
100	YPL042C	13	Core	0.333333333	0.106382979	0.153846154
100	YPR072W	11	Core	0.333333333	0.106382979	0.181818182
100	YPR119W	36	Core	0.166666667	0.106382979	0.027777778
100	YPR160W	6	multiple	0.166666667	0	0.166666667
101	YBR079C	10	Core	0.125	0.109375	0.1
101	YBR140C	2	limited_open	0.125	0.015625	0.5
101	YBR142W	25	Core	0.25	0.171875	0.08
101	YCL011C	7	Core	0.125	0.03125	0.142857143
101	YDL014W	13	Core	0.125	0.078125	0.076923077
101	YDL031W	10	Core	0.25	0.125	0.2
101	YDL167C	7	Core	0.125	0.078125	0.142857143
101	YDR060W	3	multiple	0.25	0.015625	0.666666667
101	YDR194C	9	Core	0.25	0.0625	0.222222222
101	YDR381W	17	Core	0.375	0.078125	0.176470588
101	YDR395W	14	Core	0.125	0	0.071428571
101	YDR429C	5	Core	0.125	0.0625	0.2
101	YDR432W	23	Core	0.375	0.171875	0.130434783
101	YER006W	13	Core	0.25	0.078125	0.153846154
101	YER165W	35	Core	0.25	0.125	0.057142857
101	YFL002C	8	Core	0.125	0.09375	0.125
101	YGR092W	23	Core	0.125	0.015625	0.043478261
101	YGR103W	12	Core	0.125	0.109375	0.083333333
101	YGR159C	6	Core	0.125	0.0625	0.166666667
101	YGR162W	19	Core	0.125	0.125	0.052631579
101	YHR052W	4	Core	0.125	0.046875	0.25
101	YHR065C	2	limited_open	0.125	0	0.5
101	YHR066W	5	multiple	0.125	0.015625	0.2
101	YHR089C	9	Core	0.25	0.03125	0.222222222
101	YIL035C	41	Core	0.125	0.109375	0.024390244
101	YIL061C	36	Core	0.25	0.09375	0.055555556
101	YIL071C	2	multiple	0.125	0.015625	0.5
101	YIR001C	12	Core	0.125	0.125	0.083333333
101	YJL109C	12	Core	0.125	0	0.083333333
101	YJL138C	23	Core	0.125	0.046875	0.043478261
101	YKR024C	9	Core	0.25	0.046875	0.222222222
101	YLR074C	45	Core	0.25	0.078125	0.044444444
101	YLR106C	3	multiple	0.125	0	0.333333333
101	YLR175W	13	Core	0.125	0.078125	0.076923077
101	YLR192C	5	Core	0.125	0.0625	0.2
101	YLR197W	8	Core	0.125	0.03125	0.125
101	YLR276C	8	Core	0.25	0.078125	0.25
101	YLR310C	13	multiple	0.125	0.015625	0.076923077
101	YLR398C	8	Core	0.125	0.078125	0.125
101	YLR427W	5	multiple	0.125	0.015625	0.2
101	YMR001C	12	Core	0.125	0.015625	0.083333333
101	YMR049C	53	Core	0.25	0.21875	0.037735849
101	YMR146C	11	Core	0.125	0.0625	0.090909091
101	YMR290C	29	Core	0.375	0.203125	0.103448276
101	YMR302C	3	Core	0.125	0.03125	0.333333333
101	YMR309C	5	Core	0.125	0.0625	0.2
101	YNL002C	2	multiple	0.125	0.015625	0.5
101	YNL016W	12	Core	0.125	0.078125	0.083333333
101	YNL061W	10	Core	0.125	0.078125	0.1
101	YNL062C	2	limited_open	0.125	0	0.5
101	YNL098C	7	complete_open	0.125	0.03125	0.142857143
101	YNL138W	8	Core	0.125	0	0.125
101	YNL244C	14	Core	0.125	0.109375	0.071428571
101	YNL251C	12	Core	0.125	0.109375	0.083333333
101	YNL308C	2	limited_open	0.125	0	0.5
101	YOL041C	9	Core	0.125	0.078125	0.111111111
101	YOL077C	6	multiple	0.125	0.03125	0.166666667
101	YOR206W	4	multiple	0.125	0.015625	0.25
101	YOR272W	15	multiple	0.125	0.0625	0.066666667
101	YPL012W	2	limited_open	0.125	0	0.5
101	YPL093W	7	multiple	0.25	0.046875	0.285714286
101	YPL190C	13	Core	0.125	0.109375	0.076923077
101	YPR016C	12	Core	0.125	0.078125	0.083333333
101	YPR041W	8	Core	0.125	0.078125	0.125
102	YAL032C	6	Core	0.333333333	0.272727273	0.333333333
102	YBR060C	7	Core	0.166666667	0	0.142857143
102	YBR188C	3	closed_single	0.5	0	1
102	YDR364C	5	Core	0.166666667	0.272727273	0.2
102	YER013W	13	Core	0.333333333	0.181818182	0.153846154
102	YGL120C	32	Core	0.333333333	0.363636364	0.0625
102	YKL095W	4	Core	0.333333333	0.181818182	0.5
102	YNR011C	9	Core	0.166666667	0.181818182	0.111111111
102	YPL151C	15	Core	0.333333333	0.363636364	0.133333333
102	YPL213W	2	limited_open	0.166666667	0	0.5
102	YPR101W	3	closed_single	0.5	0	1
103	YBR080C	5	multiple	0.166666667	0.0125	0.2
103	YBR193C	14	Core	0.333333333	0.0125	0.142857143
103	YBR198C	35	Core	0.333333333	0.1375	0.057142857
103	YBR272C	4	multiple	0.166666667	0.0375	0.25
103	YBR279W	10	Core	0.166666667	0.0375	0.1
103	YCR042C	7	multiple	0.166666667	0.0375	0.142857143
103	YDL007W	16	Core	0.5	0.1375	0.1875
103	YDL097C	17	Core	0.333333333	0.1625	0.117647059
103	YDL106C	4	multiple	0.166666667	0	0.25
103	YDL140C	31	Core	0.166666667	0.0375	0.032258065
103	YDL147W	26	Core	0.333333333	0.175	0.076923077
103	YDL165W	11	Core	0.166666667	0.025	0.090909091
103	YDR127W	2	limited_open	0.166666667	0	0.5
103	YDR145W	18	Core	0.166666667	0.1	0.055555556
103	YDR167W	35	Core	0.166666667	0.1125	0.028571429
103	YDR172W	7	multiple	0.166666667	0	0.142857143
103	YDR176W	23	Core	0.166666667	0.1	0.043478261
103	YDR216W	10	multiple	0.166666667	0.0625	0.1
103	YDR311W	11	multiple	0.166666667	0.0125	0.090909091
103	YDR314C	1	closed_single	0.166666667	0	1
103	YDR335W	17	Core	0.166666667	0.0125	0.058823529
103	YDR392W	15	Core	0.166666667	0.075	0.066666667
103	YDR394W	42	Core	0.5	0.2375	0.071428571
103	YDR427W	16	Core	0.333333333	0.1375	0.125
103	YDR448W	26	Core	0.166666667	0.1375	0.038461538
103	YEL009C	13	multiple	0.166666667	0.05	0.076923077
103	YER012W	34	Core	0.5	0.2	0.088235294
103	YER021W	9	Core	0.166666667	0.1	0.111111111
103	YER143W	3	complete_open	0.166666667	0.0125	0.333333333
103	YER159C	2	limited_open	0.166666667	0	0.5
103	YER162C	4	complete_open	0.166666667	0	0.25
103	YFR004W	14	Core	0.333333333	0.125	0.142857143
103	YFR010W	4	multiple	0.333333333	0.0125	0.5
103	YFR052W	18	Core	0.333333333	0.1625	0.111111111
103	YGL004C	10	multiple	0.166666667	0.1	0.1
103	YGL061C	19	multiple	0.166666667	0.0125	0.052631579
103	YGL207W	10	multiple	0.166666667	0	0.1
103	YGL241W	5	multiple	0.166666667	0.0125	0.2
103	YGR184C	5	complete_open	0.333333333	0.0125	0.4
103	YGR232W	5	multiple	0.333333333	0.0375	0.4
103	YGR246C	6	complete_open	0.166666667	0.0125	0.166666667
103	YGR274C	18	Core	0.166666667	0.1125	0.055555556
103	YHR027C	17	multiple	0.5	0.075	0.176470588
103	YHR200W	26	Core	0.333333333	0.1875	0.076923077
103	YIL075C	5	multiple	0.166666667	0.05	0.2
103	YIL143C	6	multiple	0.333333333	0	0.333333333
103	YIL148W	27	multiple	0.166666667	0.025	0.037037037
103	YJL194W	10	Core	0.166666667	0	0.1
103	YJR099W	5	Core	0.166666667	0.025	0.2
103	YKL058W	4	complete_open	0.166666667	0.025	0.25
103	YLL034C	2	multiple	0.166666667	0	0.5
103	YLL039C	8	Core	0.166666667	0.0375	0.125
103	YLR167W	9	Core	0.166666667	0.0375	0.111111111
103	YLR293C	27	Core	0.166666667	0.025	0.037037037
103	YLR421C	5	multiple	0.333333333	0.0375	0.4
103	YML097C	3	Core	0.166666667	0.025	0.333333333
103	YMR201C	11	multiple	0.166666667	0.025	0.090909091
103	YMR270C	3	complete_open	0.166666667	0	0.333333333
103	YMR276W	9	Core	0.166666667	0.0875	0.111111111
103	YMR308C	38	Core	0.333333333	0.05	0.052631579
103	YNL039W	3	complete_open	0.166666667	0.0125	0.333333333
103	YNL244C	14	Core	0.166666667	0.025	0.071428571
103	YOL001W	3	multiple	0.166666667	0	0.333333333
103	YOL108C	9	multiple	0.166666667	0.0125	0.111111111
103	YOL145C	7	Core	0.166666667	0.0375	0.142857143
103	YOL148C	14	Core	0.166666667	0.075	0.071428571
103	YOR047C	3	multiple	0.166666667	0	0.333333333
103	YOR117W	15	Core	0.5	0.1375	0.2
103	YOR123C	6	Core	0.166666667	0.025	0.166666667
103	YOR157C	14	Core	0.166666667	0.0125	0.071428571
103	YOR194C	4	complete_open	0.166666667	0.025	0.25
103	YOR259C	18	Core	0.5	0.1125	0.166666667
103	YOR261C	13	Core	0.166666667	0.1	0.076923077
103	YPL007C	1	closed_single	0.166666667	0	1
103	YPL082C	12	Core	0.166666667	0.0125	0.083333333
103	YPL096W	1	closed_single	0.166666667	0	1
103	YPL248C	16	multiple	0.333333333	0.0375	0.125
103	YPR072W	11	Core	0.166666667	0.05	0.090909091
103	YPR086W	9	multiple	0.333333333	0.05	0.222222222
103	YPR108W	10	Core	0.166666667	0.1	0.1
104	YAL007C	14	Core	0.142857143	0.101265823	0.071428571
104	YAR027W	14	multiple	0.142857143	0.050632911	0.071428571
104	YBR069C	12	Core	0.285714286	0.101265823	0.166666667
104	YBR110W	5	multiple	0.285714286	0.025316456	0.4
104	YBR183W	2	multiple	0.142857143	0.012658228	0.5
104	YBR283C	5	multiple	0.142857143	0.037974684	0.2
104	YBR293W	2	closed_single	0.285714286	0	1
104	YBR298C	4	multiple	0.285714286	0.025316456	0.5
104	YCL025C	21	Core	0.571428571	0.164556962	0.19047619
104	YCR011C	1	closed_single	0.142857143	0	1
104	YCR034W	23	Core	0.285714286	0.215189873	0.086956522
104	YCR037C	1	closed_single	0.142857143	0	1
104	YCR098C	1	closed_single	0.142857143	0	1
104	YDL015C	5	multiple	0.142857143	0.012658228	0.2
104	YDL128W	1	closed_single	0.142857143	0	1
104	YDR046C	4	multiple	0.285714286	0.012658228	0.5
104	YDR297W	13	Core	0.428571429	0.088607595	0.230769231
104	YDR342C	8	multiple	0.142857143	0	0.125
104	YDR508C	4	limited_open	0.285714286	0.012658228	0.5
104	YEL027W	15	Core	0.285714286	0.037974684	0.133333333
104	YER026C	4	multiple	0.142857143	0.037974684	0.25
104	YFL041W	3	multiple	0.142857143	0.012658228	0.333333333
104	YFL062W	11	Core	0.142857143	0.050632911	0.090909091
104	YGL051W	16	multiple	0.142857143	0.151898734	0.0625
104	YGL104C	9	multiple	0.285714286	0.012658228	0.222222222
104	YGL167C	2	limited_open	0.142857143	0	0.5
104	YGL200C	25	Core	0.285714286	0.139240506	0.08
104	YGR060W	16	Core	0.428571429	0.101265823	0.1875
104	YGR191W	9	Core	0.285714286	0.050632911	0.222222222
104	YGR260W	2	limited_open	0.142857143	0.012658228	0.5
104	YGR284C	6	multiple	0.285714286	0.037974684	0.333333333
104	YGR289C	6	multiple	0.142857143	0.037974684	0.166666667
104	YGR295C	8	multiple	0.142857143	0.050632911	0.125
104	YHL042W	17	Core	0.285714286	0.075949367	0.117647059
104	YHL048W	19	multiple	0.142857143	0.088607595	0.052631579
104	YHR026W	17	Core	0.285714286	0.063291139	0.117647059
104	YHR094C	4	multiple	0.285714286	0.025316456	0.5
104	YHR096C	4	complete_open	0.142857143	0	0.25
104	YHR110W	8	Core	0.285714286	0.063291139	0.25
104	YIL016W	12	multiple	0.285714286	0.101265823	0.166666667
104	YIL048W	1	closed_single	0.142857143	0	1
104	YIL114C	3	limited_open	0.285714286	0.012658228	0.666666667
104	YIL120W	3	limited_open	0.285714286	0.012658228	0.666666667
104	YIL171W	1	closed_single	0.142857143	0	1
104	YJL214W	2	multiple	0.142857143	0.012658228	0.5
104	YJL219W	4	multiple	0.142857143	0.012658228	0.25
104	YJR160C	3	multiple	0.142857143	0.012658228	0.333333333
104	YKL065C	6	multiple	0.142857143	0.063291139	0.166666667
104	YKL146W	2	limited_open	0.142857143	0	0.5
104	YKL154W	7	multiple	0.285714286	0.050632911	0.285714286
104	YKL212W	1	closed_single	0.142857143	0	1
104	YKR039W	3	limited_open	0.285714286	0.012658228	0.666666667
104	YLL028W	7	multiple	0.285714286	0.012658228	0.285714286
104	YLL061W	11	multiple	0.428571429	0.075949367	0.272727273
104	YLR004C	2	limited_open	0.142857143	0.012658228	0.5
104	YLR083C	2	limited_open	0.142857143	0	0.5
104	YLR343W	4	multiple	0.142857143	0.037974684	0.25
104	YLR372W	27	Core	0.142857143	0.278481013	0.037037037
104	YLR378C	7	multiple	0.142857143	0.025316456	0.142857143
104	YML123C	6	multiple	0.285714286	0	0.333333333
104	YMR011W	2	limited_open	0.142857143	0.012658228	0.5
104	YMR058W	1	closed_single	0.142857143	0	1
104	YMR215W	8	Core	0.571428571	0.037974684	0.5
104	YMR279C	2	limited_open	0.142857143	0.012658228	0.5
104	YNL101W	2	limited_open	0.142857143	0	0.5
104	YNL130C	4	Core	0.142857143	0.025316456	0.25
104	YNL321W	1	closed_single	0.142857143	0	1
104	YNR013C	1	closed_single	0.142857143	0	1
104	YNR055C	2	multiple	0.142857143	0	0.5
104	YOL020W	2	multiple	0.142857143	0.012658228	0.5
104	YOL030W	2	limited_open	0.142857143	0.012658228	0.5
104	YOL156W	4	multiple	0.285714286	0.025316456	0.5
104	YPL076W	14	Core	0.142857143	0.101265823	0.071428571
104	YPL227C	5	multiple	0.285714286	0.012658228	0.4
104	YPL234C	10	Core	0.142857143	0.037974684	0.1
104	YPR124W	2	multiple	0.142857143	0	0.5
104	YPR156C	6	limited_open	0.428571429	0.025316456	0.5
104	YPR198W	1	closed_single	0.142857143	0	1
104	YPR201W	3	Core	0.142857143	0.025316456	0.333333333
105	YAL032C	6	Core	0.5	0.111111111	0.5
105	YBR188C	3	multiple	0.333333333	0.055555556	0.666666667
105	YDR188W	22	Core	0.166666667	0.111111111	0.045454545
105	YER013W	13	Core	0.166666667	0.166666667	0.076923077
105	YFL017W-A	7	multiple	0.166666667	0.055555556	0.142857143
105	YGL120C	32	Core	0.333333333	0.333333333	0.0625
105	YGR129W	5	Core	0.5	0.111111111	0.6
105	YGR240C	3	multiple	0.166666667	0	0.333333333
105	YJR050W	6	Core	0.5	0.111111111	0.5
105	YJR064W	20	Core	0.166666667	0.055555556	0.05
105	YLR117C	11	Core	0.5	0.388888889	0.272727273
105	YLR409C	19	Core	0.166666667	0.166666667	0.052631579
105	YMR049C	53	Core	0.166666667	0.277777778	0.018867925
105	YMR116C	25	Core	0.166666667	0.222222222	0.04
105	YNR011C	9	Core	0.166666667	0.111111111	0.111111111
105	YOR036W	23	Core	0.166666667	0	0.043478261
105	YPR101W	3	multiple	0.333333333	0.055555556	0.666666667
105	YPR178W	23	Core	0.333333333	0.222222222	0.086956522
106	YBL002W	22	Core	0.333333333	0.1	0.090909091
106	YBR049C	3	multiple	0.166666667	0.05	0.333333333
106	YDL002C	10	Core	0.333333333	0.2	0.2
106	YER088C	1	closed_single	0.166666667	0	1
106	YER164W	5	Core	0.166666667	0.1	0.2
106	YFR013W	1	closed_single	0.166666667	0	1
106	YGL133W	2	multiple	0.166666667	0.05	0.5
106	YKR001C	6	Core	0.333333333	0.15	0.333333333
106	YKR008W	1	closed_single	0.166666667	0	1
106	YLR163C	2	limited_open	0.166666667	0	0.5
106	YLR345W	3	multiple	0.166666667	0	0.333333333
106	YLR357W	2	limited_open	0.166666667	0	0.5
106	YMR091C	2	closed_single	0.333333333	0	1
106	YMR128W	12	Core	0.166666667	0.05	0.083333333
106	YOL004W	16	multiple	0.166666667	0	0.0625
106	YOL017W	3	multiple	0.166666667	0	0.333333333
106	YOR290C	13	multiple	0.166666667	0.05	0.076923077
106	YOR304W	6	Core	0.333333333	0.15	0.333333333
106	YPL082C	12	Core	0.5	0.15	0.25
106	YPL235W	6	multiple	0.166666667	0.05	0.166666667
107	YAL041W	13	Core	0.166666667	0.107142857	0.076923077
107	YBR045C	7	complete_open	0.166666667	0	0.142857143
107	YBR046C	1	closed_single	0.166666667	0	1
107	YBR200W	18	Core	0.166666667	0.071428571	0.055555556
107	YDL029W	31	Core	0.166666667	0.035714286	0.032258065
107	YDL159W	6	Core	0.5	0.053571429	0.5
107	YDR183W	1	closed_single	0.166666667	0	1
107	YDR188W	22	Core	0.166666667	0.071428571	0.045454545
107	YDR212W	23	Core	0.166666667	0.071428571	0.043478261
107	YDR214W	5	multiple	0.166666667	0.017857143	0.2
107	YDR264C	12	multiple	0.333333333	0.053571429	0.166666667
107	YDR309C	16	Core	0.166666667	0.071428571	0.0625
107	YDR477W	33	Core	0.166666667	0.071428571	0.03030303
107	YDR480W	6	multiple	0.166666667	0.035714286	0.166666667
107	YER020W	7	complete_open	0.166666667	0	0.142857143
107	YER075C	3	multiple	0.166666667	0.035714286	0.333333333
107	YER123W	8	Core	0.166666667	0	0.125
107	YER124C	3	multiple	0.166666667	0	0.333333333
107	YER132C	2	limited_open	0.166666667	0	0.5
107	YER136W	13	Core	0.166666667	0.017857143	0.076923077
107	YGL158W	6	multiple	0.166666667	0.035714286	0.166666667
107	YGL178W	7	Core	0.166666667	0.035714286	0.142857143
107	YGR040W	31	Core	0.5	0.142857143	0.096774194
107	YGR179C	5	complete_open	0.166666667	0	0.2
107	YHL007C	15	Core	0.166666667	0.053571429	0.066666667
107	YHR030C	40	Core	0.166666667	0.107142857	0.025
107	YHR033W	7	multiple	0.166666667	0.017857143	0.142857143
107	YHR061C	12	Core	0.166666667	0.053571429	0.083333333
107	YHR168W	1	closed_single	0.166666667	0	1
107	YIL035C	41	Core	0.166666667	0.035714286	0.024390244
107	YIL047C	1	closed_single	0.166666667	0	1
107	YIL142W	27	Core	0.166666667	0.089285714	0.037037037
107	YIL148W	27	multiple	0.166666667	0.035714286	0.037037037
107	YJL014W	20	Core	0.166666667	0.071428571	0.05
107	YJL128C	11	multiple	0.166666667	0.053571429	0.090909091
107	YJL157C	9	Core	0.166666667	0.053571429	0.111111111
107	YJR059W	16	Core	0.166666667	0.017857143	0.0625
107	YJR064W	20	Core	0.166666667	0.089285714	0.05
107	YJR086W	4	limited_open	0.333333333	0.017857143	0.5
107	YLL021W	10	multiple	0.166666667	0.053571429	0.1
107	YLL024C	10	multiple	0.166666667	0.017857143	0.1
107	YLR113W	12	multiple	0.333333333	0.071428571	0.166666667
107	YLR229C	24	Core	0.166666667	0.125	0.041666667
107	YLR313C	6	Core	0.333333333	0.035714286	0.333333333
107	YLR319C	11	multiple	0.166666667	0.071428571	0.090909091
107	YLR452C	19	multiple	0.166666667	0.035714286	0.052631579
107	YMR117C	18	multiple	0.166666667	0.017857143	0.055555556
107	YMR186W	15	Core	0.166666667	0.017857143	0.066666667
107	YNL053W	2	multiple	0.166666667	0.017857143	0.5
107	YNL135C	10	multiple	0.166666667	0	0.1
107	YNL298W	18	Core	0.166666667	0.071428571	0.055555556
107	YOL016C	14	Core	0.333333333	0.071428571	0.142857143
107	YOR089C	16	Core	0.166666667	0.017857143	0.0625
107	YOR281C	1	closed_single	0.166666667	0	1
107	YPL049C	6	multiple	0.166666667	0.035714286	0.166666667
107	YPL240C	20	Core	0.166666667	0.035714286	0.05
108	YAR014C	2	limited_open	0.166666667	0	0.5
108	YBL005W	4	multiple	0.166666667	0.013157895	0.25
108	YBL007C	20	Core	0.5	0.092105263	0.15
108	YBL039C	4	multiple	0.166666667	0	0.25
108	YBL047C	14	Core	0.166666667	0.013157895	0.071428571
108	YBL106C	8	complete_open	0.166666667	0	0.125
108	YBR079C	10	Core	0.166666667	0	0.1
108	YBR108W	2	limited_open	0.166666667	0.013157895	0.5
108	YBR133C	5	multiple	0.166666667	0.013157895	0.2
108	YBR200W	18	Core	0.333333333	0.052631579	0.111111111
108	YCL036W	1	closed_single	0.166666667	0	1
108	YCR009C	12	multiple	0.333333333	0.092105263	0.166666667
108	YCR084C	12	multiple	0.166666667	0	0.083333333
108	YDL029W	31	Core	0.166666667	0.078947368	0.032258065
108	YDL127W	4	multiple	0.166666667	0	0.25
108	YDL179W	2	multiple	0.166666667	0	0.5
108	YDR129C	3	multiple	0.166666667	0.026315789	0.333333333
108	YDR148C	4	complete_open	0.166666667	0	0.25
108	YDR229W	2	multiple	0.166666667	0	0.5
108	YDR277C	3	multiple	0.166666667	0.013157895	0.333333333
108	YDR342C	8	multiple	0.166666667	0	0.125
108	YDR362C	3	complete_open	0.166666667	0	0.333333333
108	YDR386W	7	multiple	0.166666667	0	0.142857143
108	YDR515W	1	closed_single	0.166666667	0	1
108	YER125W	15	multiple	0.166666667	0.026315789	0.066666667
108	YER127W	4	complete_open	0.166666667	0	0.25
108	YFL039C	37	Core	0.5	0.105263158	0.081081081
108	YFR024C	11	Core	0.333333333	0.092105263	0.181818182
108	YGL016W	8	multiple	0.166666667	0.013157895	0.125
108	YGL026C	2	multiple	0.166666667	0	0.5
108	YGL060W	2	multiple	0.166666667	0	0.5
108	YGL181W	8	multiple	0.333333333	0.013157895	0.25
108	YGR080W	3	Core	0.166666667	0.026315789	0.333333333
108	YGR098C	2	limited_open	0.166666667	0	0.5
108	YGR136W	5	multiple	0.166666667	0.026315789	0.2
108	YGR268C	5	Core	0.333333333	0.026315789	0.4
108	YHR114W	10	Core	0.333333333	0.052631579	0.2
108	YIL095W	7	multiple	0.166666667	0.013157895	0.142857143
108	YIL147C	4	complete_open	0.166666667	0	0.25
108	YIL148W	27	multiple	0.166666667	0.013157895	0.037037037
108	YIR003W	2	multiple	0.166666667	0	0.5
108	YJL004C	3	multiple	0.166666667	0.013157895	0.333333333
108	YJL085W	1	closed_single	0.166666667	0	1
108	YJL187C	16	multiple	0.166666667	0.039473684	0.0625
108	YJR065C	10	Core	0.166666667	0.039473684	0.1
108	YJR083C	1	closed_single	0.166666667	0	1
108	YJR115W	2	limited_open	0.166666667	0.013157895	0.5
108	YKL129C	19	Core	0.166666667	0.052631579	0.052631579
108	YLL050C	8	Core	0.166666667	0.065789474	0.125
108	YLR144C	1	closed_single	0.166666667	0	1
108	YLR243W	3	limited_open	0.333333333	0	0.666666667
108	YLR429W	9	multiple	0.166666667	0.026315789	0.111111111
108	YLR433C	7	multiple	0.166666667	0.013157895	0.142857143
108	YLR436C	1	closed_single	0.166666667	0	1
108	YML123C	6	multiple	0.166666667	0.013157895	0.166666667
108	YMR109W	22	Core	0.333333333	0.092105263	0.090909091
108	YMR192W	5	multiple	0.333333333	0.039473684	0.4
108	YMR287C	1	closed_single	0.166666667	0	1
108	YMR308C	38	Core	0.166666667	0.013157895	0.026315789
108	YNL020C	2	multiple	0.166666667	0	0.5
108	YNL086W	2	limited_open	0.166666667	0	0.5
108	YNL106C	1	closed_single	0.166666667	0	1
108	YNL138W	8	Core	0.333333333	0.026315789	0.25
108	YNL287W	15	Core	0.166666667	0	0.066666667
108	YNL298W	18	Core	0.333333333	0.013157895	0.111111111
108	YOL139C	10	multiple	0.166666667	0	0.1
108	YOR181W	27	Core	0.5	0.184210526	0.111111111
108	YOR204W	4	multiple	0.166666667	0	0.25
108	YOR362C	20	Core	0.166666667	0.013157895	0.05
108	YPL181W	7	multiple	0.166666667	0	0.142857143
108	YPL249C	1	closed_single	0.166666667	0	1
108	YPL249C-A	3	complete_open	0.166666667	0.026315789	0.333333333
108	YPR055W	3	complete_open	0.166666667	0	0.333333333
108	YPR088C	6	complete_open	0.166666667	0	0.166666667
108	YPR154W	8	multiple	0.166666667	0.052631579	0.125
108	YPR171W	5	Core	0.333333333	0.026315789	0.4
109	YAL007C	14	Core	0.333333333	0.092105263	0.142857143
109	YAR031W	3	multiple	0.166666667	0.026315789	0.333333333
109	YBR036C	3	limited_open	0.333333333	0	0.666666667
109	YBR069C	12	Core	0.166666667	0.118421053	0.083333333
109	YBR127C	15	Core	0.333333333	0.078947368	0.133333333
109	YBR159W	18	Core	0.333333333	0.144736842	0.111111111
109	YBR183W	2	multiple	0.166666667	0.013157895	0.5
109	YBR283C	5	multiple	0.166666667	0.026315789	0.2
109	YBR293W	2	multiple	0.166666667	0.013157895	0.5
109	YBR298C	4	multiple	0.166666667	0.013157895	0.25
109	YCR034W	23	Core	0.166666667	0.171052632	0.043478261
109	YCR037C	1	closed_single	0.166666667	0	1
109	YCR098C	1	closed_single	0.166666667	0	1
109	YDL015C	5	multiple	0.166666667	0.026315789	0.2
109	YDL054C	2	closed_single	0.333333333	0	1
109	YDL128W	1	closed_single	0.166666667	0	1
109	YDL185W	25	Core	0.333333333	0.078947368	0.08
109	YDR046C	4	multiple	0.166666667	0.026315789	0.25
109	YDR276C	2	limited_open	0.166666667	0.013157895	0.5
109	YDR297W	13	Core	0.333333333	0.092105263	0.153846154
109	YDR331W	10	complete_open	0.333333333	0.026315789	0.2
109	YDR342C	8	multiple	0.166666667	0	0.125
109	YDR508C	4	multiple	0.166666667	0.013157895	0.25
109	YEL051W	17	Core	0.333333333	0.078947368	0.117647059
109	YEL063C	21	Core	0.333333333	0.171052632	0.095238095
109	YER026C	4	multiple	0.166666667	0.039473684	0.25
109	YFL041W	3	multiple	0.166666667	0.013157895	0.333333333
109	YGL104C	9	multiple	0.166666667	0.039473684	0.111111111
109	YGL167C	2	limited_open	0.166666667	0	0.5
109	YGL200C	25	Core	0.333333333	0.144736842	0.08
109	YGR020C	13	Core	0.333333333	0.078947368	0.153846154
109	YGR060W	16	Core	0.333333333	0.105263158	0.125
109	YGR191W	9	Core	0.166666667	0.039473684	0.111111111
109	YGR284C	6	multiple	0.166666667	0.052631579	0.166666667
109	YGR289C	6	multiple	0.166666667	0.039473684	0.166666667
109	YHR094C	4	multiple	0.166666667	0.039473684	0.25
109	YHR110W	8	Core	0.166666667	0.078947368	0.125
109	YIL016W	12	multiple	0.166666667	0.065789474	0.083333333
109	YIL048W	1	closed_single	0.166666667	0	1
109	YIL120W	3	multiple	0.166666667	0.013157895	0.333333333
109	YIL171W	1	closed_single	0.166666667	0	1
109	YJL196C	2	limited_open	0.166666667	0.013157895	0.5
109	YJR095W	1	closed_single	0.166666667	0	1
109	YJR160C	3	multiple	0.166666667	0.013157895	0.333333333
109	YKL065C	6	multiple	0.5	0.039473684	0.5
109	YKL146W	2	limited_open	0.166666667	0	0.5
109	YKR039W	3	multiple	0.166666667	0.013157895	0.333333333
109	YLL028W	7	multiple	0.333333333	0.013157895	0.285714286
109	YLL061W	11	multiple	0.166666667	0.105263158	0.090909091
109	YLR034C	2	closed_single	0.333333333	0	1
109	YLR083C	2	limited_open	0.166666667	0	0.5
109	YLR343W	4	multiple	0.166666667	0.026315789	0.25
109	YLR372W	27	Core	0.166666667	0.223684211	0.037037037
109	YLR378C	7	multiple	0.166666667	0.013157895	0.142857143
109	YLR447C	11	Core	0.333333333	0.078947368	0.181818182
109	YML048W	25	Core	0.333333333	0.197368421	0.08
109	YML123C	6	multiple	0.166666667	0.013157895	0.166666667
109	YMR279C	2	limited_open	0.166666667	0	0.5
109	YNL101W	2	limited_open	0.166666667	0	0.5
109	YNL130C	4	Core	0.166666667	0.026315789	0.25
109	YNL321W	1	closed_single	0.166666667	0	1
109	YNR013C	1	closed_single	0.166666667	0	1
109	YNR055C	2	multiple	0.166666667	0	0.5
109	YOL020W	2	multiple	0.166666667	0.013157895	0.5
109	YOL030W	2	limited_open	0.166666667	0	0.5
109	YOL132W	6	Core	0.333333333	0.052631579	0.333333333
109	YOL156W	4	multiple	0.166666667	0.026315789	0.25
109	YOR332W	13	Core	0.333333333	0.078947368	0.153846154
109	YPL076W	14	Core	0.166666667	0.052631579	0.071428571
109	YPL227C	5	multiple	0.166666667	0.026315789	0.2
109	YPL234C	10	Core	0.5	0.092105263	0.3
109	YPL265W	3	multiple	0.166666667	0	0.333333333
109	YPL274W	14	Core	0.333333333	0.105263158	0.142857143
109	YPR156C	6	multiple	0.333333333	0.013157895	0.333333333
109	YPR198W	1	closed_single	0.166666667	0	1
109	YPR201W	3	Core	0.166666667	0.026315789	0.333333333
110	YAL007C	14	Core	0.166666667	0	0.071428571
110	YAL036C	3	complete_open	0.166666667	0	0.333333333
110	YBL039C	4	multiple	0.166666667	0	0.25
110	YBR114W	13	multiple	0.166666667	0.037037037	0.076923077
110	YBR126C	6	multiple	0.166666667	0.018518519	0.166666667
110	YBR142W	25	Core	0.5	0.148148148	0.12
110	YDL031W	10	Core	0.333333333	0.148148148	0.2
110	YDL051W	16	Core	0.166666667	0.111111111	0.0625
110	YDL160C	16	Core	0.166666667	0.037037037	0.0625
110	YDL208W	11	Core	0.166666667	0.037037037	0.090909091
110	YDR021W	1	closed_single	0.166666667	0	1
110	YDR365C	2	multiple	0.166666667	0	0.5
110	YDR381W	17	Core	0.166666667	0.055555556	0.058823529
110	YER013W	13	Core	0.166666667	0.037037037	0.076923077
110	YER081W	9	multiple	0.166666667	0.018518519	0.111111111
110	YFL002C	8	Core	0.333333333	0.111111111	0.25
110	YGL049C	9	multiple	0.166666667	0.018518519	0.111111111
110	YGL120C	32	Core	0.5	0.222222222	0.09375
110	YGL171W	10	Core	0.166666667	0.092592593	0.1
110	YGR040W	31	Core	0.166666667	0	0.032258065
110	YGR103W	12	Core	0.166666667	0.092592593	0.083333333
110	YGR162W	19	Core	0.333333333	0.092592593	0.105263158
110	YHL034C	11	Core	0.166666667	0.074074074	0.090909091
110	YHR030C	40	Core	0.166666667	0.018518519	0.025
110	YHR065C	2	limited_open	0.166666667	0	0.5
110	YHR082C	18	multiple	0.166666667	0.018518519	0.055555556
110	YHR088W	4	multiple	0.166666667	0	0.25
110	YHR135C	43	Core	0.166666667	0	0.023255814
110	YHR169W	13	Core	0.333333333	0.092592593	0.153846154
110	YIL035C	41	Core	0.166666667	0.12962963	0.024390244
110	YIL061C	36	Core	0.166666667	0.055555556	0.027777778
110	YIL177C	3	multiple	0.166666667	0.037037037	0.333333333
110	YIR002C	4	complete_open	0.166666667	0.055555556	0.25
110	YJL033W	17	Core	0.166666667	0.111111111	0.058823529
110	YJL050W	3	multiple	0.166666667	0.037037037	0.333333333
110	YJR035W	5	multiple	0.166666667	0	0.2
110	YKR059W	9	Core	0.333333333	0.12962963	0.222222222
110	YLR074C	45	Core	0.166666667	0.055555556	0.022222222
110	YLR175W	13	Core	0.166666667	0.074074074	0.076923077
110	YLR234W	3	complete_open	0.166666667	0.037037037	0.333333333
110	YLR276C	8	Core	0.333333333	0.092592593	0.25
110	YLR398C	8	Core	0.333333333	0.092592593	0.25
110	YML064C	35	multiple	0.333333333	0	0.057142857
110	YMR001C	12	Core	0.166666667	0	0.083333333
110	YMR049C	53	Core	0.166666667	0.166666667	0.018867925
110	YMR128W	12	Core	0.166666667	0.111111111	0.083333333
110	YMR190C	8	multiple	0.166666667	0.055555556	0.125
110	YNL110C	12	Core	0.5	0.074074074	0.25
110	YNL112W	6	multiple	0.333333333	0.018518519	0.333333333
110	YNL132W	6	multiple	0.166666667	0.018518519	0.166666667
110	YNL308C	2	limited_open	0.166666667	0	0.5
110	YOR204W	4	multiple	0.166666667	0.018518519	0.25
110	YPL043W	34	Core	0.5	0.166666667	0.088235294
110	YPR016C	12	Core	0.333333333	0.055555556	0.166666667
